# Supplementary material for: Deficiency of mannose-binding lectin is a risk of Pneumocystis jirovecii pneumonia in a natural history cohort of people living with HIV/AIDS in Northern Thailand
Source: PLoS One. 2020 Dec 23;15(12):e0242438. doi: 10.1371/journal.pone.0242438 (PMC7757797; doi:10.1371/journal.pone.0242438)
Supplement: S1 Dataset — (XLS) [file pone.0242438.s003.xls]

## Sheet: for analyses n=637
Pt number	MBLconcentration(ng/ml)	MBLtypeOurClasssification	ClassificationByJUD(Ou et al)	MBL2_Haplo_code	MBL2_Haplo2_code	Haplotypecategory	MBL2_funcscore_rev	funcscore	funcscore2	funcgr	SEX	AGE	CD4	CD4cutoff200	CD4cutoff50	CD4cutoff50and200	VL	logVL	sympAIDS	ARV	ARV2	TB	CRYPTO	PCP	PEN	HBsAg	HCVAb	OInatural642Hx_jicano	Query_LabBaseLineall_jicano	F1Antiretroviraldrugs_jicano	OI__Natural642_hn	Query_ClinBaseLineall_hn	OI__Natural642_cohort	SEX	Hx	CD4	VL	Entymd	Endymd	Duration	PulmonaryTB	Pulymd2	Puldur	PTBdurKM	tbpulHx	Ext_TB	Extymd	Extdur	ExtdurKM
1	7255.55	High	High	1	2	4	1	6	4	1	2	25	565	2	4	7	38589	4.58646	1	1	1	1	1	1	1	1	1	1	1	1	366799	366799	2	2	1	565	38589	1943/7/6	1947/10/15	1539	1			1539	1	1			1539
2		High	High	2	1	4	1	4	3	3	2	28	489	2	4	7	118699	5.07445	1	2	2	1	1	1	1	1	1	2	2	2	178689	178689	2	2	2	489	118699	1943/7/13	1945/8/8	745	1			745	1	1			745
3		High	High	2	1	4	1	4	3	3	2	37	531	2	4	7	2380	3.37658	1	1	1	1	1	1	1	1	1	3	3	3	405226	405226	2	2	1	531	2380	1943/7/13	1947/3/17	1324	1			1324	1	1			1324
4		High	High	1	1	3	1	3	2	6	2	25	297	2	4	7	13782	4.13931	1	1	1	1	1	1	1	1	1	4	4	4	366213	366213	2	2	1	297	13782	1943/7/13	1946/5/6	1013	1			1013	1	1			1013
5	58.462	Low	Low	1	0	2	2	1	1	9	2	28	224	2	4	7	14304	4.15546	1	1	1	1	1	1	1	1	1	6	6	6	172693	172693	2	2	1	224	14304	1943/7/13	1946/10/27	1184	1			1184	1	1			1184
6	1764.8	High	High	2	1	4	1	4	3	3	2	28	177	1	4	6	240226	5.38062	1	1	1	1	1	1	1	1	1	7	7	7	423838	423838	2	2	1	177	240226	1943/7/13	1944/4/18	275	1			275	1	1			275
7		High	High	2	1	4	1	4	3	3	2	37	416	2	4	7	29939	4.47624	1	1	1	1	1	1	1	1	1	8	8	8	369228	369228	2	2	1	416	29939	1943/7/13	1947/10/15	1532	1			1532	1	1			1532
8	2009.01	High	High	2	1	4	1	4	3	3	2	35	321	2	4	7	201708	5.30472	1	2	2	1	1	1	1	1	1	9	9	9	195868	195868	2	2	2	321	201708	1943/7/13	1946/1/27	914	2	1946/1/17	904	904	1	2	1945/12/2	859	859
9		Int	Int	2	0	3	2	3	2	4	2	24	607	2	4	7	88168	4.94531	1	2	1	1	1	1	1	1	1	10	10	10	305606	305606	2	2	2	607	88168	1943/7/13	1945/11/6	833	1			833	1	1			833
10	2203.87	Int	Int	1	0	2	2	3	2	4	2	28	389	2	4	7	16446	4.21606	1	2	1	1	1	1	1	1	1	11	11	11	355173	355173	2	2	2	389	16446	1943/7/13	1946/11/17	1204	1			1204	1	1			1204
11	4370.26	High	High	2	1	4	1	5	3	2	2	27	546	2	4	7	1653	3.21827	1	1	1	1	1	1	1	1	1	12	12	12	50976	50976	2	2	1	546	1653	1943/7/19	1947/10/15	1526	1			1526	1	1			1526
12		Int	Int	2	0	3	2	3	2	4	2	43	412	2	4	7	9513	3.97832	1	2	1	1	1	1	1	1	1	13	13	13	331379	331379	2	2	2	412	9513	1943/7/19	1947/10/15	1526	1			1526	1	1			1526
13	1846.41	High	High	1	1	3	1	4	3	5	1	46	299	2	4	7	7207	3.85775	1	2	2	1	1	1	1	1	1	14	14	14	337656	337656	2	1	2	299	7207	1943/7/19	1945/11/6	827	1			827	1	2	1945/6/6	677	677
14		High	High	2	2	5	1	6	4	1	1	32	245	2	4	7	50092	4.69977	1	2	2	1	1	1	1	1	1	15	15	15	225134	225134	2	1	2	245	50092	1943/7/19	1947/5/3	1364	1			1364	1	1			1364
15		High	High	2	2	5	1	6	4	1	2	33	229	2	4	7	54342	4.73514	1	2	2	1	1	1	1	1	1	16	16	16	206361	206361	2	2	2	229	54342	1943/7/19	1945/11/6	827	1			827	1	1			827
16		High	High	2	2	5	1	6	4	1	2	22	361	2	4	7	34955	4.54351	1	2	2	1	1	1	1	1	1	17	17	17	99305	99305	2	2	2	361	34955	1943/7/19	1946/11/3	1184	1			1184	1	1			1184
17	2644.32	High	High	2	2	5	1	6	4	1	1	34	219	2	4	7	32862	4.51669	1	2	2	1	1	1	1	2	1	18	18	18	176127	176127	2	1	2	219	32862	1943/7/20	1946/2/28	938	1			938	1	1			938
18		High	High	1	1	3	1	4	3	3	2	28	258	2	4	7	7412	3.86994	1	2	2	1	1	1	1	1	1	19	19	19	378683	378683	2	2	2	258	7412	1943/7/20	1946/11/1	1181	1			1181	1	1			1181
19	646.456	Int	Int	1	0	2	2	3	2	4	1	34	294	2	4	7	125131	5.09736	1	2	1	1	1	1	1	1	1	20	20	20	70625	70625	2	1	2	294	125131	1943/7/20	1945/8/9	739	1			739	1	1			739
20		High	High	1	2	4	1	6	4	1	2	26	499	2	4	7	110505	5.04338	1	1	1	1	1	1	1	1	1	21	21	21	175715	175715	2	2	1	499	110505	1943/7/26	1947/10/15	1519	1			1519	1	1			1519
21		High	High	1	1	3	1	4	3	3	2	34	303	2	4	7	5964	3.77554	1	1	1	1	1	1	1	1	1	22	22	22	401697	401697	2	2	1	303	5964	1943/7/26	1947/10/15	1519	1			1519	1	1			1519
22	2314.65	High	High	2	1	4	1	4	3	3	2	30	316	2	4	7	67094	4.82668	2	1	1	1	1	1	1	1	1	23	23	23	182420	182420	2	2	1	316	67094	1943/7/26	1945/6/6	670	1			670	1	2	1945/1/24	538	538
23		Int	Int	1	0	2	2	3	2	4	2	24	476	2	4	7	131420	5.11866	1	1	1	1	1	1	1	1	1	24	24	24	315647	315647	2	2	1	476	131420	1943/7/27	1947/9/29	1502	1			1502	1	1			1502
24	22.1085	Low	Low	1	0	2	2	1	1	9	1	38	265	2	4	7	400	2.60206	1	2	1	1	1	1	1	1	1	25	25	25	151950	151950	2	1	2	265	400	1943/7/27	1945/11/21	834	1			834	1	1			834
25	628.707	Int	Int	2	0	3	2	3	2	4	1	36	354	2	4	7	7268	3.86141	1	2	2	1	1	1	1	1	2	26	26	26	429058	429058	2	1	2	354	7268	1943/7/27	1947/3/31	1324	1			1324	1	1			1324
26		High	High	2	1	4	1	5	3	2	1	32	28	1	3	5	196676	5.29375	2	1	1	1	1	1	1	1	1	27	27	27	258563	258563	2	1	1	28	196676	1943/7/27	1944/2/26	209	1			209	1	1			209
27		High	High	2	2	5	1	6	4	1	2	28	455	2	4	7	33022	4.5188	2	1	1	1	1	1	1	1	1	28	28	28	220046	220046	2	2	1	455	33022	1943/7/27	1945/11/20	833	1			833	1	1			833
28		High	High	1	2	4	1	6	4	1	2	29	277	2	4	7	400	2.60206	1	2	2	1	1	1	1	1	1	29	29	29	127136	127136	2	2	2	277	400	1943/7/27	1946/2/21	924	1			924	1	1			924
29		High	High	1	1	3	1	5	3	2	2	27	53	1	4	6	62432	4.79541	1	2	2	1	1	1	1	1	1	30	30	30	121855	121855	2	2	2	53	62432	1943/7/27	1946/10/15	1158	1			1158	1	1			1158
30	3075.03	High	High	1	2	4	1	6	4	1	1	32	96	1	4	6	153590	5.18636	1	2	1	1	1	1	1	1	1	31	31	31	163948	163948	1	1	2	96	153590	1943/7/27	1946/8/27	1110	1			1110	1	1			1110
31	3147.3	High	High	2	1	4	1	4	3	3	2	29	262	2	4	7	739123	5.86872	2	1	1	1	1	1	1	1	1	32	32	32	408543	408543	2	2	1	262	739123	1943/7/27	1946/11/3	1176	1			1176	1	1			1176
32	2130.88	High	High	2	1	4	1	5	3	2	2	25	40	1	3	5	62177	4.79363	1	2	1	1	1	1	1	1	1	33	33	33	269173	269173	2	2	2	40	62177	1943/7/27	1945/10/1	784	1			784	1	1			784
33		Int	Int	2	0	3	2	3	2	4	2	33	19	1	3	5	401223	5.60339	3	2	1	2	1	1	1	1	1	34	34	34	435754	435754	2	2	2	19	401223	1943/7/27	1946/2/21	924	1			924	1	1			924
34		High	High	1	1	3	1	3	2	6	2	24	126	1	4	6	528889	5.72336	2	1	1	1	1	1	1	1	1	35	35	35	226896	226896	2	2	1	126	528889	1943/7/27	1945/12/27	870	2	1945/11/27	840	840	1	1			870
35		Int	Int	1	1	3	2	2	2	8	2	35	200	2	4	7	400	2.60206	1	2	2	1	1	1	1	1	1	36	36	36	11765	11765	2	2	2	200	400	1943/8/2	1946/6/16	1034	1			1034	1	1			1034
36	0	Low	Low	1	0	2	2	1	1	9	2	27	521	2	4	7	5944	3.77408	1	2	1	1	1	1	1	1	1	37	37	37	279629	279629	2	2	2	521	5944	1943/8/2	1945/10/3	781	1			781	1	1			781
37	1940.08	High	High	2	1	4	1	4	3	3	1	35	407	2	4	7	60031	4.77838	3	2	1	2	1	1	1	1	1	38	38	38	162585	162585	2	1	2	407	60031	1943/8/2	1946/1/9	877	1			877	2	1			877
38	69.6737	Low	Low	1	0	2	2	1	1	9	2	27	130	1	4	6	168764	5.22728	2	1	1	1	1	1	1	1	1	40	40	40	393265	393265	2	2	1	130	168764	1943/8/2	1944/7/20	348	1			348	1	1			348
39	3215.28	Int	Int	1	1	3	2	2	2	8	2	25	421	2	4	7	169773	5.22987	1	1	1	1	1	1	1	2	1	41	41	41	215474	215474	2	2	1	421	169773	1943/8/2	1945/11/1	809	1			809	1	1			809
40		High	High	1	2	4	1	6	4	1	2	28	282	2	4	7	70175	4.84618	2	1	1	1	1	1	1	1	1	42	42	42	341128	341128	2	2	1	282	70175	1943/8/2	1945/11/8	816	1			816	1	1			816
41	3147.3	High	High	1	1	3	1	4	3	3	1	38	18	1	3	5	557851	5.74652	3	1	1	1	2	1	1			43	43	43	106188	106188	1	1	1	18	557851	1943/8/3	1944/1/18	165	1			165	1	1			165
42		Int	Int	2	0	3	2	3	2	4	2	37	261	2	4	7	15021	4.1767	1	2	1	1	1	1	1			47	47	47	144040	144040	1	2	2	261	15021	1943/8/3	1944/11/2	449	2	1944/4/26	263	263	1	1			449
43		High	High	2	2	5	1	6	4	1	2	49	293	2	4	7	281364	5.44927	2	1	1	1	1	1	1			48	48	48	439376	439376	1	2	1	293	281364	1943/8/3	1946/8/30	1107	2	1946/1/20	887	887	1	1			1107
44	3792.67	High	High	2	1	4	1	4	3	3	1	39	20	1	3	5	169951	5.23032	1	1	1	1	1	1	1			49	49	49	155686	155686	1	1	1	20	169951	1943/8/3	1944/5/17	284	1			284	1	1			284
45		High	High	2	1	4	1	4	3	3	1	33	38	1	3	5	6938	3.84123	3	1	1	1	2	1	1	1	1	53	53	53	399668	399668	1	1	1	38	6938	1943/8/3	1945/9/23	770	1			770	1	1			770
46		High	High	2	2	5	1	6	4	1	2	40	214	2	4	7	1444759	6.1598	2	2	1	1	1	1	1			58	58	58	7874	7874	1	2	2	214	1444759	1943/8/3	1944/2/4	181	2	1943/11/10	97	97	1	1			181
47		Int	Int	1	1	3	2	2	2	8	2	34	266	2	4	7	1629	3.21192	1	2	2	1	1	1	1	1	1	62	62	62	296190	296190	2	2	2	266	1629	1943/8/9	1946/11/9	1170	1			1170	1	1			1170
48	2572.94	High	High	2	1	4	1	5	3	2	2	26	538	2	4	7	2344	3.36996	3	2	2	1	1	2	1	1	1	63	63	63	231236	231236	2	2	2	538	2344	1943/8/9	1947/10/15	1506	1			1506	1	1			1506
49	0.0610002	Def	Low	1	1	1	2	0	1	10	1	34	232	2	4	7	29264	4.46633	3	2	2	2	1	2	1	2	1	64	64	64	224482	224482	2	1	2	232	29264	1943/8/9	1944/11/1	442	1			442	2	1			442
50	2050.59	High	High	2	1	4	1	4	3	3	2	37	365	2	4	7	6142	3.78831	1	2	2	1	1	1	1	1	1	65	65	65	52873	52873	2	2	2	365	6142	1943/8/9	1945/12/26	857	1			857	1	1			857
51	2207.13	High	High	2	1	4	1	4	3	3	1	41	265	2	4	7	18589	4.26926	1	2	2	1	1	1	1	1	1	66	66	66	78372	78372	2	1	2	265	18589	1943/8/9	1946/5/14	995	1			995	1	2	1945/11/1	802	802
52		High	High	1	2	4	1	6	4	1	1	33	215	2	4	7	32682	4.51431	1	2	2	1	1	1	1	1	1	67	67	67	197584	197584	2	1	2	215	32682	1943/8/9	1945/11/13	814	2	1945/11/7	808	808	1	1			814
53		High	High	2	1	4	1	4	3	3	2	43	464	2	4	7	33010	4.51865	1	2	2	1	1	1	1	1	1	68	68	68	269710	269710	2	2	2	464	33010	1943/8/9	1944/10/6	417	1			417	1	1			417
54		High	High	2	2	5	1	6	4	1	1	35	422	2	4	7	128731	5.10968	3	2	2	2	1	1	1	2	1	69	69	69	70153	70153	2	1	2	422	128731	1943/8/9	1945/12/26	857	1			857	2	1			857
55	6602.32	High	High	2	2	5	1	6	4	1	1	36	123	1	4	6	53971	4.73216	2	2	2	1	1	1	1	1	1	70	70	70	411678	411678	1	1	2	123	53971	1943/8/10	1946/12/1	1191	1			1191	1	1			1191
56		High	High	1	2	4	1	6	4	1	2	32	180	1	4	6	93057	4.96875	2	2	2	1	1	1	1	1	1	75	75	75	309377	309377	1	2	2	180	93057	1943/8/10	1946/1/9	869	1			869	1	1			869
57	18.6014	Low	Low	1	0	2	2	1	1	9	2	35	90	1	4	6	878840	5.94391	2	1	1	1	1	1	1	1	1	85	85	85	269011	269011	1	2	1	90	878840	1943/8/10	1945/8/16	726	1			726	1	1			726
58		Int	Int	1	0	2	2	3	2	4	2	29	582	2	4	7	2598	3.41464	1	2	2	1	1	1	1	1	1	87	87	87	138875	138875	2	2	2	582	2598	1943/8/16	1946/3/4	918	1			918	1	1			918
59	25.8158	Low	Low	1	0	2	2	1	1	9	2	40	306	2	4	7	67700	4.83059	1	2	2	1	1	1	1	1	1	88	88	88	149889	149889	2	2	2	306	67700	1943/8/16	1946/3/8	922	1			922	1	1			922
60	3845.74	High	High	2	1	4	1	5	3	2	1	33	17	1	3	5	257657	5.41104	3	1	1	1	2	1	1	1	1	89	89	89	448688	448688	2	1	1	17	257657	1943/8/16	1944/4/27	251	1			251	1	1			251
61		Int	Int	1	0	2	2	3	2	4	1	32	1	1	3	5	81176	4.90943	3	1	1	1	2	1	1	1	1	90	90	90	203785	203785	2	1	1	1	81176	1943/8/16	1943/10/18	62	1			62	1	1			62
62		High	High	2	2	5	1	6	4	1	2	31	197	1	4	6	46939	4.67153	1	2	2	1	1	1	1	1	1	91	91	91	376205	376205	2	2	2	197	46939	1943/8/16	1946/5/21	995	1			995	1	1			995
63	955.069	Int	Int	1	1	3	2	2	2	8	2	30	591	2	4	7	104240	5.01803	1	1	1	1	1	1	1	1	2	92	92	92	80088	80088	2	2	1	591	104240	1943/8/16	1946/10/27	1151	1			1151	1	1			1151
64	2773.99	High	High	2	1	4	1	5	3	2	2	31	519	2	4	7	21638	4.33522	1	1	1	1	1	1	1	1	1	93	93	93	399630	399630	2	2	1	519	21638	1943/8/16	1947/10/15	1499	1			1499	1	1			1499
65		High	High	2	1	4	1	5	3	2	2	31	528	2	4	7	400	2.60206	1	2	2	1	1	1	1	1	1	94	94	94	252406	252406	2	2	2	528	400	1943/8/16	1945/7/3	677	1			677	1	1			677
66	5529.81	High	High	2	2	5	1	6	4	1	2	34	329	2	4	7	400	2.60206	1	2	2	1	1	1	1	1	1	95	95	95	268666	268666	2	2	2	329	400	1943/8/16	1946/12/4	1188	1			1188	1	1			1188
67		High	High	1	1	3	1	3	2	6	2	43	495	2	4	7	16637	4.22108	1	2	2	1	1	1	1	1	1	96	96	96	351655	351655	2	2	2	495	16637	1943/8/16	1947/10/15	1499	1			1499	1	1			1499
68	0	Def	Low	1	1	1	2	0	1	10	2	29	258	2	4	7	400	2.60206	1	2	2	1	1	1	1	1	1	97	97	97	228963	228963	2	2	2	258	400	1943/8/16	1945/1/25	519	1			519	1	1			519
69	2261.84	High	High	2	2	5	1	6	4	1	2	32	454	2	4	7	22832	4.35854	1	2	1	1	1	1	1	1	1	98	98	98	25877	25877	2	2	2	454	22832	1943/8/16	1945/11/8	802	1			802	1	1			802
70		High	High	2	2	5	1	6	4	1	2	50	133	1	4	6	27988	4.44697	1	2	2	1	1	1	1	2	1	102	102	102	360991	360991	1	2	2	133	27988	1943/8/17	1946/10/16	1139	1			1139	1	1			1139
71		Int	Int	2	0	3	2	3	2	4	2	46	396	2	4	7	31210	4.49429	1	1	1	1	1	1	1			103	103	103	21612	21612	1	2	1	396	31210	1943/8/17	1947/6/23	1386	1			1386	1	1			1386
72	1586.29	High	High	1	1	3	1	4	3	5	2	34	102	1	4	6	558304	5.74687	2	2	2	1	1	1	1	1	1	107	107	107	208428	208428	1	2	2	102	558304	1943/8/17	1944/4/23	246	1			246	1	1			246
73	74.1181	Int	Int	1	0	2	2	3	2	4	1	38	754	2	4	7	2165	3.33546	1	2	2	1	1	1	1	1	1	109	109	109	365617	365617	2	1	2	754	2165	1943/8/23	1947/10/15	1492	1			1492	1	1			1492
74		High	High	2	2	5	1	6	4	1	2	41	730	2	4	7	5343	3.72779	1	2	1	1	1	1	1	1	1	111	111	111	173794	173794	2	2	2	730	5343	1943/8/23	1947/6/3	1360	1			1360	1	1			1360
75	1973.87	High	High	2	2	5	1	6	4	1	2	32	169	1	4	6	154545	5.18905	1	2	2	1	1	1	1	1	1	112	112	112	219539	219539	2	2	2	169	154545	1943/8/23	1945/7/3	670	1			670	1	2	1945/4/24	601	601
76	2261.84	High	High	2	2	5	1	6	4	1	1	26	142	1	4	6	111389	5.04684	1	2	2	1	1	1	1	1	1	113	113	113	385941	385941	2	1	2	142	111389	1943/8/23	1945/7/10	677	1			677	1	1			677
77		High	High	2	2	5	1	6	4	1	2	22	607	2	4	7	82676	4.91738	1	1	1	1	1	1	1	1	1	114	114	114	421070	421070	2	2	1	607	82676	1943/8/23	1945/11/1	788	1			788	1	1			788
78	2748.67	High	High	2	1	4	1	5	3	2	2	31	524	2	4	7	974	2.98856	1	1	1	1	1	1	1	1	1	115	115	115	39743	39743	2	2	1	524	974	1943/8/23	1947/10/15	1492	1			1492	1	1			1492
79	2391.19	High	High	1	1	3	1	3	2	6	2	27	179	1	4	6	367183	5.56488	1	2	2	1	1	1	1	1	1	117	117	117	205405	205405	2	2	2	179	367183	1943/8/23	1944/10/29	426	1			426	1	1			426
80		High	High	1	2	4	1	6	4	1	2	48	409	2	4	7	61338	4.78773	1	1	1	1	1	1	1	1	1	118	118	118	252694	252694	1	2	1	409	61338	1943/8/24	1945/1/25	511	1			511	1	1			511
81		Int	Int	2	0	3	2	3	2	4	1	34	176	1	4	6	99000	4.99564	3	1	1	1	2	1	1	1	1	120	120	120	89462	89462	1	1	1	176	99000	1943/8/24	1944/5/23	269	2	1944/5/23	269	269	1	1			269
82	3739.05	High	High	2	2	5	1	6	4	1	1	44	420	2	4	7	96304	4.98364	3	1	1	1	1	1	2	1	1	127	127	127	29209	29209	1	1	1	420	96304	1943/8/24	1946/7/22	1048	1			1048	1	1			1048
83		High	High	2	1	4	1	4	3	3	2	44	71	1	4	6	231210	5.36401	2	1	1	1	1	1	1	1	1	128	128	128	448680	448680	1	2	1	71	231210	1943/8/24	1944/6/26	302	1			302	1	1			302
84		Int	Int	1	0	2	2	3	2	4	2	32	ND	ND	ND	ND	617928	5.79094	1	1	1	1	1	1	1	1	1	130	130	130	65294	65294	1	2	1	9999	617928	1943/8/24	1944/6/29	305	1			305	1	1			305
85		High	High	2	1	4	1	4	3	3	2	28	66	1	4	6	380217	5.58003	3	2	1	2	1	1	1	2	1	133	133	133	158608	158608	1	2	2	66	380217	1943/8/24	1943/10/19	55	1			55	1	1			55
86	2794.16	High	High	2	2	5	1	6	4	1	2	26	44	1	3	5	1081461	6.03401	3	1	1	1	1	1	1	1	1	142	142	142	424886	424886	1	2	1	44	1081461	1943/8/31	1943/12/19	109	1			109	1	1			109
87		High	High	2	1	4	1	4	3	3	2	28	603	2	4	7	400	2.60206	1	2	1	1	1	1	1	1	1	149	149	149	322512	322512	2	2	2	603	400	1943/9/6	1945/10/1	745	1			745	1	1			745
88	0	Low	Low	1	1	1	2	0	1	10	2	32	686	2	4	7	19423	4.28832	3	1	1	1	2	1	1	1	1	150	150	150	273595	273595	2	2	1	686	19423	1943/9/6	1946/12/3	1167	1			1167	1	1			1167
89	5241.74	High	High	2	2	5	1	6	4	1	1	29	33	1	3	5	124559	5.09538	3	1	1	1	2	1	1	1	1	152	152	152	428832	428832	2	1	1	33	124559	1943/9/6	1944/4/27	231	1			231	1	1			231
90		Int	Int	2	0	3	2	3	2	4	1	30	19	1	3	5	168960	5.22778	2	1	1	1	1	1	1	1	1	153	153	153	363993	363993	2	1	1	19	168960	1943/9/6	1944/4/27	231	1			231	1	1			231
91	21.9122	Int	Int	1	0	2	2	3	2	4	2	27	47	1	3	5	503871	5.70232	3	1	1	1	1	2	1	1	1	154	154	154	231948	231948	2	2	1	47	503871	1943/9/6	1944/12/10	454	1			454	1	1			454
92		Int	Int	1	0	2	2	2	2	7	2	35	374	2	4	7	37161	4.57009	2	2	1	1	1	1	1	1	1	155	155	155	177606	177606	2	2	2	374	37161	1943/9/6	1945/3/8	542	1			542	1	1			542
93	556.232	High	High	2	1	4	1	4	3	3	2	35	40	1	3	5	284483	5.45406	3	1	1	1	2	2	1	2	1	156	156	156	285414	285414	2	2	1	40	284483	1943/9/6	1944/8/8	332	1			332	1	1			332
94		Low	Low	1	0	2	2	1	1	9	1	35	0	1	3	5	483587	5.68447	3	1	1	2	2	2	1	1	1	157	157	157	75814	75814	2	1	1	0	483587	1943/9/6	1943/9/29	23	1			23	2	1			23
95		High	High	2	1	4	1	4	3	3	1	30	9	1	3	5	151455	5.18028	2	2	2	1	1	1	1	1	1	159	159	159	249167	249167	1	1	2	9	151455	1943/9/7	1944/11/24	437	1			437	1	1			437
96		High	High	2	1	4	1	4	3	3	2	40	50	1	4	6	616401	5.78986	2	1	1	1	1	1	1	1	1	164	164	164	129618	129618	1	2	1	50	616401	1944/9/7	1944/11/22	75	1			75	1	1			75
97		High	High	2	2	5	1	6	4	1	1	35	247	2	4	7	136618	5.13551	1	2	1	1	1	1	1	2	1	168	168	168	26231	26231	2	1	2	247	136618	1943/9/13	1943/11/16	63	1			63	1	1			63
98		Int	Int	2	0	3	2	3	2	4	2	34	648	2	4	7	25474	4.4061	1	1	1	1	1	1	1	1	1	169	169	169	346868	346868	2	2	1	648	25474	1943/9/13	1947/10/15	1472	1			1472	1	1			1472
99	2179.89	High	High	2	1	4	1	4	3	3	2	32	289	2	4	7	465825	5.66822	2	1	1	1	1	1	1	2	1	170	170	170	239217	239217	2	2	1	289	465825	1943/9/13	1945/3/27	554	1			554	1	1			554
100		High	High	1	2	4	1	6	4	1	2	25	305	2	4	7	33058	4.51928	1	1	1	1	1	1	1	1	1	171	171	171	139894	139894	2	2	1	305	33058	1943/9/3	1944/5/24	261	1			261	1	1			261
101		High	High	1	1	3	1	4	3	3	1	32	41	1	3	5	1751981	6.24353	1	1	1	1	1	1	1	1	1	172	172	172	349250	349250	2	1	1	41	1751981	1943/9/13	1944/2/28	165	1			165	1	1			165
102	1702.02	Int	Int	1	1	3	2	2	2	8	1	27	274	2	4	7	1005758	6.00249	1	1	1	1	1	1	1	1	1	173	173	173	374131	374131	2	1	1	274	1005758	1943/9/13	1947/2/24	1241	2	1946/7/17	1024	1024	1	1			1241
103	3255.48	High	High	2	1	4	1	4	3	3	2	33	225	2	4	7	132424	5.12197	1	1	1	1	1	1	1	1	1	174	174	174	186793	186793	2	2	1	225	132424	1943/9/13	1944/10/26	403	1			403	1	1			403
104		Int	Int	2	0	3	2	3	2	4	2	37	628	2	4	7	577	2.76118	1	1	1	1	1	1	1	1	1	175	175	175	208617	208617	2	2	1	628	577	1943/9/13	1947/10/15	1472	1			1472	1	1			1472
105		High	High	1	1	3	1	3	2	6	2	28	15	1	3	5	1144707	6.05869	3	1	1	2	2	1	1	1	1	177	177	177	374354	374354	2	2	1	15	1144707	1943/9/13	1944/6/18	275	1			275	2	1			275
106		Low	Low	1	0	2	2	1	1	9	2	33	29	1	3	5	311061	5.49285	2	1	1	1	1	1	1	1	1	179	179	179	422659	422659	1	2	1	29	311061	1943/9/14	1944/10/29	405	1			405	1	1			405
107		High	High	2	2	5	1	6	4	1	2	50	380	2	4	7	2788	3.44529	1	1	1	1	1	1	1	1	1	186	186	186	186025	186025	2	2	1	380	2788	1943/9/20	1946/12/1	1151	1			1151	1	1			1151
108		High	High	1	2	4	1	6	4	1	2	34	738	2	4	7	15031	4.17699	1	1	1	1	1	1	1	1	1	187	187	187	362666	362666	2	2	1	738	15031	1943/9/20	1947/10/15	1465	1			1465	1	1			1465
109	3961.26	High	High	2	1	4	1	4	3	3	1	39	22	1	3	5	434746	5.63824	3	1	1	1	2	1	1	1	1	188	188	188	128162	128162	2	1	1	22	434746	1943/9/20	1944/12/26	456	1			456	1	1			456
110		High	High	1	2	4	1	6	4	1	2	29	30	1	3	5	1049185	6.02085	1	1	1	1	1	1	1	1	1	190	190	190	225623	225623	2	2	1	30	1049185	1943/9/20	1943/12/13	83	1			83	1	1			83
111		Int	Int	1	1	3	2	2	2	8	1	29	43	1	3	5	333626	5.52326	3	1	1	2	2	1	1	1	1	191	191	191	430657	430657	2	1	1	43	333626	1943/9/20	1946/9/16	1076	1			1076	1	1			1076
112		High	High	2	1	4	1	4	3	3	2	38	88	1	4	6	143237	5.15606	3	2	2	2	1	1	1	1	1	193	193	193	5475	5475	1	2	2	88	143237	1943/9/21	1946/1/19	838	2	1944/6/21	270	270	2	1			838
113		High	High	2	1	4	1	4	3	3	1	29	84	1	4	6	190055	5.27888	3	1	1	1	2	1	1	1	1	196	196	196	123140	123140	1	1	1	84	190055	1943/9/21	1944/6/25	274	1			274	1	1			274
114		High	High	1	2	4	1	6	4	1	2	30	58	1	4	6	145293	5.16224	2	1	1	1	1	1	1	1	1	197	197	197	385569	385569	1	2	1	58	145293	1943/9/21	1945/3/8	527	1			527	1	1			527
115		Int	Int	1	0	2	2	3	2	4	2	29	41	1	3	5	1897081	6.27809	2	1	1	1	1	1	1	1	1	199	199	199	400711	400711	1	2	1	41	1897081	1943/9/21	1944/4/11	200	1			200	1	1			200
116		Int	Int	1	0	2	2	2	2	7	2	38	309	2	4	7	117278	5.06922	2	1	1	1	1	1	1	1	1	200	200	200	317505	317505	2	2	1	309	117278	1943/9/27	1946/12/17	1160	1			1160	1	2	1945/12/13	796	796
117		High	High	1	1	3	1	6	4	1	2	39	303	2	4	7	93447	4.97057	1	1	1	1	1	1	1	1	1	201	201	201	182177	182177	2	2	1	303	93447	1943/9/27	1945/11/21	774	1			774	1	1			774
118	896.406	Int	Int	2	0	3	2	3	2	4	1	38	54	1	4	6	155294	5.19115	3	1	1	1	1	2	1	1	1	203	203	203	415387	415387	2	1	1	54	155294	1943/9/27	1944/6/26	269	1			269	1	1			269
119	481.233	Int	Int	1	1	3	2	2	2	8	2	36	911	2	4	7	16893	4.22771	1	1	1	1	1	1	1	1	1	204	204	204	76505	76505	2	2	1	911	16893	1943/9/27	1947/10/15	1458	1			1458	1	1			1458
120	1032.88	High	High	1	1	3	1	3	2	6	2	30	138	1	4	6	37871	4.57831	2	2	2	1	1	1	1	1	1	205	205	205	220588	220588	2	2	2	138	37871	1943/9/27	1946/11/13	1126	1			1126	1	1			1126
121	3223.49	High	High	2	2	5	1	6	4	1	1	43	98	1	4	6	9689	3.98628	1	2	1	1	1	1	1	1	1	206	206	206	220587	220587	2	1	2	98	9689	1943/9/27	1946/10/31	1114	1			1114	1	1			1114
122		High	High	2	1	4	1	4	3	3	2	22	346	2	4	7	7839	3.89426	2	2	1	1	1	1	1	2	1	207	207	207	312380	312380	2	2	2	346	7839	1943/9/27	1945/9/5	698	1			698	1	1			698
123		Int	Int	1	1	3	2	2	2	8	1	23	530	2	4	7	30938	4.49049	1	1	1	1	1	1	1	1	1	208	208	208	61184	61184	2	1	1	530	30938	1943/9/27	1947/10/15	1458	1			1458	1	1			1458
124	1472.5	High	High	1	2	4	1	6	4	1	2	35	255	2	4	7	10040	4.00173	1	2	2	1	1	1	1	1	1	209	209	209	103113	103113	2	2	2	255	10040	1943/9/27	1945/10/15	738	1			738	1	1			738
125	3503.55	High	High	2	1	4	1	5	3	2	1	37	519	2	4	7	45779	4.66067	1	1	1	1	1	1	1	1	1	210	210	210	355850	355850	2	1	1	519	45779	1943/9/27	1947/10/15	1458	1			1458	1	1			1458
126		High	High	2	1	4	1	5	3	2	2	29	43	1	3	5	453477	5.65656	1	2	1	1	1	1	1	1	1	211	211	211	150482	150482	2	2	2	43	453477	1943/9/27	1945/2/13	496	1			496	1	1			496
127		High	High	1	1	3	1	4	3	5	2	29	0	1	3	5	1281747	6.1078	2	2	1	1	1	1	1	1	1	213	213	213	15662	15662	1	2	2	0	1281747	1943/9/28	1944/9/4	336	1			336	1	1			336
128		High	High	2	1	4	1	4	3	3	2	31	100	1	4	6	466683	5.66902	3	2	1	2	1	1	1	1	1	215	215	215	120133	120133	2	2	2	100	466683	1943/9/28	1944/8/29	331	1			331	1	1			331
129	2915.24	High	High	2	1	4	1	4	3	3	2	28	387	2	4	7	400	2.60206	1	2	1	1	1	1	1	1	1	216	216	216	175701	175701	2	2	2	387	400	1943/9/28	1946/3/13	885	1			885	1	1			885
130	7354.56	High	High	1	2	4	1	6	4	1	2	40	293	2	4	7	652	2.81425	1	2	1	1	1	1	1	1	1	217	217	217	186898	186898	2	2	2	293	652	1943/9/28	1946/8/13	1035	1			1035	1	1			1035
131		High	High	2	1	4	1	4	3	3	2	37	275	2	4	7	1321	3.1209	2	2	1	1	1	1	1	1	1	218	218	218	139100	139100	2	2	2	275	1321	1943/9/28	1945/10/15	737	1			737	1	1			737
132		High	High	1	1	3	1	4	3	3	2	28	346	2	4	7	111258	5.04633	1	1	1	1	1	1	1	1	1	219	219	219	423526	423526	2	2	1	346	111258	1943/10/4	1947/10/15	1451	1			1451	1	1			1451
133	1208.8	Int	Int	1	1	3	2	2	2	8	1	33	132	1	4	6	46865	4.67085	2	2	2	1	1	1	1	1	1	220	220	220	373244	373244	2	1	2	132	46865	1943/10/4	1944/9/5	331	1			331	1	1			331
134	2762.37	High	High	1	2	4	1	6	4	1	2	21	459	2	4	7	62097	4.79307	2	2	2	1	1	1	1	2	1	221	221	221	382716	382716	2	2	2	459	62097	1943/10/4	1945/8/7	663	1			663	1	1			663
135		Int	Int	1	1	3	2	2	2	8	1	32	97	1	4	6	351288	5.54566	1	2	2	1	1	1	1	1	1	222	222	222	290729	290729	2	1	2	97	351288	1943/10/4	1945/7/3	629	1			629	1	1			629
136		High	High	1	2	4	1	6	4	1	2	33	590	2	4	7	18324	4.26302	1	2	2	1	1	1	1	1	1	223	223	223	326827	326827	2	2	2	590	18324	1943/10/4	1946/10/9	1085	1			1085	1	1			1085
137		High	High	2	1	4	1	4	3	3	1	42	21	1	3	5	2978283	6.47397	1	1	1	1	1	1	1	1	1	224	224	224	326828	326828	2	1	1	21	2978283	1943/10/4	1944/3/11	157	1			157	1	1			157
138		High	High	1	2	4	1	6	4	1	2	24	638	2	4	7	103714	5.01584	1	1	1	1	1	1	1	1	1	225	225	225	330614	330614	2	2	1	638	103714	1943/10/4	1947/10/15	1451	1			1451	1	1			1451
139		High	High	1	2	4	1	6	4	1	2	42	148	1	4	6	752346	5.87642	1	1	1	1	1	1	1	1	1	227	227	227	437264	437264	2	2	1	148	752346	1943/10/4	1945/8/1	657	1			657	1	1			657
140		High	High	2	2	5	1	6	4	1	2	38	178	1	4	6	659121	5.81897	1	2	1	1	1	1	1	1	1	228	228	228	68615	68615	2	2	2	178	659121	1943/10/4	1946/7/4	990	1			990	1	1			990
141	2065.11	High	High	2	1	4	1	4	3	3	1	31	770	2	4	7	792	2.89873	1	2	1	1	1	1	1	1	1	229	229	229	83509	83509	2	1	2	770	792	1943/10/4	1947/10/15	1451	1			1451	1	1			1451
142		High	High	1	2	4	1	6	4	1	1	22	481	2	4	7	395288	5.59691	1	1	1	1	1	1	1	1	1	231	231	231	449799	449799	2	1	1	481	395288	1943/10/4	1944/3/21	167	1			167	1	1			167
143	5485.86	High	High	1	2	4	1	6	4	1	1	37	154	1	4	6	237333	5.37536	3	1	1	1	2	2	1	1	1	234	234	234	71301	71301	1	1	1	154	237333	1943/10/5	1944/5/24	229	1			229	1	1			229
144		Int	Int	2	0	3	2	3	2	4	1	38	ND	ND	ND	ND	1762048	6.24602	3	1	1	1	2	1	1	1	1	236	236	236	374223	374223	1	1	1	9999	1762048	1943/10/5	1944/5/6	211	1			211	1	1			211
145	22.1085	Def	Low	1	1	1	2	0	1	10	1	33	250	2	4	7	15638	4.19418	2	2	1	1	1	1	1	1	1	237	237	237	169469	169469	2	1	2	250	15638	1943/10/11	1945/9/12	691	1			691	1	1			691
146	3685.45	High	High	1	2	4	1	6	4	1	2	33	611	2	4	7	43347	4.63696	1	1	1	1	1	1	1	1	1	238	238	238	190912	190912	2	2	1	611	43347	1943/10/11	1947/3/19	1238	1			1238	1	1			1238
147		High	High	2	1	4	1	4	3	3	2	42	166	1	4	6	246894	5.39251	1	2	1	1	1	1	1	1	1	239	239	239	158252	158252	2	2	2	166	246894	1943/10/11	1944/5/21	220	1			220	1	2	1944/1/18	97	97
148		High	High	1	1	3	1	5	3	2	1	27	329	2	4	7	672857	5.82792	1	1	1	1	1	1	1	1	1	240	240	240	243939	243939	2	1	1	329	672857	1943/10/11	1946/7/31	1010	1			1010	1	2	1945/9/27	706	706
149		High	High	2	1	4	1	5	3	2	2	29	236	2	4	7	446396	5.64972	3	1	1	2	1	1	1	1	1	241	241	241	222450	222450	2	2	1	236	446396	1943/10/11	1946/4/22	911	1			911	1	1			911
150		High	High	2	1	4	1	4	3	3	2	35	596	2	4	7	10524	4.02218	1	2	2	1	1	1	1	1	1	243	243	243	397208	397208	2	2	2	596	10524	1943/10/11	1946/4/22	911	1			911	1	1			911
151	802.096	Int	Int	1	1	3	2	2	2	8	2	27	351	2	4	7	37606	4.57526	1	2	1	1	1	1	1	1	1	244	244	244	402128	402128	2	2	2	351	37606	1943/10/11	1946/1/29	828	1			828	1	1			828
152	1496.04	High	High	1	1	3	1	4	3	5	2	30	636	2	4	7	10244	4.01047	2	1	1	1	1	1	1	1	1	245	245	245	441168	441168	2	2	1	636	10244	1943/11/29	1944/11/29	360	1			360	1	1			360
153		High	High	2	2	5	1	6	4	1	1	30	114	1	4	6	806050	5.90636	1	1	1	1	1	1	1	2	1	246	246	246	458667	458667	2	1	1	114	806050	1943/10/11	1944/3/28	167	1			167	1	1			167
154	669.375	Int	Int	2	0	3	2	3	2	4	2	29	647	2	4	7	12775	4.10636	1	1	1	1	1	1	1	1	2	247	247	247	442910	442910	2	2	1	647	12775	1943/10/11	1947/10/15	1444	1			1444	1	1			1444
155		Int	Int	2	0	3	2	3	2	4	1	32	12	1	3	5	53471	4.72812	2	1	1	1	1	1	1	1	1	248	248	248	330039	330039	2	1	1	12	53471	1943/10/11	1943/10/13	2	1			2	1	1			2
156	2693.5	High	High	2	2	5	1	6	4	1	2	28	433	2	4	7	16462	4.21648	1	1	1	1	1	1	1	1	1	249	249	249	83830	83830	2	2	1	433	16462	1943/10/11	1947/10/15	1444	1			1444	1	1			1444
157	3259.44	High	High	2	1	4	1	4	3	3	2	39	457	2	4	7	67464	4.82907	2	1	1	1	1	1	1	1	1	250	250	250	267099	267099	2	2	1	457	67464	1943/10/18	1946/7/31	1003	1			1003	1	1			1003
158	3069.22	High	High	2	1	4	1	4	3	3	1	32	234	2	4	7	120000	5.07918	1	2	1	1	1	1	1	2	1	252	252	252	291655	291655	2	1	2	234	120000	1943/10/18	1945/9/4	676	1			676	1	2	1945/8/1	643	643
159		Int	Int	1	1	3	2	2	2	8	2	32	285	2	4	7	70000	4.8451	1	1	1	1	1	1	1	1	1	254	254	254	207551	207551	2	2	1	285	70000	1943/10/18	1945/11/12	744	1			744	1	1			744
160		Int	Int	2	0	3	2	3	2	4	2	29	422	2	4	7	18161	4.25914	1	1	1	1	1	1	1	1	1	255	255	255	357972	357972	2	2	1	422	18161	1943/10/18	1947/10/15	1437	1			1437	1	1			1437
161		High	High	2	1	4	1	4	3	3	2	29	248	2	4	7	446154	5.64948	1	2	1	1	1	1	1	1	1	256	256	256	146149	146149	2	2	2	248	446154	1943/10/18	1946/5/29	941	1			941	1	1			941
162	2310.81	High	High	2	1	4	1	4	3	3	2	31	270	2	4	7	379758	5.57951	1	2	1	1	1	1	1	1	1	257	257	257	233850	233850	2	2	2	270	379758	1943/10/18	1945/11/1	733	1			733	1	1			733
163	321.76	Int	Int	1	0	2	2	3	2	4	2	28	13	1	3	5	519639	5.7157	3	1	1	1	1	2	1	1	1	259	259	259	370123	370123	2	2	1	8888	519639	1943/10/18	1945/2/9	471	1			471	1	1			471
164	0	Low	Low	1	0	2	2	1	1	9	2	18	141	1	4	6	221429	5.34523	1	1	1	1	1	1	1	1	1	260	260	260	392001	392001	2	2	1	141	221429	1943/10/18	1947/7/13	1345	1			1345	1	1			1345
165		High	High	2	2	5	1	6	4	1	2	37	451	2	4	7	4795	3.68079	1	2	1	1	1	1	1	1	1	261	261	261	150113	150113	2	2	2	451	4795	1943/10/18	1947/10/15	1437	1			1437	1	1			1437
166		High	High	2	2	5	1	6	4	1	1	35	11	1	3	5	114498	5.0588	3	1	1	1	1	2	1	1	1	262	262	262	285653	285653	2	1	1	11	114498	1943/10/18	1944/9/24	336	2	1944/9/8	320	320	9	1			336
167	40.8608	Low	Low	1	0	2	2	1	1	9	2	26	378	2	4	7	34891	4.54271	1	1	1	1	1	1	1	1	1	263	263	263	158148	158148	2	2	1	378	34891	1943/10/18	1946/2/11	833	1			833	1	1			833
168	3578.36	High	High	1	2	4	1	6	4	1	1	34	8	1	3	5	40785	4.6105	3	2	1	2	1	1	1	1	1	264	264	264	240902	240902	1	1	2	8	40785	1943/10/19	1943/11/16	27	1			27	2	1			27
169		High	High	1	2	4	1	6	4	1	1	42	79	1	4	6	449438	5.65267	2	1	1	1	1	1	1	1	1	265	265	265	40707	40707	1	1	1	79	449438	1943/10/19	1944/4/26	187	1			187	1	1			187
170	3956.98	High	High	2	1	4	1	5	3	2	1	32	15	1	3	5	64195	4.8075	3	1	1	1	1	1	2	2	1	266	266	266	423555	423555	1	1	1	15	64195	1943/10/19	1945/6/19	600	1			600	1	1			600
171		Int	Int	1	1	3	2	2	2	8	1	40	8	1	3	5	95969	4.98213	3	1	1	1	1	1	1	1	2	267	267	267	441512	441512	1	1	1	8	95969	1943/10/19	1944/7/6	257	1			257	1	1			257
172	2512.31	High	High	2	1	4	1	4	3	3	1	29	0	1	3	5	180923	5.25749	3	1	1	1	2	1	1	1	1	268	268	268	133732	133732	2	1	1	0	180923	1943/10/25	1944/1/25	90	1			90	1	1			90
173		High	High	2	1	4	1	4	3	3	1	36	207	2	4	7	58140	4.76448	2	2	1	1	1	1	1	1	1	271	271	271	126927	126927	2	1	2	207	58140	1943/10/25	1945/9/19	684	1			684	1	1			684
174		Int	Int	2	0	3	2	3	2	4	2	36	167	1	4	6	354308	5.54938	1	1	1	1	1	1	1	1	1	273	273	273	448279	448279	2	2	1	167	354308	1943/10/25	1946/11/3	1088	1			1088	1	1			1088
175		High	High	2	2	5	1	6	4	1	1	31	92	1	4	6	291557	5.46472	3	1	1	1	2	1	1	1	1	274	274	274	62656	62656	2	1	1	92	291557	1943/10/25	1945/11/12	737	1			737	1	1			737
176		Int	Int	2	0	3	2	3	2	4	2	35	121	1	4	6	360729	5.55718	2	1	1	1	1	1	1	1	1	275	275	275	316767	316767	2	2	1	121	360729	1943/10/25	1945/11/1	726	1			726	1	1			726
177		Int	Int	1	1	3	2	2	2	8	2	38	238	2	4	7	8390	3.92376	2	1	1	1	1	1	1	1	1	276	276	276	231239	231239	2	2	1	238	8390	1943/10/25	1945/11/25	750	1			750	1	1			750
178		High	High	2	2	5	1	6	4	1	2	29	15	1	3	5	321192	5.50676	3	1	1	2	1	1	1	1	1	277	277	277	197009	197009	2	2	1	15	321192	1943/10/25	1944/6/8	223	2	1943/11/2	7	7	2	1			223
179		High	High	1	2	4	1	6	4	1	2	15	849	2	4	7	27107	4.43308	1	1	1	1	1	1	1	1	1	278	278	278	326296	326296	2	2	1	849	27107	1943/10/25	1947/8/25	1380	1			1380	1	1			1380
180	3354.56	High	High	2	1	4	1	4	3	3	1	29	5	1	3	5	331200	5.52009	2	1	1	1	1	1	1	2	1	279	279	279	441242	441242	2	1	1	5	331200	1943/10/25	1944/5/28	213	1			213	1	1			213
181	728.347	Int	Int	2	0	3	2	3	2	4	2	32	244	2	4	7	112875	5.0526	2	1	1	1	1	1	1	1	1	280	280	280	447714	447714	2	2	1	244	112875	1943/10/25	1945/11/27	752	1			752	1	1			752
182		Int	Int	2	0	3	2	3	2	4	2	41	6	1	3	5	120984	5.08273	3	2	1	2	1	1	1	1	1	281	281	281	21078	21078	1	2	2	6	120984	1943/10/26	1943/12/21	55	1			55	2	1			55
183		High	High	2	1	4	1	4	3	3	1	41	50	1	4	6	1776074	6.24946	3	1	1	2	1	1	1	1	1	282	282	282	413695	413695	1	1	1	50	1776074	1943/10/26	1944/5/15	199				199	2				199
184		High	High	1	2	4	1	6	4	1	2	50	288	2	4	7	146667	5.16633	1	2	1	1	1	1	1	1	1	283	283	283	354925	354925	2	2	2	288	146667	1943/11/1	1947/3/3	1202	1			1202	1	1			1202
185		High	High	2	1	4	1	5	3	2	1	35	409	2	4	7	5816	3.76462	2	2	1	1	1	1	1	1	1	284	284	284	273295	273295	2	1	2	409	5816	1943/11/1	1946/9/10	1029	1			1029	1	1			1029
186		High	High	2	1	4	1	4	3	3	2	54	411	2	4	7	400	2.60206	1	2	2	1	1	1	1	1	1	285	285	285	448090	448090	2	2	2	411	400	1943/11/1	1945/11/3	722	1			722	1	1			722
187	549.76	Int	Int	2	0	3	2	3	2	4	1	48	134	1	4	6	161826	5.20905	3	2	2	2	1	1	1	1	1	286	286	286	420383	420383	2	1	2	134	161826	1943/11/1	1945/11/19	738	1			738	1	1			738
188		High	High	2	1	4	1	4	3	3	1	40	343	2	4	7	324031	5.51059	1	2	1	1	1	1	1	1	1	287	287	287	261976	261976	2	1	2	343	324031	1943/11/1	1944/1/25	84	1			84	1	1			84
189		High	High	1	1	3	1	3	2	6	2	43	171	1	4	6	59101	4.77159	1	2	1	1	1	1	1	1	1	288	288	288	402487	402487	2	2	2	171	59101	1943/11/1	1945/11/26	745	1			745	1	1			745
190		High	High	2	1	4	1	5	3	2	1	37	549	2	4	7	171296	5.23375	1	1	1	1	1	1	1	1	1	289	289	289	99707	99707	2	1	1	549	171296	1943/11/1	1945/11/8	727	1			727	1	1			727
191		Int	Int	1	1	3	2	2	2	8	2	26	549	2	4	7	2737	3.43727	1	1	1	1	1	1	1	1	1	290	290	290	57891	57891	2	2	1	549	2737	1943/11/1	1947/10/15	1424	1			1424	1	1			1424
192		High	High	2	2	5	1	6	4	1	2	44	139	1	4	6	26639	4.42552	2	2	2	1	1	1	1	1	1	291	291	291	145183	145183	2	2	2	139	26639	1943/11/1	1946/11/3	1082	1			1082	1	1			1082
193		High	High	2	1	4	1	4	3	3	2	30	281	2	4	7	830554	5.91937	1	2	1	1	1	1	1	1	1	292	292	292	14994	14994	2	2	2	281	830554	1943/11/1	1945/11/19	738	1			738	1	1			738
194		High	High	1	2	4	1	6	4	1	2	40	231	2	4	7	25057	4.39893	1	1	1	1	1	1	1	1	1	293	293	293	321982	321982	2	2	1	231	25057	1943/11/1	1946/5/13	912	1			912	1	1			912
195		Int	Int	2	0	3	2	3	2	4	2	41	261	2	4	7	38045	4.5803	1	2	1	1	1	1	1	1	1	294	294	294	355134	355134	2	2	2	261	38045	1943/11/1	1945/11/19	738	1			738	1	1			738
196		High	High	2	1	4	1	4	3	3	2	32	348	2	4	7	49710	4.69644	1	1	1	1	1	1	1	1	1	295	295	295	461480	461480	2	2	1	348	49710	1943/11/1	1947/6/21	1310	1			1310	1	1			1310
197		High	High	2	1	4	1	4	3	3	1	36	23	1	3	5	112324	5.05047	3	1	1	2	1	1	1	1	2	297	297	297	150879	150879	2	1	1	23	112324	1943/11/1	1945/3/29	508	1			508	2	1			508
198		High	High	2	2	5	1	6	4	1	2	34	33	1	3	5	29830	4.47465	1	2	2	1	1	1	1	2	1	298	298	298	131686	131686	2	2	2	33	29830	1943/11/1	1945/5/16	555	1			555	1	1			555
199		High	High	2	2	5	1	6	4	1	2	39	285	2	4	7	648073	5.81162	2	1	1	1	1	1	1	1	1	299	299	299	121635	121635	2	2	1	285	648073	1943/11/8	1945/11/22	734	1			734	1	1			734
200	2908.19	High	High	1	2	4	1	6	4	1	2	32	544	2	4	7	22251	4.34735	1	2	1	1	1	1	1	1	1	300	300	300	258395	258395	2	2	2	544	22251	1943/11/8	1947/10/15	1417	1			1417	1	1			1417
201	699.82	Int	Int	1	1	3	2	2	2	8	2	27	491	2	4	7	608	2.7839	1	2	1	1	1	1	1	1	1	301	301	301	188433	188433	2	2	2	491	608	1943/11/8	1946/10/8	1050	1			1050	1	1			1050
202	3093.55	High	High	2	1	4	1	4	3	3	2	26	269	2	4	7	10893	4.03715	1	1	1	1	1	1	1	1	1	302	302	302	178373	178373	2	2	1	269	10893	1943/11/8	1946/10/27	1069	1			1069	1	1			1069
203		High	High	2	1	4	1	4	3	3	2	26	795	2	4	7	4147	3.61773	1	1	1	1	1	1	1	1	1	303	303	303	375177	375177	2	2	1	795	4147	1943/11/8	1947/10/15	1417	1			1417	1	1			1417
204	3052.17	High	High	2	2	5	1	6	4	1	2	27	494	2	4	7	12764	4.10599	2	1	1	1	1	1	1	1	1	304	304	304	157822	157822	2	2	1	494	12764	1943/11/8	1947/10/15	1417	1			1417	1	1			1417
205		High	High	1	2	4	1	6	4	1	2	24	412	2	4	7	32661	4.51403	1	1	1	1	1	1	1	1	1	305	305	305	234685	234685	2	2	1	412	32661	1943/11/8	1944/7/19	251	1			251	1	1			251
206		High	High	1	2	4	1	6	4	1	1	51	14	1	3	5	624302	5.79539	3	1	1	2	1	1	1	1	1	306	306	306	289913	289913	2	1	1	14	624302	1943/11/8	1944/3/21	133	1			133	2	1			133
207		High	High	1	2	4	1	6	4	1	2	33	309	2	4	7	657455	5.81787	1	1	1	1	1	1	1	1	1	307	307	307	348483	348483	2	2	1	309	657455	1943/11/8	1945/11/15	727	1			727	1	1			727
208		High	High	1	2	4	1	6	4	1	2	40	485	2	4	7	400	2.60206	1	1	1	1	1	1	1	1	1	309	309	309	72406	72406	2	2	1	485	400	1943/11/8	1947/10/15	1417	1			1417	1	1			1417
209		High	High	2	1	4	1	4	3	3	2	30	221	2	4	7	179518	5.25411	1	1	1	1	1	1	1	1	1	310	310	310	370492	370492	2	2	1	221	179518	1943/11/8	1946/7/26	978	1			978	1	1			978
210		High	High	2	1	4	1	4	3	3	2	31	551	2	4	7	19366	4.28704	1	1	1	1	1	1	1	1	1	312	312	312	305758	305758	2	2	1	551	19366	1943/11/8	1947/10/15	1417	1			1417	1	1			1417
211		High	High	2	2	5	1	6	4	1	1	32	10	1	3	5	1816832	6.25931	3	1	1	2	2	1	1	1	1	315	315	315	49150	49150	1	1	1	10	1816832	1943/11/9	1944/2/4	85	1			85	2	1			85
212		High	High	1	2	4	1	6	4	1	1	37	34	1	3	5	237805	5.37622	2	1	1	1	1	1	1	1	1	316	316	316	354175	354175	1	1	1	34	237805	1943/11/9	1944/4/27	168	1			168	1	1			168
213	3047.77	High	High	2	1	4	1	4	3	3	2	27	605	2	4	7	7698	3.88638	3	1	1	2	1	1	2	1	2	317	317	317	261499	261499	2	2	1	605	7698	1943/11/9	1945/7/4	595	1			595	2	1			595
214	15.5582	Low	Low	1	0	2	2	1	1	9	2	29	64	1	4	6	935495	5.97104	3	1	1	1	1	2	1	2	1	318	318	318	81689	81689	2	2	1	64	935495	1943/11/9	1944/3/19	130	1			130	1	1			130
215		High	High	2	1	4	1	4	3	3	2	30	32	1	3	5	3058824	6.48555	3	2	1	1	1	1	1	1	1	319	319	319	16115	16115	2	2	2	32	3058824	1943/11/15	1945/1/10	415	1			415	1	1			415
216	389.794	Int	Int	2	0	3	2	3	2	4	2	36	154	1	4	6	258621	5.41266	1	1	1	1	1	1	1	1	1	320	320	320	389022	389022	2	2	1	154	258621	1943/11/15	1946/11/11	1076	1			1076	1	1			1076
217		Int	Int	2	0	3	2	3	2	4	1	29	15	1	3	5	201689	5.30468	3	1	1	1	1	1	1	1	1	321	321	321	419975	419975	2	1	1	15	201689	1943/11/15	1945/2/27	462	1			462	1	1			462
218	1990.97	High	High	2	1	4	1	4	3	3	2	29	67	1	4	6	362500	5.55931	1	1	1	1	1	1	1	1	1	322	322	322	228696	228696	2	2	1	67	362500	1943/11/15	1946/11/11	1076	1			1076	1	1			1076
219		Int	Int	2	0	3	2	3	2	4	2	24	269	2	4	7	128070	5.10745	1	1	1	1	1	1	1	1	1	324	324	324	439238	439238	2	2	1	269	128070	1943/11/15	1946/3/20	845	1			845	1	1			845
220		High	High	2	1	4	1	5	3	2	2	27	597	2	4	7	105105	5.02162	1	2	2	1	1	1	1	1	1	325	325	325	181734	181734	2	2	2	597	105105	1943/11/15	1947/4/28	1243	1			1243	1	1			1243
221		Int	Int	2	0	3	2	3	2	4	1	34	459	2	4	7	1413	3.15014	2	1	1	1	1	1	1	1	2	326	326	326	463285	463285	2	1	1	459	1413	1943/11/15	1947/10/15	1410	1			1410	1	1			1410
222		High	High	2	2	5	1	6	4	1	2	26	373	2	4	7	125469	5.09854	1	2	1	1	1	1	1	1	1	327	327	327	463284	463284	2	2	2	373	125469	1943/11/15	1946/1/19	784	1			784	1	1			784
223		High	High	1	2	4	1	6	4	1	1	30	281	2	4	7	824759	5.91633	2	1	1	1	1	1	1	1	1	328	328	328	263894	263894	2	1	1	281	824759	1943/11/15	1945/4/24	519	1			519	1	1			519
224	496.676	Int	Int	1	0	2	2	3	2	4	2	23	794	2	4	7	68283	4.83431	2	2	1	1	1	1	1	1	1	329	329	329	463288	463288	2	2	2	794	68283	1943/11/15	1947/10/15	1410	1			1410	1	1			1410
225	4186.52	High	High	2	2	5	1	6	4	1	2	34	180	1	4	6	169826	5.23	1	1	1	1	1	1	1	1	1	330	330	330	240047	240047	2	2	1	180	169826	1943/11/15	1945/4/3	498	1			498	1	1			498
226		High	High	1	2	4	1	6	4	1	2	35	611	2	4	7	37176	4.57026	1	1	1	1	1	1	1	2	1	331	331	331	244740	244740	2	2	1	611	37176	1943/10/15	1947/10/15	1440	1			1440	1	1			1440
227		High	High	1	1	3	1	4	3	3	2	36	323	2	4	7	160227	5.20474	1	1	1	1	1	1	1	1	1	333	333	333	456056	456056	2	2	1	323	160227	1943/11/15	1947/1/29	1154	1			1154	1	1			1154
228		Int	Int	2	0	3	2	3	2	4	1	41	1018	2	4	7	400	2.60206	1	1	1	1	1	1	1	1	1	334	334	334	326082	326082	2	1	1	1018	400	1943/11/15	1947/10/15	1410	1			1410	1	1			1410
229		Int	Int	2	0	3	2	3	2	4	1	33	12	1	3	5	4732394	6.67508	2	1	1	1	1	1	1	1	2	336	336	336	457540	457540	1	1	1	12	4732394	1943/11/16	1944/1/17	61	1			61	1	1			61
230		High	High	2	1	4	1	4	3	3	2	41	257	2	4	7	80964	4.90829	1	1	1	1	1	1	1	1	1	337	337	337	293299	293299	2	2	1	257	80964	1943/11/22	1945/10/10	678	1			678	1	1			678
231	5849.61	High	High	2	2	5	1	6	4	1	2	25	12	1	3	5	987662	5.99461	2	2	1	1	1	1	1	1	1	338	338	338	342808	342808	2	2	2	12	987662	1943/11/22	1945/7/12	590	1			590	1	1			590
232		High	High	2	1	4	1	4	3	3	1	31	138	1	4	6	809783	5.90837	1	2	1	1	1	1	1	1	1	339	339	339	7949	7949	2	1	2	138	809783	1943/11/22	1946/2/21	809	1			809	1	1			809
233		High	High	2	1	4	1	4	3	3	1	33	14	1	3	5	694862	5.8419	3	1	1	1	1	2	1	1	1	340	340	340	432543	432543	2	1	1	14	694862	1943/11/22	1944/4/21	149	1			149	1	1			149
234	4540.97	High	High	2	2	5	1	6	4	1	1	30	407	2	4	7	233620	5.36851	1	1	1	1	1	1	1	1	1	343	343	343	190368	190368	2	1	1	407	233620	1943/11/22	1944/7/13	231	1			231	1	1			231
235		Low	Low	1	0	2	2	1	1	9	2	33	16	1	3	5	182470	5.26119	3	1	1	1	2	1	1	1	1	344	344	344	342421	342421	2	2	1	16	182470	1943/11/22	1944/3/16	114	1			114	1	1			114
236	4821.88	High	High	2	2	5	1	6	4	1	1	53	72	1	4	6	908602	5.95837	1	1	1	1	1	1	1	1	1	345	345	345	127254	127254	2	1	1	72	908602	1943/11/22	1944/11/9	347	1			347	1	1			347
237	506.429	Int	Int	2	0	3	2	3	2	4	2	26	354	2	4	7	17896	4.25276	1	1	1	1	1	1	1	1	1	347	347	347	464121	464121	2	2	1	354	17896	1943/11/22	1947/10/15	1403	1			1403	1	1			1403
238		High	High	1	1	3	1	6	4	1	2	32	505	2	4	7	4516	3.65475	1	1	1	1	1	1	1	1	1	348	348	348	464138	464138	2	2	1	505	4516	1943/11/22	1947/10/15	1403	1			1403	1	1			1403
239	2951.86	High	High	1	2	4	1	6	4	1	1	35	688	2	4	7	634555	5.80247	1	1	1	1	1	1	1	1	1	349	349	349	455731	455731	2	1	1	688	634555	1943/11/22	1947/10/15	1403	1			1403	1	1			1403
240		High	High	1	2	4	1	6	4	1	2	32	52	1	4	6	106799	5.02857	1	1	1	1	1	1	1	1	1	351	351	351	311386	311386	1	2	1	52	106799	1943/11/23	1946/12/2	1089	1			1089	1	1			1089
241		High	High	2	1	4	1	4	3	3	2	30	33	1	3	5	1900	3.27875	1	2	1	1	1	1	1	1	1	352	352	352	128185	128185	1	2	2	33	1900	1943/11/23	1945/4/14	501	1			501	1	1			501
242		Int	Int	1	1	3	2	2	2	8	2	26	628	2	4	7	4415	3.64493	1	1	1	1	1	1	1	1	1	353	353	353	35814	35814	2	2	1	628	4415	1943/11/29	1947/10/15	1396	1			1396	1	1			1396
243		High	High	2	2	5	1	6	4	1	2	31	97	1	4	6	152033	5.18194	1	1	1	1	1	1	1	1	1	354	354	354	175982	175982	2	2	1	97	152033	1943/11/29	1946/6/10	911	1			911	1	1			911
244		High	High	1	1	3	1	4	3	3	2	42	172	1	4	6	324242	5.51087	2	2	1	1	1	1	1	1	1	355	355	355	144038	144038	2	2	2	172	324242	1943/11/29	1945/11/14	705	1			705	1	1			705
245		High	High	2	1	4	1	4	3	3	2	24	653	2	4	7	15097	4.17889	1	1	1	1	1	1	1	1	1	356	356	356	208200	208200	2	2	1	653	15097	1943/11/29	1947/10/15	1396	1			1396	1	1			1396
246		High	High	1	2	4	1	6	4	1	2	29	94	1	4	6	166107	5.22039	1	1	1	1	1	1	1	1	1	357	357	357	452467	452467	2	2	1	94	166107	1943/11/29	1946/1/23	774	1			774	1	1			774
247	408.948	Int	Int	2	0	3	2	3	2	4	2	46	255	2	4	7	4709	3.67293	2	1	1	1	1	1	1	1	1	358	358	358	168236	168236	2	2	1	255	4709	1943/11/29	1947/10/15	1396	1			1396	1	1			1396
248		High	High	2	2	5	1	6	4	1	2	37	314	2	4	7	556522	5.74548	1	1	1	1	1	1	1	1	1	359	359	359	33340	33340	2	2	1	314	556522	1943/11/29	1945/11/8	699	1			699	1	1			699
249		High	High	1	1	3	1	3	2	6	2	25	343	2	4	7	208040	5.31815	1	1	1	1	1	1	1	1	1	360	360	360	452413	452413	2	2	1	343	208040	1943/11/29	1944/10/31	332	1			332	1	1			332
250		High	High	1	1	3	1	5	3	2	2	30	414	2	4	7	134069	5.12733	1	1	1	1	1	1	1	1	1	361	361	361	177180	177180	2	2	1	414	134069	1943/11/29	1946/2/19	800	1			800	1	1			800
251		High	High	2	1	4	1	5	3	2	2	39	319	2	4	7	469512	5.67165	3	2	1	1	1	1	1	1	1	364	364	364	191145	191145	2	2	2	319	469512	1943/12/6	1946/10/9	1023	1			1023	1	2	1945/5/21	525	525
252		High	High	2	1	4	1	4	3	3	1	33	16	1	3	5	497107	5.69645	3	1	1	1	1	2	2	2	1	365	365	365	340036	340036	2	1	1	16	497107	1943/12/6	1944/5/24	168	1			168	1	2	1944/4/10	124	124
253	2523.94	High	High	2	2	5	1	6	4	1	2	27	399	2	4	7	56757	4.75402	2	1	1	1	1	1	1	1	1	366	366	366	277322	277322	2	2	1	399	56757	1943/12/13	1946/10/28	1035	1			1035	1	1			1035
254		High	High	2	2	5	1	6	4	1	1	32	69	1	4	6	279645	5.44661	3	1	1	1	2	1	1	1	1	368	368	368	452592	452592	1	1	1	69	279645	1943/12/7	1945/10/16	669	1			669	1	1			669
255		High	High	1	1	3	1	5	3	2	2	38	52	1	4	6	378873	5.57849	3	2	1	2	1	1	1	1	1	369	369	369	200374	200374	1	2	2	52	378873	1943/12/7	1944/12/19	372	1			372	1	2	1943/12/23	16	16
256		Low	Low	1	0	2	2	1	1	9	1	32	11	1	3	5	1145146	6.05886	3	1	1	1	1	1	1	1	1	371	371	371	439368	439368	1	1	1	11	1145146	1943/12/7	1946/2/11	784	1			784	1	1			784
257		Low	Low	1	0	2	2	1	1	9	2	36	40	1	3	5	304255	5.48324	2	1	1	1	1	1	1	1	1	372	372	372	455165	455165	1	2	1	40	304255	1943/12/7	1945/7/31	594	1			594	1	1			594
258		High	High	2	2	5	1	6	4	1	1	41	177	1	4	6	1066775	6.02807	1	1	1	1	1	1	1	2	2	373	373	373	453746	453746	2	1	1	177	1066775	1943/12/13	1944/5/30	167	1			167	1	1			167
259		High	High	2	2	5	1	6	4	1	1	42	24	1	3	5	5189295	6.71511	1	1	1	1	1	1	1	1	1	374	374	374	466123	466123	2	1	1	24	5189295	1943/12/13	1945/2/7	414	1			414	1	1			414
260	562.186	Int	Int	2	0	3	2	3	2	4	2	24	469	2	4	7	6542	3.81571	1	2	1	1	1	1	1	1	2	376	376	376	273912	273912	2	2	2	469	6542	1943/12/13	1947/10/15	1382	1			1382	1	1			1382
261		High	High	1	1	3	1	6	4	1	1	25	404	2	4	7	437931	5.64141	2	1	1	1	1	1	1	1	2	377	377	377	104378	104378	2	1	1	404	437931	1943/12/13	1947/9/14	1351	1			1351	1	2	1947/3/23	1180	1180
262		Int	Int	1	1	3	2	2	2	8	2	28	297	2	4	7	353503	5.54839	2	2	1	1	1	1	1	1	1	378	378	378	30666	30666	2	2	2	297	353503	1943/12/13	1945/6/12	539	1			539	1	1			539
263	25.3244	Low	Low	1	0	2	2	1	1	9	2	35	51	1	4	6	800384	5.9033	1	1	1	1	1	1	1	1	1	380	380	380	428418	428418	2	2	1	51	800384	1943/12/13	1944/8/23	250	1			250	1	2	1944/1/11	28	28
264		High	High	2	2	5	1	6	4	1	2	34	197	1	4	6	768116	5.88543	1	1	1	1	1	1	1	1	1	381	381	381	465513	465513	2	2	1	197	768116	1943/12/13	1944/4/27	134	1			134	1	1			134
265	75.1473	Low	Low	1	0	2	2	1	1	9	2	26	90	1	4	6	168653	5.22699	1	2	1	1	1	1	1	2	1	382	382	382	421756	421756	2	2	2	90	168653	1943/12/20	1944/8/24	244	1			244	1	1			244
266		High	High	1	1	3	1	5	3	2	2	26	404	2	4	7	11413	4.0574	1	1	1	1	1	1	1	1	1	383	383	383	61534	61534	2	2	1	404	11413	1943/12/20	1947/10/15	1375	1			1375	1	1			1375
267		Int	Int	2	0	3	2	3	2	4	2	35	165	1	4	6	871298	5.94017	1	1	1	1	1	1	1	1	1	385	385	385	110393	110393	2	2	1	165	871298	1943/12/20	1944/9/4	254	1			254	1	1			254
268	1921.31	High	High	2	1	4	1	4	3	3	2	37	223	2	4	7	39355	4.595	1	2	2	1	1	1	1	1	1	386	386	386	171456	171456	2	2	2	223	39355	1943/12/20	1946/5/22	872	1			872	1	1			872
269		High	High	1	1	3	1	3	2	6	2	35	144	1	4	6	121940	5.08615	3	2	1	2	1	1	1	1	1	388	388	388	1911	1911	1	2	2	144	121940	1943/12/21	1945/12/13	712	1			712	1	1			712
270	570.845	Int	Int	2	0	3	2	3	2	4	2	39	133	1	4	6	309722	5.49097	1	1	1	1	1	1	1	1	1	399	399	399	238115	238115	2	2	1	133	309722	1943/12/27	1947/2/11	1124	2	1945/9/25	628	628	1	1			1124
271		Int	Int	2	0	3	2	3	2	4	1	32	20	1	3	5	893300	5.951	3	1	1	2	1	1	1	1	1	400	400	400	458855	458855	2	1	1	20	893300	1943/12/27	1944/7/13	196	1			196	2	1			196
272		High	High	1	2	4	1	6	4	1	2	31	32	1	3	5	201198	5.30362	1	1	1	1	1	1	1			403	403	403	51715	51715	2	2	1	32	201198	1943/12/28	1944/3/30	92	1			92	1	1			92
273		Int	Int	2	0	3	2	3	2	4	1	36	20	1	3	5	53580	4.729	3	1	1	1	1	2	1	2	1	404	404	404	161748	161748	1	1	1	20	53580	1943/12/28	1945/8/19	591	2	1945/2/28	420	420	1	1			591
274	1653.06	Int	Int	2	0	3	2	3	2	4	1	26	10	1	3	5	52919	4.72361	1	1	1	1	1	1	1	1	1	413	413	413	44493	44493	2	1	1	10	52919	1944/1/3	1944/9/12	249	1			249	1	2	1944/6/26	173	173
275		High	High	1	2	4	1	6	4	1	2	39	437	2	4	7	1750	3.24304	1	2	2	1	1	1	1	1	1	414	414	414	81043	81043	2	2	2	437	1750	1944/1/3	1945/10/15	642	1			642	1	1			642
276	0	Def	Low	1	1	1	2	0	1	10	2	32	412	2	4	7	6254	3.79616	1	1	1	1	1	1	1	1	1	415	415	415	283478	283478	2	2	1	412	6254	1944/1/3	1947/10/15	1362	1			1362	1	1			1362
277		High	High	2	2	5	1	6	4	1	2	31	181	1	4	6	1431232	6.15571	2	2	1	1	1	1	1	1	1	416	416	416	182213	182213	2	2	2	181	1431232	1944/1/3	1945/11/6	663	2	1945/7/14	551	551	1	1			663
278	4287.12	High	High	2	1	4	1	4	3	3	2	23	16	1	3	5	1653061	6.21829	1	1	1	1	1	1	1	1	1	417	417	417	468311	468311	2	2	1	16	1653061	1944/1/3	1944/6/19	166	1			166	1	1			166
279		High	High	1	2	4	1	6	4	1	2	28	495	2	4	7	1805	3.25648	1	2	1	1	1	1	1	1	1	418	418	418	164035	164035	2	2	2	495	1805	1944/1/3	1947/10/15	1362	1			1362	1	1			1362
280		Def	Low	1	0	2	2	0	1	10	2	39	402	2	4	7	15144	4.18024	1	1	1	1	1	1	1	1	1	419	419	419	363802	363802	2	2	1	402	15144	1944/1/3	1947/10/15	1362	1			1362	1	1			1362
281		High	High	1	1	3	1	3	2	6	1	43	106	1	4	6	278207	5.44437	3	1	1	2	1	1	1	2	1	420	420	420	329171	329171	2	1	1	106	278207	1944/1/3	1946/2/18	765	1			765	2	1			765
282		High	High	2	2	5	1	6	4	1	2	25	621	2	4	7	68089	4.83308	1	1	1	1	1	1	1	1	1	422	422	422	227018	227018	2	2	1	621	68089	1944/1/3	1947/10/15	1362	1			1362	1	1			1362
283		High	High	2	1	4	1	4	3	3	2	34	907	2	4	7	400	2.60206	1	2	1	1	1	1	1	1	1	423	423	423	5671	5671	2	2	2	907	400	1944/1/3	1947/10/15	1362	1			1362	1	1			1362
284		High	High	2	2	5	1	6	4	1	1	41	798	2	4	7	5696	3.75557	1	1	1	1	1	1	1	1	1	424	424	424	23079	23079	2	1	1	798	5696	1944/1/3	1947/10/15	1362	1			1362	1	1			1362
285		Low	Low	1	0	2	2	1	1	9	1	38	31	1	3	5	1172507	6.06912	1	1	1	1	1	1	1	1	1	447	447	447	462394	462394	1	1	1	31	1172507	1943/11/16	1944/11/21	365	1			365	1	1			365
286		High	High	2	1	4	1	4	3	3	1	33	5	1	3	5	309449	5.49059	3	1	1	1	1	2	1	1	1	453	453	453	246164	246164	2	1	1	5	309449	1944/1/24	1944/5/22	118	1			118	1	1			118
287		High	High	2	1	4	1	4	3	3	1	42	22	1	3	5	762658	5.88233	3	2	1	2	1	1	1	2	1	454	454	454	412076	412076	2	1	2	22	762658	1944/1/24	1944/9/25	241	1			241	1	1			241
288		High	High	2	2	5	1	6	4	1	2	39	318	2	4	7	69806	4.84389	1	1	1	1	1	1	1	2	1	455	455	455	58357	58357	2	2	1	318	69806	1944/1/24	1947/10/15	1341	1			1341	1	1			1341
289		High	High	2	1	4	1	4	3	3	2	34	499	2	4	7	51667	4.71321	1	1	1	1	1	1	1	1	1	459	459	459	149712	149712	2	2	1	499	51667	1944/1/24	1947/10/15	1341	1			1341	1	1			1341
290		High	High	1	1	3	1	3	2	6	2	31	7	1	3	5	600940	5.77883	2	1	1	1	1	1	1	1	1	460	460	460	381822	381822	2	2	1	7	600940	1944/1/24	1945/11/20	656	1			656	1	1			656
291	290.059	Int	Int	1	0	2	2	3	2	4	2	34	22	1	3	5	129095	5.11091	3	1	1	1	1	2	1	1	1	466	466	466	177794	177794	2	2	1	22	129095	1944/1/31	1944/4/27	87	1			87	1	1			87
292	3441.27	High	High	2	1	4	1	4	3	3	1	47	39	1	3	5	236634	5.37408	1	1	1	1	1	1	1	1	1	467	467	467	221681	221681	2	1	1	39	236634	1944/1/31	1944/4/24	84	1			84	1	1			84
293	2327.84	High	High	1	2	4	1	6	4	1	1	41	0	1	3	5	1838820	6.26454	3	1	1	1	1	2	1	1	1	476	476	476	472846	472846	2	1	1	0	1838820	1944/1/31	1944/3/17	47	1			47	1	1			47
294	3898.23	High	High	1	1	3	1	4	3	3	1	32	74	1	4	6	434473	5.63796	3	1	1	1	1	2	1	1	1	479	479	479	469635	469635	1	1	1	74	434473	1944/2/1	1944/9/7	216	2	1944/6/20	139	139	1	1			216
295		High	High	2	1	4	1	4	3	3	2	35	9	1	3	5	181818	5.25964	3	1	1	1	2	1	1	1	1	481	481	481	470648	470648	1	2	1	9	181818	1944/2/1	1945/5/7	456	1			456	1	1			456
296		Int	Int	2	0	3	2	3	2	4	2	34	116	1	4	6	96629	4.98511	1	1	1	1	1	1	1	1	1	490	490	490	472205	472205	1	2	1	116	96629	1944/2/7	1944/4/27	80	1			80	1	1			80
297		Int	Int	2	0	3	2	3	2	4	2	22	165	1	4	6	4979	3.69714	1	2	1	1	1	1	1	1	1	491	491	491	303658	303658	2	2	2	165	4979	1944/2/7	1947/4/28	1161	1			1161	1	1			1161
298		High	High	2	1	4	1	4	3	3	1	35	21	1	3	5	522222	5.71786	3	1	1	1	1	2	1	1	1	496	496	496	266118	266118	2	1	1	21	522222	1944/2/7	1944/4/27	80	1			80	1	1			80
299		High	High	2	1	4	1	4	3	3	2	33	8	1	3	5	256809	5.40961	2	1	1	1	1	1	1	1	1	498	498	498	474393	474393	1	2	1	8	256809	1944/2/14	1944/3/27	43	1			43	1	1			43
300		High	High	1	1	3	1	4	3	3	1	31	499	2	4	7	495943	5.69543	1	1	1	1	1	1	1	1	1	499	499	499	474640	474640	1	1	1	499	495943	1944/2/14	1947/1/29	1065	1			1065	1	1			1065
301	660.132	Int	Int	2	0	3	2	3	2	4	2	32	342	2	4	7	718	2.85612	1	1	1	1	1	1	1	1	1	500	500	500	381233	381233	2	2	1	342	718	1944/2/14	1947/8/24	1270	1			1270	1	1			1270
302		Int	Int	2	0	3	2	3	2	4	1	30	385	2	4	7	143052	5.15549	2	1	1	1	1	1	1	1	1	501	501	501	474707	474707	2	1	1	385	143052	1944/2/14	1946/9/4	920	1			920	1	1			920
303	14213.3	High	High	1	1	3	1	6	4	1	2	29	258	2	4	7	275928	5.4408	2	2	1	1	1	1	1	1	1	506	506	506	474726	474726	2	2	2	258	275928	1944/2/14	1945/12/19	665	1			665	1	1			665
304		High	High	1	1	3	1	5	3	2	1	34	702	2	4	7	61327	4.78765	1	1	1	1	1	1	1	1	1	507	507	507	474727	474727	2	1	1	702	61327	1944/2/14	1947/10/15	1321	1			1321	1	1			1321
305		High	High	2	1	4	1	4	3	3	2	30	713	2	4	7	28538	4.45542	1	1	1	1	1	1	1	1	1	508	508	508	140435	140435	2	2	1	713	28538	1944/2/14	1947/7/1	1217	2	1947/2/3	1069	1069	1	1			1217
306		High	High	1	2	4	1	6	4	1	2	43	12	1	3	5	8498	3.92932	3	1	1	1	1	2	1	1	1	510	510	510	362481	362481	1	2	1	12	8498	1944/2/15	1944/4/26	71	1			71	1	1			71
307		High	High	1	1	3	1	3	2	6	1	34	45	1	3	5	563489	5.75089	2	1	1	1	1	1	1	1	1	519	519	519	226177	226177	1	1	1	45	563489	1944/2/21	1944/4/22	61	1			61	1	1			61
308	3853.69	High	High	2	2	5	1	6	4	1	1	39	7	1	3	5	310881	5.49259	3	1	1	2	1	1	1	1	1	520	520	520	465691	465691	2	1	1	7	310881	1944/2/21	1944/11/1	250	1			250	2	1			250
309	6033.81	High	High	2	2	5	1	6	4	1	1	35	66	1	4	6	33566	4.5259	3	1	1	1	2	2	1	1	1	522	522	522	433318	433318	2	1	1	66	33566	1944/2/21	1945/2/1	340	1			340	1	1			340
310		High	High	1	2	4	1	6	4	1	1	30	9	1	3	5	228335	5.35857	3	1	1	1	1	2	1	1	1	526	526	526	185382	185382	2	1	1	9	228335	1944/2/21	1944/4/7	46	1			46	1	1			46
311		High	High	2	2	5	1	6	4	1	1	46	55	1	4	6	847387	5.92808	3	1	1	2	1	1	1	1	1	528	528	528	182154	182154	1	1	1	55	847387	1944/2/22	1944/7/12	140	1			140	2	1			140
312		High	High	2	2	5	1	6	4	1	2	39	579	2	4	7	33629	4.52671	1	1	1	1	1	1	1	1	1	530	530	530	432319	432319	1	2	1	579	33629	1944/2/22	1947/10/15	1313	1			1313	1	1			1313
313		High	High	2	1	4	1	4	3	3	2	29	50	1	4	6	232493	5.36641	3	1	1	1	2	1	1	2	1	531	531	531	50414	50414	1	2	1	50	232493	1944/2/22	1944/4/23	61	1			61	1	1			61
314	4786.98	High	High	1	1	3	1	3	2	6	1	45	50	1	4	6	91942	4.96351	2	1	1	1	1	1	1	1	1	532	532	532	475012	475012	1	1	1	50	91942	1944/2/22	1945/3/25	393	1			393	1	1			393
315		High	High	2	1	4	1	4	3	3	2	29	0	1	3	5	899318	5.95391	2	1	1	1	1	1	1	1	1	534	534	534	454816	454816	1	2	1	0	899318	1944/2/22	1944/6/8	106	1			106	1	1			106
316	388.135	Int	Int	2	0	3	2	3	2	4	2	39	152	1	4	6	87003	4.93953	1	1	1	1	1	1	1	1	1	537	537	537	425049	425049	2	2	1	152	87003	1944/2/28	1945/7/17	499	1			499	1	1			499
317	17.3377	Low	Low	1	0	2	2	1	1	9	2	19	384	2	4	7	118571	5.07398	1	1	1	1	1	1	1	1	1	541	541	541	454800	454800	2	2	1	384	118571	1944/2/28	1947/3/2	1084	2	1946/7/23	865	865	1	1			1084
318		High	High	2	2	5	1	6	4	1	2	39	285	2	4	7	373154	5.57189	1	1	1	1	1	1	1	1	1	551	551	551	509214		1	2	1	285	373154	1944/3/1	1945/11/1	600	1			600	1	1			600
319	2664.29	High	High	2	2	5	1	6	4	1	1	29	693	2	4	7	23546	4.37192	1	1	1	1	1	1	1	1	1	558	558	558	253294	253294	2	1	1	693	23546	1944/3/7	1946/10/27	950	1			950	1	1			950
320	4261.11	High	High	2	2	5	1	6	4	1	2	32	6	1	3	5	281545	5.44955	3	2	1	1	1	2	1	1	1	559	559	559	329982	329982	2	2	2	6	281545	1944/3/7	1944/8/23	166	1			166	1	1			166
321		High	High	2	1	4	1	4	3	3	1	17	682	2	4	7	155414	5.19149	1	1	1	1	1	1	1	1	2	560	560	560	369499	369499	2	1	1	682	155414	1944/3/7	1947/10/15	1298	1			1298	1	1			1298
322		High	High	2	1	4	1	5	3	2	2	26	149	1	4	6	175467	5.2442	1	9	9	1	1	1	1	1	1	561	561	561	202952	202952	2	2	9	149	175467	1944/3/8	1946/9/15	907	1			907	1	1			907
323		High	High	2	1	4	1	5	3	2	1	30	23	1	3	5	80144	4.90387	1	2	1	1	1	1	1	2	1	562	562	562	240906	240906	2	1	2	23	80144	1944/3/8	1944/11/10	242	1			242	1	1			242
324	4138.43	High	High	1	1	3	1	4	3	3	2	33	7	1	3	5	953846	5.97948	3	1	1	2	1	2	1	1	1	578	578	578	69279	69279	2	2	1	7	953846	1944/3/14	1945/11/8	594	1			594	1	1			594
325		Int	Int	1	1	3	2	2	2	8	1	35	510	2	4	7	570382	5.75617	1	1	1	1	1	1	1	1	1	579	579	579	478302	478302	2	1	1	510	570382	1944/3/14	1947/10/15	1291	1			1291	1	1			1291
326		High	High	2	2	5	1	6	4	1	1	36	6	1	3	5	246292	5.39145	2	1	1	1	1	1	1	1	1	580	580	580	308627	308627	2	1	1	6	246292	1944/3/14	1945/10/1	557	2	1944/8/15	151	151	1	2	1944/9/5	171	171
327		Int	Int	1	1	3	2	2	2	8	2	35	281	2	4	7	37615	4.57536	1	1	1	1	1	1	1	1	1	584	584	584	258188	258188	1	2	1	281	37615	1944/3/15	1946/6/19	814	1			814	1	1			814
328	707.181	Int	Int	2	0	3	2	3	2	4	2	31	76	1	4	6	696850	5.84314	3	1	1	2	1	1	1	1	1	598	598	598	472134	472134	2	2	1	76	696850	1944/3/21	1944/4/19	28	2	1944/3/21	0	0	2	1			28
329		High	High	2	1	4	1	5	3	2	1	32	222	2	4	7	220382	5.34318	3	1	1	1	2	1	1	1	1	601	601	601	278869	278869	1	1	1	222	220382	1944/3/22	1946/4/8	736	2	1945/12/20	628	628	1	1			736
330		High	High	1	2	4	1	6	4	1	2	27	60	1	4	6	1167568	6.06728	1	2	1	1	1	1	1	1	1	602	602	602	116880	116880	1	2	2	60	1167568	1944/3/22	1946/11/3	941	1			941	1	1			941
331	0	Def	Low	1	1	1	2	0	1	10	1	31	356	2	4	7	31520	4.49859	1	1	1	1	1	1	1	2	1	608	608	608	479291	479291	2	1	1	356	31520	1944/3/28	1947/10/15	1277	1			1277	1	1			1277
332		High	High	1	1	3	1	4	3	3	1	29	18	1	3	5	68389	4.83499	1	1	1	1	1	1	1	1	1	610	610	610	480023	480023	2	1	1	18	68389	1944/3/28	1944/4/19	21	1			21	1	1			21
333	1959.4	High	High	2	2	5	1	6	4	1	1	30	83	1	4	6	166938	5.22256	1	1	1	1	1	1	1	1	1	617	617	617	480078	480078	2	1	1	83	166938	1944/3/28	1946/2/5	667	1			667	1	1			667
334	2957.43	High	High	2	2	5	1	6	4	1	2	24	171	1	4	6	446197	5.64953	2	1	1	1	1	1	1	1	1	618	618	618	402650	402650	2	2	1	171	446197	1944/3/28	1946/4/21	743	1			743	1	2	1945/11/5	577	577
335		High	High	2	1	4	1	5	3	2	1	36	4	1	3	5	82796	4.91801	2	1	1	1	1	1	1	2	1	619	619	619	95013	95013	2	1	1	4	82796	1944/3/28	1945/2/25	327	1			327	1	1			327
336	1041.96	Int	Int	1	1	3	2	2	2	8	2	23	300	2	4	7	109390	5.03898	1	1	1	1	1	1	1	1	1	620	620	620	364905	364905	2	2	1	300	109390	1944/3/28	1945/8/30	512	1			512	1	1			512
337	313.369	Int	Int	1	0	2	2	3	2	4	2	32	238	2	4	7	7866	3.89575	1	2	2	1	1	1	1	2	1	621	621	621	479005	479005	2	2	2	238	7866	1944/3/28	1946/7/9	821	1			821	1	1			821
338		Low	Low	1	0	2	2	1	1	9	1	29	14	1	3	5	184767	5.26662	2	2	2	1	1	1	1	1	1	622	622	622	455720	455720	2	1	2	14	184767	1944/3/28	1945/10/27	569	1			569	1	1			569
339		High	High	1	1	3	1	3	2	6	1	26	334	2	4	7	186983	5.2718	1	1	1	1	1	1	1	1	2	624	624	624	135834	135834	1	1	1	334	186983	1944/3/29	1947/10/15	1276	1			1276	1	1			1276
340		Low	Low	1	0	2	2	1	1	9	2	31	52	1	4	6	151967	5.18175	3	1	1	1	1	2	1	1	1	625	625	625	108040	108040	1	2	1	52	151967	1944/3/29	1945/4/4	365	1			365	1	1			365
341		High	High	1	2	4	1	6	4	1	1	29	76	1	4	6	156871	5.19554	2	1	1	1	1	1	1	1	1	637	637	637	455089	455089	2	1	1	76	156871	1944/4/4	1944/5/16	42	2	1944/5/10	36	36	1	1			42
342	3995.64	High	High	1	2	4	1	6	4	1	2	30	460	2	4	7	4064	3.60895	1	1	1	1	1	1	1	1	1	644	644	644	480923	480923	2	2	1	460	4064	1944/4/4	1947/10/15	1271	1			1271	1	1			1271
343		High	High	2	2	5	1	6	4	1	2	30	58	1	4	6	430726	5.6342	2	1	1	1	1	1	1	2	1	648	648	648	138410	138410	1	2	1	58	430726	1944/4/5	1944/8/17	132	1			132	1	1			132
344		High	High	2	2	5	1	6	4	1	2	33	224	2	4	7	390448	5.59156	1	1	1	1	1	1	1	1	1	650	650	650	480637	480637	1	2	1	224	390448	1944/4/5	1947/4/8	1083	1			1083	1	1			1083
345		High	High	2	1	4	1	5	3	2	1	39	69	1	4	6	305674	5.48526	3	1	1	1	1	1	1	2	1	651	651	651	52860	52860	1	1	1	69	305674	1944/4/5	1944/7/9	94	1			94	1	1			94
346	1442.7	High	High	2	1	4	1	4	3	3	1	43	18	1	3	5	1106707	6.04403	3	1	1	2	1	2	1	1	1	652	652	652	266254	266254	1	1	1	18	1106707	1944/4/5	1944/4/14	9	1			9	2	1			9
347		High	High	2	2	5	1	6	4	1	2	42	26	1	3	5	1174442	6.06983	3	2	1	1	1	2	1	1	1	653	653	653	172311	172311	1	2	2	26	1174442	1944/4/5	1945/7/12	457	1			457	1	1			457
348		High	High	1	1	3	1	4	3	5	2	28	422	2	4	7	984375	5.99316	3	1	1	2	1	1	1	2	1	654	654	654	20331	20331	1	2	1	422	984375	1944/4/5	1945/12/21	616	1			616	2	1			616
349		High	High	2	2	5	1	6	4	1	1	41	28	1	3	5	46154	4.66421	1	1	1	1	1	1	1	1	1	655	655	655	464163	464163	1	1	1	28	46154	1944/4/5	1946/5/3	748	1			748	1	1			748
350		High	High	1	1	3	1	4	3	5	2	41	144	1	4	6	76296	4.8825	3	1	1	1	1	1	1	2	1	675	675	675	480583	480583	1	2	1	144	76296	1944/4/19	1946/11/14	925	1			925	1	1			925
351		High	High	1	1	3	1	4	3	3	1	31	66	1	4	6	538375	5.73108	1	1	1	1	1	1	1	1	1	676	676	676	482726	482726	2	1	1	66	538375	1944/4/19	1945/7/31	462	1			462	1	1			462
352		High	High	2	1	4	1	4	3	3	1	35	405	2	4	7	1199393	6.07896	1	1	1	1	1	1	1	1	1	677	677	677	434730	434730	1	1	1	405	1199393	1944/4/19	1946/11/6	917	1			917	1	1			917
353		High	High	2	2	5	1	6	4	1	1	35	10	1	3	5	172321	5.23634	3	1	1	1	2	1	1	1	1	687	687	687	483122	483122	2	1	1	10	172321	1944/4/25	1945/4/17	352	1			352	1	1			352
354		High	High	2	1	4	1	4	3	3	2	27	3	1	3	5	412295	5.61521	3	1	1	1	1	1	2	1	1	688	688	688	262890	262890	2	2	1	3	412295	1944/4/25	1944/9/27	152	1			152	1	1			152
355		Def	Low	1	1	1	2	0	1	10	1	30	15	1	3	5	1369926	6.1367	3	1	1	1	2	1	1	2	1	692	692	692	436062	436062	2	1	1	15	1369926	1944/4/25	1945/3/31	336	1			336	1	1			336
356		Int	Int	1	1	3	2	2	2	8	1	35	8	1	3	5	574380	5.7592	3	1	1	1	2	1	1	1	1	698	698	698	339071	339071	2	1	1	8	574380	1944/4/25	1944/4/30	5	1			5	1	1			5
357		High	High	1	2	4	1	6	4	1	2	28	467	2	4	7	4112	3.61405	1	1	1	1	1	1	1	1	1	699	699	699	483551	483551	2	2	1	467	4112	1944/4/25	1947/10/15	1250	1			1250	1	1			1250
358	4454.5	High	High	1	1	3	1	3	2	6	2	32	432	2	4	7	21415	4.33072	2	2	1	1	1	1	1	1	2	700	700	700	483555	483555	2	2	2	432	21415	1944/4/25	1947/10/15	1250	1			1250	1	1			1250
359		High	High	2	1	4	1	5	3	2	2	36	404	2	4	7	70325	4.84711	1	1	1	1	1	1	1	1	1	704	704	704	261162	261162	1	2	1	404	70325	1944/4/26	1947/10/15	1249	1			1249	1	1			1249
360		Int	Int	1	1	3	2	2	2	8	2	29	196	1	4	6	256863	5.4097	1	1	1	1	1	1	1	1	1	714	714	714	426640	426640	2	2	1	196	256863	1944/5/2	1946/2/19	647	1			647	1	1			647
361	6096.35	High	High	2	2	5	1	6	4	1	1	35	13	1	3	5	163169	5.21264	2	1	1	1	1	1	1	1	1	715	715	715	109983	109983	2	1	1	13	163169	1944/5/2	1945/9/26	504	1			504	1	1			504
362		Int	Int	1	1	3	2	2	2	8	2	30	168	1	4	6	873757	5.94139	1	2	1	1	1	1	1	1	1	716	716	716	342239	342239	2	2	2	168	873757	1944/5/2	1945/5/2	360	1			360	1	1			360
363		Int	Int	2	0	3	2	3	2	4	2	36	627	2	4	7	5133	3.71037	2	2	1	1	1	1	1	1	1	720	720	720	391395	391395	2	2	2	627	5133	1944/5/2	1947/10/15	1243	1			1243	1	1			1243
364		High	High	2	1	4	1	4	3	3	1	33	3	1	3	5	839552	5.92405	3	1	1	1	2	1	1	1	1	721	721	721	391445	391445	2	1	1	3	839552	1944/5/2	1944/6/21	49	1			49	1	1			49
365		High	High	1	2	4	1	6	4	1	1	27	0	1	3	5	164716	5.21674	3	1	1	1	2	1	1	1	1	724	724	724	199371	199371	1	1	1	0	164716	1944/5/3	1945/1/9	246	1			246	1	1			246
366	383.465	High	High	1	2	4	1	6	4	1	1	36	55	1	4	6	527531	5.72225	2	1	1	1	1	1	1	1	1	726	726	726	410088	410088	2	1	1	55	527531	1944/5/9	1945/10/2	503	1			503	1	2	1944/5/29	20	20
367		High	High	2	1	4	1	4	3	3	2	42	23	1	3	5	495652	5.69518	3	1	1	1	1	1	2	1	1	733	733	733	297157	297157	2	2	1	23	495652	1944/5/9	1944/7/13	64	1			64	1	1			64
368	479.076	Int	Int	1	0	2	2	3	2	4	1	32	38	1	3	5	145370	5.16247	1	1	1	1	1	1	1	2	1	734	734	734	371441	371441	2	1	1	38	145370	1944/5/9	1945/7/11	422	1			422	1	1			422
369	324.937	Int	Int	2	0	3	2	3	2	4	1	26	7	1	3	5	26941	4.43041	3	1	1	2	1	1	1	1	1	760	760	760	379489	379489	1	1	1	7	26941	1944/5/17	1946/1/12	595	1			595	2	1			595
370	560.722	Int	Int	2	0	3	2	3	2	4	1	38	13	1	3	5	196815	5.29406	2	1	1	1	1	1	1	1	1	776	776	776	136931	136931	2	1	1	13	196815	1944/5/23	1945/12/19	566	1			566	1	1			566
371		High	High	2	2	5	1	6	4	1	1	37	19	1	3	5	216901	5.33626	3	1	1	1	1	1	2	1	1	781	781	781	248762	248762	1	1	1	19	216901	1944/5/24	1945/4/2	308	1			308	1	1			308
372		Int	Int	1	0	2	2	2	2	7	1	37	67	1	4	6	2229084	6.34813	3	1	1	1	1	1	2	1	1	782	782	782	481599	481599	1	1	1	67	2229084	1944/5/24	1945/7/11	407	1			407	1	1			407
373	2416.24	High	High	2	1	4	1	4	3	3	1	37	309	2	4	7	92481	4.96605	1	1	1	1	1	1	1	1	1	783	783	783	466093	466093	1	1	1	309	92481	1944/5/29	1946/11/3	874	1			874	1	1			874
374		High	High	2	2	5	1	6	4	1	2	44	357	2	4	7	429054	5.63251	1	1	1	1	1	1	1	1	1	791	791	791	65655	65655	2	2	1	357	429054	1944/5/30	1947/1/16	946	1			946	1	1			946
375		Int	Int	1	1	3	2	2	2	8	1	32	38	1	3	5	1634158	6.21329	3	1	1	1	1	1	2	2	1	792	792	792	419119	419119	2	1	1	38	1634158	1944/5/30	1946/3/16	646	1			646	1	1			646
376	288.131	Int	Int	2	0	3	2	3	2	4	1	33	463	2	4	7	153305	5.18556	1	1	1	1	1	1	1	1	1	793	793	793	487872	487872	2	1	1	463	153305	1944/5/30	1947/10/15	1215	1			1215	1	1			1215
377	0	Def	Low	1	1	1	2	0	1	10	2	28	230	2	4	7	1895718	6.27777	3	1	1	2	1	1	1	1	2	794	794	794	17683	17683	2	2	1	230	1895718	1944/5/30	1945/6/14	374	1			374	1	2	1944/9/27	117	117
378		High	High	2	2	5	1	6	4	1	1	44	0	1	3	5	788372	5.89673	3	1	1	2	1	1	2	1	1	806	806	806	51175	51175	2	1	1	0	788372	1944/6/6	1945/3/14	278	1			278	2	1			278
379	8.05546	Low	Low	1	0	2	2	1	1	9	2	38	371	2	4	7	15591	4.19287	1	1	1	1	1	1	1	1	1	807	807	807	488821	488821	2	2	1	371	15591	1944/6/6	1945/2/21	255	1			255	1	1			255
380		High	High	2	1	4	1	4	3	3	1	33	284	2	4	7	429885	5.63335	1	1	1	1	1	1	1	1	1	808	808	808	487308	487308	2	1	1	284	429885	1944/6/6	1945/5/8	332	1			332	1	1			332
381	0	Def	Low	1	1	1	2	0	1	10	1	35	306	2	4	7	57198	4.75738	1	1	1	1	1	1	1	1	1	810	810	810	488835	488835	2	1	1	306	57198	1944/6/6	1947/10/15	1209	1			1209	1	1			1209
382		High	High	2	1	4	1	4	3	3	2	37	226	2	4	7	326448	5.51381	1	1	1	1	1	1	1	1	1	811	811	811	488853	488853	2	2	1	226	326448	1944/6/6	1946/9/12	816	1			816	1	1			816
383		High	High	2	1	4	1	5	3	2	1	44	61	1	4	6	918874	5.96326	2	1	1	1	1	1	1	1	1	812	812	812	464657	464657	2	1	1	61	918874	1944/6/6	1945/8/29	443	1			443	1	1			443
384		High	High	2	1	4	1	4	3	3	2	23	329	2	4	7	190909	5.28083	1	2	2	1	1	1	1	1	1	813	813	813	298404	298404	2	2	2	329	190909	1944/6/6	1945/2/20	254	1			254	1	1			254
385		Int	Int	1	1	3	2	2	2	8	2	23	441	2	4	7	7110	3.85187	1	1	1	1	1	1	1	1	1	815	815	815	144605	144605	1	2	1	441	7110	1944/6/7	1945/2/21	254	1			254	1	1			254
386		High	High	2	2	5	1	6	4	1	2	30	869	2	4	7	153760	5.18684	1	1	1	1	1	1	1	1	1	816	816	816	576910		1	2	1	869	153760	1944/6/7	1947/1/15	938	1			938	1	1			938
387		High	High	2	1	4	1	5	3	2	1	36	0	1	3	5	305290	5.48471	3	1	1	2	2	1	1	1	1	817	817	817	61499	61499	1	1	1	0	305290	1944/6/7	1944/12/21	194	1			194	2	1			194
388	4489.77	High	High	2	1	4	1	4	3	3	2	28	556	2	4	7	38778	4.58859	1	1	1	1	1	1	1	1	1	827	827	827	363057	363057	2	2	1	556	38778	1944/6/13	1945/2/21	248	1			248	1	1			248
389		High	High	2	1	4	1	4	3	3	1	24	41	1	3	5	582645	5.7654	3	1	1	2	1	1	1	1	1	832	832	832	81889	81889	2	1	1	41	582645	1944/6/13	1944/12/19	186	2	1944/11/10	147	147	1	1			186
390	840.373	Int	Int	1	0	2	2	3	2	4	2	40	29	1	3	5	1744344	6.24163	3	1	1	2	1	1	1	2	1	833	833	833	268870	268870	2	2	1	29	1744344	1944/6/13	1944/11/6	143	2	1944/9/29	106	106	2	1			143
391		High	High	2	1	4	1	4	3	3	1	42	415	2	4	7	35205	4.5466	2	1	1	1	1	1	1	1	1	834	834	834	125420	125420	2	1	1	415	35205	1944/6/13	1944/9/5	82	1			82	1	1			82
392		Int	Int	1	1	3	2	2	2	8	2	27	45	1	3	5	57412	4.759	2	2	1	1	1	1	1	2	1	836	836	836	364271	364271	2	2	2	45	57412	1944/6/13	1945/2/11	238	1			238	1	1			238
393		High	High	2	2	5	1	6	4	1	1	29	69	1	4	6	141283	5.15009	1	1	1	1	1	1	1	1	1	837	837	837	379863	379863	2	1	1	69	141283	1944/6/13	1945/8/21	428	2	1945/3/7	264	264	1	1			428
394	2856.72	High	High	2	1	4	1	4	3	3	2	24	44	1	3	5	284401	5.45393	2	1	1	1	1	1	1	2	1	841	841	841	385165	385165	1	2	1	44	284401	1944/6/14	1944/7/20	36	1			36	1	1			36
395	4153.02	High	High	2	2	5	1	6	4	1	2	36	773	2	4	7	400	2.60206	1	1	1	1	1	1	1	1	1	842	842	842	134546	134546	1	2	1	773	400	1944/6/14	1947/10/15	1201	1			1201	1	1			1201
396		Int	Int	2	0	3	2	3	2	4	1	33	77	1	4	6	520335	5.71628	1	1	1	1	1	1	1	1	1	857	857	857	489503	489503	2	1	1	77	520335	1944/6/20	1944/9/12	82	1			82	1	1			82
397	6923.57	High	High	2	2	5	1	6	4	1	2	28	370	2	4	7	26555	4.42415	1	1	1	1	1	1	1	1	1	862	862	862	116174	116174	2	2	1	370	26555	1944/6/20	1947/10/15	1195	1			1195	1	1			1195
398	0	Low	Low	1	0	2	2	1	1	9	2	40	762	2	4	7	9803	3.99136	1	1	1	1	1	1	1	1	1	865	865	865	491017	491017	2	2	1	762	9803	1944/6/21	1947/10/15	1194	1			1194	1	1			1194
399	2343.03	High	High	2	1	4	1	4	3	3	2	38	364	2	4	7	133471	5.12539	1	1	1	1	1	1	1	1	1	867	867	867	488820	488820	1	2	1	364	133471	1944/6/21	1947/10/15	1194	1			1194	1	1			1194
400	1860.08	High	High	1	1	3	1	4	3	3	1	35	24	1	3	5	719677	5.85714	3	1	1	2	1	1	1	1	1	868	868	868	329965	329965	1	1	1	24	719677	1944/6/21	1945/9/28	457	1			457	2	1			457
401	3417.91	High	High	1	2	4	1	6	4	1	1	35	253	2	4	7	27996	4.4471	1	1	1	1	1	1	1	1	1	875	875	875	490202	490202	2	1	1	253	27996	1944/6/27	1946/9/4	787	1			787	1	1			787
402		Int	Int	1	1	3	2	2	2	8	2	25	28	1	3	5	27108	4.4331	2	1	1	1	1	1	1	1	1	881	881	881	445791	445791	2	2	1	28	27108	1944/6/27	1945/7/1	364	1			364	1	1			364
403	3129.72	High	High	2	1	4	1	4	3	3	1	32	11	1	3	5	290756	5.46353	1	1	1	1	1	1	1	2	1	885	885	885	333585	333585	2	1	1	11	290756	1944/6/27	1945/3/6	249	1			249	1	1			249
404		Int	Int	2	0	3	2	3	2	4	2	29	45	1	3	5	294508	5.4691	1	1	1	1	1	1	1	1	1	887	887	887	484425	484425	2	2	1	45	294508	1944/6/27	1945/5/29	332	1			332	1	1			332
405		Low	Low	1	0	2	2	1	1	9	1	29	0	1	3	5	55560	4.74476	1	1	1	1	1	1	1	1	1	891	891	891	400964	400964	2	1	1	0	55560	1944/6/27	1946/12/26	899	1			899	1	1			899
406		High	High	2	1	4	1	4	3	3	1	37	0	1	3	5	324076	5.51065	3	1	1	1	1	2	1	1	1	892	892	892	491876	491876	2	1	1	0	324076	1944/6/27	1944/7/13	16	1			16	1	1			16
407		High	High	1	1	3	1	4	3	3	2	25	4	1	3	5	277857	5.44382	3	2	1	1	1	2	1	2	1	895	895	895	248441	248441	1	2	2	4	277857	1944/6/28	1945/6/2	334	2	1945/5/29	331	331	1	1			334
408		High	High	2	1	4	1	4	3	3	1	31	25	1	3	5	144674	5.16039	1	1	1	1	1	1	1	1	1	897	897	897	455855	455855	1	1	1	25	144674	1944/6/28	1945/11/21	503	1			503	1	1			503
409		Int	Int	1	1	3	2	2	2	8	2	41	25	1	3	5	153663	5.18657	1	1	1	1	1	1	1	1	1	899	899	899	308715	308715	1	2	1	25	153663	1944/6/28	1945/11/22	504	1			504	1	1			504
410		High	High	2	2	5	1	6	4	1	1	34	0	1	3	5	322670	5.50876	3	1	1	2	1	2	1	1	1	900	900	900	492073	492073	1	1	1	0	322670	1944/6/28	1944/7/20	22	1			22	2	1			22
411	4696.16	High	High	2	1	4	1	4	3	3	2	29	422	2	4	7	15393	4.18732	1	1	1	1	1	1	1	1	1	913	913	913	129450	129450	2	2	1	422	15393	1944/7/11	1947/5/13	1022	1			1022	1	1			1022
412		Int	Int	1	1	3	2	2	2	8	1	32	0	1	3	5	860068	5.93453	2	1	1	1	1	1	1	1	1	914	914	914	141805	141805	2	1	1	0	860068	1944/7/11	1944/9/27	76	1			76	1	1			76
413	1041.87	Int	Int	2	0	3	2	3	2	4	1	31	302	2	4	7	2178363	6.33813	3	2	2	2	1	2	1	1	1	923	923	923	438319	438319	2	1	2	302	2178363	1944/7/11	1944/7/25	14	1			14	1	1			14
414		High	High	1	1	3	1	6	4	1	1	63	286	2	4	7	13528	4.13123	1	1	1	1	1	1	1	1	1	925	925	925	16674	16674	1	1	1	286	13528	1944/7/9	1946/1/26	557	1			557	1	1			557
415		High	High	1	1	3	1	3	2	6	2	28	78	1	4	6	576923	5.76112	1	1	1	1	1	1	1	2	1	926	926	926	22780	22780	1	2	1	78	576923	1944/7/12	1945/7/4	352	1			352	1	1			352
416	685.532	Int	Int	2	0	3	2	3	2	4	2	28	367	2	4	7	16357	4.2137	1	1	1	1	1	1	1	1	1	927	927	927	174460	174460	2	2	1	367	16357	1944/7/12	1947/10/15	1173	1			1173	1	1			1173
417		Low	Low	1	0	2	2	1	1	9	1	30	0	1	3	5	267364	5.4271	3	1	1	1	1	1	2	1	1	928	928	928	161838	161838	2	1	1	0	267364	1944/7/12	1945/9/19	427	1			427	1	1			427
418		High	High	2	1	4	1	4	3	3	2	44	167	1	4	6	162700	5.21139	1	1	1	1	1	1	1	1	1	929	929	929	60866	60866	1	2	1	167	162700	1944/7/12	1944/8/16	34	1			34	1	1			34
419		Int	Int	1	1	3	2	2	2	8	1	33	101	1	4	6	181622	5.25917	3	1	1	1	1	1	2	1	2	930	930	930	369398	369398	1	1	1	101	181622	1944/7/12	1944/10/21	99	1			99	1	1			99
420		Int	Int	1	1	3	2	2	2	8	1	35	258	2	4	7	1264637	6.10197	1	1	1	1	1	1	1	1	1	931	931	931	230361	230361	1	1	1	258	1264637	1944/7/12	1944/11/7	115	1			115	1	1			115
421		High	High	2	1	4	1	5	3	2	2	30	280	2	4	7	8812	3.94507	1	1	1	1	1	1	1	2	1	959	959	959	435389	435389	1	2	1	280	8812	1944/7/26	1945/11/8	462	1			462	1	1			462
422		High	High	2	2	5	1	6	4	1	2	29	695	2	4	7	325549	5.51262	2	1	1	1	1	1	1	1	1	960	960	960	246910	246910	1	2	1	695	325549	1944/7/26	1947/10/15	1159	1			1159	1	1			1159
423		Int	Int	1	0	2	2	3	2	4	2	30	592	2	4	7	19673	4.29387	1	1	1	1	1	1	1	1	1	962	962	962	369539	369539	1	2	1	592	19673	1944/7/26	1946/10/9	793	1			793	1	1			793
424	4053.17	High	High	1	2	4	1	6	4	1	2	57	24	1	3	5	300752	5.47821	3	1	1	1	1	1	1	1	1	973	973	973	149239	149239	1	2	1	24	300752	1944/8/2	1945/11/15	463	1			463	1	1			463
425		High	High	2	1	4	1	4	3	3	1	34	93	1	4	6	305678	5.48526	1	1	1	1	1	1	1	1	1	974	974	974	491917	491917	1	1	1	93	305678	1944/8/2	1945/10/10	428	1			428	1	1			428
426	4566.75	High	High	2	2	5	1	6	4	1	2	53	216	2	4	7	336042	5.52639	1	1	1	1	1	1	1	2	1	975	975	975	327116	327116	2	2	1	216	336042	1944/8/2	1945/6/4	302	2	1945/5/13	281	281	1	2	1945/5/7	275	275
427		Int	Int	1	1	3	2	2	2	8	1	34	23	1	3	5	515515	5.71224	2	1	1	1	1	1	1	1	2	988	988	988	179527	179527	1	1	1	23	515515	1944/8/9	1945/3/8	209	1			209	1	1			209
428	5037.46	High	High	2	2	5	1	6	4	1	1	36	485	2	4	7	38042	4.58026	1	1	1	1	1	1	1	1	1	1010	1010	1010	489631	489631	2	1	1	485	38042	1944/8/15	1945/4/25	250	1			250	1	1			250
429	717.336	Int	Int	2	0	3	2	3	2	4	2	35	457	2	4	7	2803	3.44762	1	1	1	1	1	1	1	1	1	1011	1011	1011	498222	498222	2	2	1	457	2803	1944/8/15	1947/10/15	1140	1			1140	1	1			1140
430	3526.7	High	High	1	1	3	1	4	3	3	2	24	41	1	3	5	207121	5.31622	3	1	1	1	1	1	1	1	1	1015	1015	1015	488004	488004	1	2	1	41	207121	1944/8/16	1944/9/13	27	1			27	1	1			27
431	552.228	Int	Int	1	0	2	2	3	2	4	2	28	151	1	4	6	1092715	6.03851	2	2	1	1	1	1	1	1	1	1016	1016	1016	150319	150319	1	2	2	151	1092715	1944/8/16	1946/11/3	797	1			797	1	1			797
432	512.984	Int	Int	2	0	3	2	3	2	4	2	37	7	1	3	5	1261302	6.10082	3	1	1	1	1	1	1	1	1	1019	1019	1019	341169	341169	1	2	1	7	1261302	1944/8/23	1945/3/29	216	1			216	1	1			216
433	2468.71	High	High	2	1	4	1	4	3	3	2	36	14	1	3	5	563958	5.75125	3	1	1	1	1	1	2	1	1	1020	1020	1020	159542	159542	1	2	1	14	563958	1944/8/23	1945/12/6	463	1			463	1	1			463
434	3884.73	High	High	1	1	3	1	3	2	6	2	40	106	1	4	6	473737	5.67554	3	1	1	2	1	1	1	1	1	1023	1023	1023	120460	120460	1	2	1	106	473737	1944/8/24	1947/5/7	973	1			973	2	1			973
435		High	High	2	1	4	1	4	3	3	2	52	163	1	4	6	293571	5.46771	1	1	1	1	1	1	1	1	1	1047	1047	1047	23632	23632	2	2	1	163	293571	1944/9/5	1945/8/20	345	1			345	1	1			345
436		High	High	1	2	4	1	6	4	1	1	53	17	1	3	5	369795	5.56796	3	1	1	1	1	1	2	1	1	1048	1048	1048	61105	61105	2	1	1	17	369795	1944/9/5	1945/5/28	263	2	1945/5/1	236	236	1	1			263
437	4339.27	High	High	2	1	4	1	4	3	3	2	27	195	1	4	6	580328	5.76367	1	2	1	1	1	1	1	1	1	1050	1050	1050	308992	308992	2	2	2	195	580328	1944/9/5	1946/2/14	519	1			519	1	1			519
438		High	High	2	1	4	1	4	3	3	1	34	9	1	3	5	521831	5.71753	3	1	1	1	2	1	1	1	1	1051	1051	1051	148788	148788	2	1	1	9	521831	1944/9/5	1945/2/23	168	2	1945/2/20	165	165	1	1			168
439	906.902	Int	Int	2	0	3	2	3	2	4	1	37	9	1	3	5	885484	5.94718	2	1	1	1	1	1	1	1	1	1063	1063	1063	499246	499246	1	1	1	9	885484	1944/9/3	1945/9/22	379	1			379	1	1			379
440		High	High	2	2	5	1	6	4	1	1	34	44	1	3	5	121137	5.08328	3	1	1	2	2	1	1	1	1	1064	1064	1064	383592	383592	1	1	1	44	121137	1944/9/6	1944/11/22	76	1			76	1	1			76
441	639.225	Int	Int	2	0	3	2	3	2	4	1	36	6	1	3	5	462295	5.66492	3	2	1	1	1	2	1	1	1	1069	1069	1069	145711	145711	2	1	2	6	462295	1944/9/12	1945/7/18	306	1			306	1	1			306
442	4816.98	High	High	2	2	5	1	6	4	1	1	32	8	1	3	5	114159	5.05751	1	1	1	1	1	1	1	1	1	1076	1076	1076	98607	98607	2	1	1	8	114159	1944/9/12	1944/12/23	101	2	1944/12/1	79	79	1	1			101
443		High	High	2	1	4	1	5	3	2	1	36	41	1	3	5	100746	5.00323	2	1	1	1	1	1	1	1	1	1082	1082	1082	129582	129582	2	1	1	41	100746	1944/9/12	1946/11/27	795	1			795	1	1			795
444		High	High	1	2	4	1	6	4	1	2	27	86	1	4	6	735421	5.86654	1	1	1	1	1	1	1	1	1	1087	1087	1087	242830	242830	1	2	1	86	735421	1944/9/13	1945/1/24	131	1			131	1	1			131
445	4317.51	High	High	2	2	5	1	6	4	1	2	24	0	1	3	5	157391	5.19698	3	1	1	1	1	1	2	1	1	1088	1088	1088	465998	465998	1	2	1	0	157391	1944/9/13	1945/1/31	138	1			138	1	1			138
446	4703.19	High	High	1	2	4	1	6	4	1	1	31	805	2	4	7	22989	4.36152	1	1	1	1	1	1	1	2	1	1089	1089	1089	196752	196752	1	1	1	805	22989	1944/9/13	1947/10/15	1112	1			1112	1	1			1112
447		Int	Int	1	1	3	2	2	2	8	2	31	365	2	4	7	231864	5.36523	1	1	1	1	1	1	1	1	1	1090	1090	1090	134520	134520	1	2	1	365	231864	1944/9/13	1945/11/27	434	1			434	1	1			434
448		High	High	2	2	5	1	6	4	1	2	31	90	1	4	6	210744	5.32376	1	2	1	1	1	1	1	1	1	1091	1091	1091	501068	501068	1	2	2	90	210744	1944/9/13	1944/10/26	43	1			43	1	1			43
449	655.919	Int	Int	2	0	3	2	3	2	4	1	35	154	1	4	6	475610	5.67725	3	1	1	2	1	1	1	1	1	1092	1092	1092	473976	473976	1	1	1	154	475610	1944/9/14	1946/1/2	468	1			468	2	1			468
450		High	High	1	2	4	1	6	4	1	1	31	41	1	3	5	1241379	6.0939	3	1	1	1	1	1	1	1	1	1102	1102	1102	415365	415365	2	1	1	41	1241379	1944/9/19	1944/11/22	63	1			63	1	1			63
451		High	High	2	1	4	1	4	3	3	2	22	541	2	4	7	4320	3.63548	1	1	1	1	1	1	1	1	1	1103	1103	1103	498515	498515	2	2	1	541	4320	1944/9/19	1947/1/21	842	1			842	1	1			842
452	2353.81	High	High	1	1	3	1	3	2	6	1	34	9	1	3	5	392632	5.59399	3	1	1	1	1	2	1	1	1	1109	1109	1109	488886	488886	1	1	1	9	392632	1944/9/20	1945/4/23	213	2	1945/1/9	109	109	1	1			213
453	1205.95	High	High	2	1	4	1	4	3	3	2	37	157	1	4	6	288000	5.45939	3	1	1	1	1	2	1	1	1	1111	1111	1111	481912	481912	2	2	1	157	288000	1944/9/20	1945/11/15	415	1			415	1	1			415
454	542.952	Int	Int	2	0	3	2	3	2	4	2	28	235	2	4	7	39227	4.59359	1	1	1	1	1	1	1	1	1	1113	1113	1113	423680	423680	1	2	1	235	39227	1944/9/20	1946/8/7	677	2	1946/1/30	490	490	1	1			677
455	5972.15	High	High	2	1	4	1	4	3	3	2	33	45	1	3	5	302122	5.48018	1	1	1	1	1	1	1	1	1	1134	1134	1134	13371	13371	2	2	1	45	302122	1944/9/26	1945/8/22	326	1			326	1	1			326
456		High	High	1	1	3	1	5	3	2	1	38	11	1	3	5	1064567	6.02717	2	1	1	1	1	1	1	2	1	1135	1135	1135	141864	141864	2	1	1	11	1064567	1944/9/26	1944/12/10	74	1			74	1	1			74
457		Int	Int	1	0	2	2	2	2	7	2	28	311	2	4	7	235644	5.37226	1	2	1	1	1	1	1	1	1	1167	1167	1167	362902	362902	2	2	2	311	235644	1944/10/24	1945/2/7	103	1			103	1	1			103
458		Def	Low	1	1	1	2	0	1	10	1	41	11	1	3	5	223989	5.35023	2	1	1	1	1	1	1	1	1	1168	1168	1168	478041	478041	2	1	1	11	223989	1944/10/24	1945/2/7	103	1			103	1	1			103
459	6784.87	High	High	2	2	5	1	6	4	1	1	33	23	1	3	5	402500	5.60477	3	1	1	1	1	2	1	1	1	1182	1182	1182	501765	501765	2	1	1	23	402500	1944/10/24	1945/10/9	345	1			345	1	1			345
460		High	High	1	2	4	1	6	4	1	1	27	446	2	4	7	105200	5.02202	1	1	1	1	1	1	1	1	1	1189	1189	1189	492228	492228	2	1	1	446	105200	1944/10/24	1947/10/15	1071	1			1071	1	1			1071
461		High	High	1	1	3	1	3	2	6	2	21	149	1	4	6	190169	5.27914	1	2	1	1	1	1	1	1	1	1190	1190	1190	477810	477810	2	2	2	149	190169	1944/10/24	1946/6/20	596	1			596	1	1			596
462		High	High	1	1	3	1	4	3	3	2	36	198	1	4	6	92066	4.9641	1	1	1	1	1	1	1	1	1	1191	1191	1191	165892	165892	1	2	1	198	92066	1944/10/25	1945/10/28	363	1			363	1	1			363
463		High	High	1	1	3	1	3	2	6	2	32	259	2	4	7	14229	4.15317	1	1	1	1	1	1	1	1	1	1192	1192	1192	210637	210637	1	2	1	259	14229	1944/10/25	1945/1/24	89	1			89	1	1			89
464		High	High	2	2	5	1	6	4	1	2	49	343	2	4	7	71739	4.85576	1	1	1	1	1	1	1	2	1	1193	1193	1193	33930	33930	1	2	1	343	71739	1944/10/25	1945/9/19	324	1			324	1	1			324
465		High	High	2	2	5	1	6	4	1	2	31	226	2	4	7	51705	4.71353	1	2	1	1	1	1	1	1	1	1194	1194	1194	363179	363179	1	2	2	226	51705	1944/10/25	1945/9/5	310	1			310	1	1			310
466		High	High	2	1	4	1	5	3	2	1	41	44	1	3	5	1698529	6.23007	3	2	1	2	1	1	1	1	1	1196	1196	1196	505364	505364	1	1	2	44	1698529	1944/10/25	1945/2/28	123	1			123	2	1			123
467	924.621	Int	Int	2	0	3	2	3	2	4	2	27	93	1	4	6	48039	4.68159	1	1	1	1	1	1	1	1	1	1226	1226	1226	72661	72661	2	2	1	93	48039	1944/11/14	1945/2/7	83	1			83	1	1			83
468		Int	Int	1	1	3	2	2	2	8	1	34	9	1	3	5	27107	4.43308	3	1	1	1	2	1	1	2	1	1227	1227	1227	500170	500170	2	1	1	9	27107	1944/11/14	1944/11/19	5	1			5	1	1			5
469		Int	Int	1	1	3	2	2	2	8	2	34	156	1	4	6	118510	5.07375	1	1	1	1	1	1	1	2	1	1234	1234	1234	470350	470350	1	2	1	156	118510	1944/11/15	1945/11/8	353	1			353	1	1			353
470	3780.35	High	High	2	1	4	1	5	3	2	1	39	25	1	3	5	29462	4.46926	3	1	1	2	1	1	1	2	1	1236	1236	1236	508920	508920	1	1	1	25	29462	1944/11/15	1944/12/29	44	1			44	2	1			44
471		High	High	2	1	4	1	5	3	2	1	33	13	1	3	5	400	2.60206	1	1	1	1	1	1	1	1	1	1237	1237	1237	373459	373459	1	1	1	13	400	1944/11/15	1945/4/28	163	1			163	1	1			163
472		Low	Low	1	0	2	2	1	1	9	2	44	16	1	3	5	266439	5.4256	3	1	1	1	1	2	1	1	1	1238	1238	1238	285564	285564	1	2	1	16	266439	1944/11/15	1945/9/28	313	1			313	1	1			313
473	4453.86	High	High	2	2	5	1	6	4	1	2	39	269	2	4	7	108043	5.0336	1	1	1	1	1	1	1	1	1	1239	1239	1239	509126	509126	1	2	1	269	108043	1944/11/15	1945/11/8	353	1			353	1	1			353
474		Int	Int	1	1	3	2	2	2	8	1	28	26	1	3	5	373124	5.57185	1	1	1	1	1	1	1	1	1	1251	1251	1251	510595	510595	1	1	1	26	373124	1944/11/22	1945/2/28	96	1			96	1	1			96
475		High	High	2	1	4	1	5	3	2	1	31	83	1	4	6	2000000	6.30103	3	1	1	2	1	1	1	1	1	1272	1272	1272	493706	493706	2	1	1	83	2000000	1944/11/28	1945/1/15	47	1			47	1	1			47
476		High	High	1	1	3	1	3	2	6	2	27	755	2	4	7	4704	3.67247	1	1	1	1	1	1	1	1	1	1276	1276	1276	317066	317066	1	2	1	755	4704	1944/11/29	1947/10/15	1036	1			1036	1	1			1036
477	3124.52	High	High	1	1	3	1	4	3	3	2	28	8	1	3	5	115559	5.0628	2	1	1	1	1	1	1	1	1	1294	1294	1294	219329	219329	1	2	1	8	115559	1944/12/6	1945/6/13	187	1			187	1	1			187
478		High	High	2	2	5	1	6	4	1	1	40	441	2	4	7	1676190	6.22432	1	1	1	1	1	1	1	1	1	1296	1296	1296	511281	511281	2	1	1	441	1676190	1944/12/6	1945/8/13	247	1			247	1	1			247
479		High	High	2	1	4	1	4	3	3	1	30	14	1	3	5	50027	4.6992	1	1	1	1	1	1	1	1	1	1318	1318	1318	512804	512804	2	1	1	14	50027	1944/12/12	1945/8/20	248	1			248	1	1			248
480	36.6445	Low	Low	1	0	2	2	1	1	9	2	29	295	2	4	7	228998	5.35983	1	1	1	1	1	1	1	1	1	1319	1319	1319	512803	512803	2	2	1	295	228998	1944/12/12	1946/7/21	579	1			579	1	1			579
481	6523.13	High	High	2	2	5	1	6	4	1	1	34	250	2	4	7	493289	5.6931	1	1	1	1	1	1	1	2	1	1324	1324	1324	316711	316711	1	1	1	250	493289	1944/12/13	1945/5/30	167	1			167	1	1			167
482		High	High	2	2	5	1	6	4	1	2	34	105	1	4	6	162076	5.20972	1	1	1	1	1	1	1	1	2	1327	1327	1327	471982	471982	1	2	1	105	162076	1944/12/13	1946/1/7	384	1			384	1	1			384
483	4131.59	High	High	1	2	4	1	6	4	1	1	32	0	1	3	5	197183	5.29487	3	1	1	2	1	1	1	1	1	1328	1328	1328	22933	22933	1	1	1	0	197183	1944/12/13	1945/10/11	298	1			298	2	1			298
484	172.259	Int	Int	1	0	2	2	3	2	4	1	30	23	1	3	5	163256	5.21287	3	1	1	1	1	2	1	1	1	1329	1329	1329	239570	239570	1	1	1	23	163256	1944/12/13	1945/1/12	29	1			29	1	1			29
485		High	High	1	1	3	1	4	3	3	2	25	0	1	3	5	232995	5.36735	1	1	1	1	1	1	1	1	1	1332	1332	1332	444632	444632	1	2	1	0	232995	1944/12/13	1945/10/1	288	1			288	1	1			288
486	4931.25	High	High	1	2	4	1	6	4	1	1	45	62	1	4	6	839806	5.92418	1	1	1	1	1	1	1	2	2	1334	1334	1334	159776	159776	1	1	1	62	839806	1944/12/13	1945/12/24	371	1			371	1	1			371
487		Int	Int	2	0	3	2	3	2	4	2	30	0	1	3	5	252038	5.40147	3	1	1	2	2	2	1	1	1	1335	1335	1335	468596	468596	1	2	1	0	252038	1944/12/13	1946/5/14	511	1			511	2	1			511
488	612.24	Int	Int	2	0	3	2	3	2	4	2	37	291	2	4	7	79237	4.89893	1	1	1	1	1	1	1	1	1	1349	1349	1349	514395	514395	2	2	1	291	79237	1944/12/26	1946/2/18	412	1			412	1	1			412
489		High	High	2	1	4	1	4	3	3	1	37	53	1	4	6	553232	5.74291	1	1	1	1	1	1	1	1	1	1350	1350	1350	514394	514394	2	1	1	53	553232	1944/12/26	1946/3/7	431	1			431	1	1			431
490	649.056	Int	Int	1	1	3	2	2	2	8	1	35	17	1	3	5	273407	5.43681	3	2	1	2	1	1	1	2	1	1360	1360	1360	91350	91350	2	1	2	17	273407	1944/12/27	1945/3/14	77	1			77	1	1			77
491	31.8842	Low	Low	1	0	2	2	1	1	9	2	35	253	2	4	7	18440	4.26576	2	2	1	1	1	1	1	1	1	1362	1362	1362	303360	303360	2	2	2	253	18440	1944/12/27	1946/10/27	660	1			660	1	1			660
492	1489.34	Int	Int	1	1	3	2	2	2	8	1	39	2	1	3	5	408403	5.61109	3	1	1	1	1	2	1	1	1	1363	1363	1363	311721	311721	2	1	1	2	408403	1944/12/27	1945/3/2	65	1			65	1	1			65
493		High	High	2	1	4	1	4	3	3	1	30	23	1	3	5	1171470	6.06873	3	1	1	2	1	1	1	1	2	1365	1365	1365	513287	513287	1	1	1	23	1171470	1944/12/27	1945/2/23	56	1			56	2	1			56
494		High	High	2	2	5	1	6	4	1	1	49	197	1	4	6	279375	5.44619	2	1	1	1	1	1	1	1	1	1366	1366	1366	214352	214352	1	1	1	197	279375	1944/12/27	1945/12/12	345	1			345	1	1			345
495		Low	Low	1	0	2	2	1	1	9	1	60	16	1	3	5	15182	4.18133	3	1	1	2	1	2	1	1	1	1379	1379	1379	99910	99910	1	1	1	16	15182	1945/1/3	1945/1/16	13	1			13	2	1			13
496	4593.61	High	High	2	2	5	1	6	4	1	2	44	7	1	3	5	762500	5.88224	3	1	1	1	1	1	1	1	1	1380	1380	1380	498249	498249	1	2	1	7	762500	1945/1/3	1945/7/11	188	1			188	1	1			188
497	3169.97	High	High	2	2	5	1	6	4	1	2	28	9	1	3	5	614634	5.78862	2	2	1	1	1	1	1	1	1	1381	1381	1381	513747	513747	1	2	2	9	614634	1945/1/3	1945/12/18	345	1			345	1	1			345
498		Int	Int	2	0	3	2	3	2	4	1	32	13	1	3	5	299128	5.47586	3	1	1	2	2	1	1	1	1	1395	1395	1395	501233	501233	1	1	1	13	299128	1945/1/10	1946/11/4	654	1			654	1	1			654
499		High	High	1	2	4	1	6	4	1	2	44	3	1	3	5	365074	5.56238	3	1	1	1	1	2	1	1	1	1396	1396	1396	499296	499296	1	2	1	3	365074	1945/1/10	1945/6/27	167	1			167	1	1			167
500	3943.18	High	High	2	2	5	1	6	4	1	2	33	0	1	3	5	177778	5.24988	3	1	1	1	1	1	2	1	1	1397	1397	1397	512475	512475	1	2	1	0	177778	1945/1/10	1945/8/11	211	1			211	1	1			211
501		High	High	1	2	4	1	6	4	1	2	52	106	1	4	6	829225	5.91867	2	1	1	1	1	1	1	1	1	1400	1400	1400	515853	515853	1	2	1	106	829225	1945/1/10	1945/10/18	278	1			278	1	1			278
502		High	High	2	1	4	1	5	3	2	2	29	369	2	4	7	105928	5.02501	1	1	1	1	1	1	1	1	1	1401	1401	1401	364164	364164	1	2	1	369	105928	1945/1/10	1945/9/26	256	1			256	1	1			256
503	1999.6	High	High	1	1	3	1	5	3	2	2	30	215	2	4	7	276316	5.44141	2	2	1	1	1	1	1	1	1	1410	1410	1410	357355	357355	2	2	2	215	276316	1945/1/16	1946/7/8	532	1			532	1	1			532
504		High	High	1	2	4	1	6	4	1	1	33	1	1	3	5	1361671	6.13407	3	2	1	1	1	1	1	1	1	1411	1411	1411	416964	416964	2	1	2	1	1361671	1945/1/16	1946/1/15	359	1			359	1	1			359
505		High	High	1	1	3	1	3	2	6	2	22	36	1	3	5	12464	4.09566	3	1	1	1	1	2	1	1	1	1412	1412	1412	512320	512320	1	2	1	36	12464	1945/1/17	1945/10/22	275	1			275	1	1			275
506		High	High	1	1	3	1	4	3	3	2	31	252	2	4	7	4469	3.65021	1	1	1	1	1	1	1	1	1	1413	1413	1413	516482	516482	1	2	1	252	4469	1945/1/17	1945/10/3	256	1			256	1	1			256
507		High	High	1	2	4	1	6	4	1	2	35	12	1	3	5	960784	5.98263	3	1	1	1	2	2	1	2	1	1414	1414	1414	493262	493262	1	2	1	12	960784	1945/1/17	1945/4/9	82	1			82	1	1			82
508		Int	Int	1	0	2	2	2	2	7	1	28	15	1	3	5	400360	5.60245	3	1	1	2	1	1	1	1	1	1415	1415	1415	338537	338537	1	1	1	15	400360	1945/1/17	1945/4/19	92	2	1945/2/5	18	18	1	1			92
509	540.438	High	High	1	1	3	1	5	3	2	2	33	191	1	4	6	649852	5.81281	2	1	1	1	1	1	1	1	1	1417	1417	1417	86075	86075	1	2	1	191	649852	1945/1/17	1945/11/26	309	1			309	1	1			309
510		High	High	2	2	5	1	6	4	1	1	36	0	1	3	5	82229	4.91503	3	1	1	1	2	1	1	1	1	1419	1419	1419	511862	511862	2	1	1	0	82229	1945/1/17	1945/11/23	306	1			306	1	1			306
511		Int	Int	1	1	3	2	2	2	8	2	29	15	1	3	5	255988	5.40822	2	1	1	1	1	1	1	1	1	1427	1427	1427	514584	514584	2	2	1	15	255988	1945/1/23	1945/7/10	167	1			167	1	1			167
512		Int	Int	1	1	3	2	2	2	8	2	22	269	2	4	7	91102	4.95953	1	1	1	1	1	1	1	2	1	1431	1431	1431	517352	517352	1	2	1	269	91102	1945/1/24	1946/9/11	587	1			587	1	1			587
513	820.189	High	High	1	1	3	1	4	3	3	2	27	275	2	4	7	12942	4.112	1	1	1	1	1	1	1	1	1	1432	1432	1432	517348	517348	1	2	1	275	12942	1945/1/24	1947/10/15	981	1			981	1	1			981
514	1495.67	High	High	2	1	4	1	4	3	3	2	27	327	2	4	7	177931	5.25025	1	1	1	1	1	1	1	1	1	1434	1434	1434	517516	517516	1	2	1	327	177931	1945/1/24	1945/10/8	254	1			254	1	1			254
515		Int	Int	1	1	3	2	2	2	8	2	22	139	1	4	6	1363545	6.13467	2	1	1	1	1	1	1	1	1	1435	1435	1435	517354	517354	1	2	1	139	1363545	1945/1/24	1945/10/31	277	1			277	1	1			277
516	2027.03	High	High	2	1	4	1	4	3	3	2	27	486	2	4	7	15866	4.20047	1	1	1	1	1	1	1	1	1	1436	1436	1436	517519	517519	1	2	1	486	15866	1945/1/24	1945/10/8	254	1			254	1	1			254
517	10339.5	High	High	2	2	5	1	6	4	1	2	35	248	2	4	7	2582	3.41196	1	1	1	1	1	1	1	1	1	1437	1437	1437	516483	516483	1	2	1	248	2582	1945/1/24	1945/10/8	254	1			254	1	1			254
518	4917.25	High	High	1	2	4	1	6	4	1	2	38	212	2	4	7	152511	5.1833	1	1	1	1	1	1	1	2	1	1450	1450	1450	518249	518249	2	2	1	212	152511	1945/1/30	1946/1/8	338	1			338	1	1			338
519		High	High	2	1	4	1	4	3	3	1	36	6	1	3	5	86954	4.93929	3	1	1	1	2	1	1	1	1	1451	1451	1451	518245	518245	2	1	1	6	86954	1945/1/30	1945/3/9	39	1			39	1	1			39
520	504.732	High	High	2	1	4	1	5	3	2	2	43	257	2	4	7	100630	5.00273	2	1	1	1	1	1	1	1	1	1456	1456	1456	183286	183286	1	2	1	257	100630	1945/1/31	1947/10/15	975	1			975	1	1			975
521	1702.1	High	High	2	1	4	1	4	3	3	2	21	179	1	4	6	123077	5.09018	1	1	1	1	1	1	1	2	1	1462	1462	1462	443399	443399	2	2	1	179	123077	1945/2/6	1945/11/25	289	1			289	1	1			289
522		High	High	1	2	4	1	6	4	1	1	44	8	1	3	5	336382	5.52683	2	1	1	1	1	1	1	1	1	1466	1466	1466	287676	287676	1	1	1	8	336382	1945/2/7	1945/5/2	85	1			85	1	1			85
523	5681.23	High	High	1	2	4	1	6	4	1	1	23	396	2	4	7	40623	4.60877	1	1	1	1	1	1	1	1	1	1476	1476	1476	483696	483696	2	1	1	396	40623	1945/2/13	1947/10/15	962	1			962	1	1			962
524		High	High	1	2	4	1	6	4	1	2	19	204	2	4	7	187674	5.2734	1	1	1	1	1	1	1	1	1	1477	1477	1477	368029	368029	2	2	1	204	187674	1945/2/13	1947/10/15	962	1			962	1	1			962
525		High	High	2	1	4	1	4	3	3	2	26	362	2	4	7	6494	3.81251	1	1	1	1	1	1	1	1	1	1482	1482	1482	467539	467539	2	2	1	362	6494	1945/2/13	1947/10/15	962	1			962	1	1			962
526	3449.29	High	High	2	1	4	1	4	3	3	1	37	7	1	3	5	90428	4.9563	1	1	1	1	1	1	1	1	1	1483	1483	1483	520878	520878	2	1	1	7	90428	1945/2/13	1945/5/8	85	1			85	1	1			85
527	4738.97	High	High	1	2	4	1	6	4	1	1	30	37	1	3	5	643902	5.80882	2	1	1	1	1	1	1	1	1	1487	1487	1487	520611	520611	2	1	1	37	643902	1945/2/20	1946/10/30	610	1			610	1	1			610
528		Int	Int	1	1	3	2	2	2	8	2	32	1191	2	4	7	15010	4.17638	1	1	1	1	1	1	1	1	1	1488	1488	1488	310461	310461	2	2	1	1191	15010	1945/2/20	1947/10/15	955	1			955	1	1			955
529		Int	Int	1	1	3	2	2	2	8	1	30	112	1	4	6	437116	5.6406	1	1	1	1	1	1	1	2	1	1496	1496	1496	482614	482614	2	1	1	112	437116	1945/2/20	1945/5/16	86	1			86	1	1			86
530	495.309	Int	Int	2	0	3	2	3	2	4	2	28	305	2	4	7	338975	5.53017	1	1	1	1	1	1	1	1	1	1509	1509	1509	521821	521821	2	2	1	305	338975	1945/2/20	1947/10/15	955	1			955	1	1			955
531		High	High	1	1	3	1	4	3	3	1	24	32	1	3	5	34470	4.53744	2	1	1	1	1	1	1	1	1	1510	1510	1510	505869	505869	2	1	1	32	34470	1945/2/20	1945/4/4	44	1			44	1	1			44
532		High	High	2	2	5	1	6	4	1	1	35	15	1	3	5	29004	4.46246	2	1	1	1	1	1	1	1	1	1529	1529	1529	469310	469310	2	1	1	15	29004	1945/2/27	1945/12/11	284	1			284	1	1			284
533		High	High	1	1	3	1	4	3	3	2	37	40	1	3	5	503558	5.70205	1	1	1	1	1	1	1	1	1	1530	1530	1530	51760	51760	2	2	1	40	503558	1945/2/27	1945/3/13	16	1			16	1	1			16
534	3857.23	High	High	2	2	5	1	6	4	1	2	35	10	1	3	5	300188	5.47739	1	1	1	1	1	1	1	1	1	1533	1533	1533	372676	372676	2	2	1	10	300188	1945/2/28	1945/9/15	195	2	1945/7/11	131	131	1	1			195
535		High	High	2	2	5	1	6	4	1	1	30	0	1	3	5	11283	4.05242	3	1	1	1	2	1	1	1	1	1534	1534	1534	461567	461567	2	1	1	0	11283	1945/2/28	1945/5/2	62	1			62	1	1			62
536	1530.21	High	High	1	2	4	1	6	4	1	2	29	230	2	4	7	46832	4.67054	1	1	1	1	1	1	1	2	1	1536	1536	1536	514491	514491	2	2	1	230	46832	1945/2/28	1947/7/20	860	1			860	1	1			860
537		High	High	1	1	3	1	4	3	5	1	30	7	1	3	5	327818	5.51563	3	1	1	1	1	2	1	1	1	1556	1556	1556	518741	518741	1	1	1	7	327818	1945/3/7	1945/3/26	19	1			19	1	1			19
538		Int	Int	1	1	3	2	2	2	8	1	33	11	1	3	5	68000	4.83251	1	1	1	1	1	1	1	1	1	1557	1557	1557	388045	388045	1	1	1	11	68000	1945/3/6	1946/4/3	387	1			387	1	1			387
539		High	High	1	1	3	1	4	3	5	2	40	20	1	3	5	458047	5.66091	1	1	1	1	1	1	1	1	1	1558	1558	1558	470535	470535	1	2	1	20	458047	1945/3/7	1945/9/10	183	1			183	1	1			183
540		Int	Int	1	1	3	2	2	2	8	2	25	392	2	4	7	15582	4.19262	1	1	1	1	1	1	1	1	1	1559	1559	1559	522358	522358	1	2	1	392	15582	1945/3/7	1947/10/15	938	1			938	1	1			938
541		High	High	2	1	4	1	4	3	3	2	39	147	1	4	6	426732	5.63016	1	1	1	1	1	1	1	1	1	1561	1561	1561	521966	521966	1	2	1	147	426732	1945/3/7	1945/3/28	21	1			21	1	1			21
542	459.006	Int	Int	2	0	3	2	3	2	4	1	35	31	1	3	5	102702	5.01158	2	1	1	1	1	1	1	1	2	1562	1562	1562	485816	485816	1	1	1	31	102702	1945/3/7	1945/10/10	213	1			213	1	1			213
543		Int	Int	1	1	3	2	2	2	8	2	25	174	1	4	6	98847	4.99496	1	1	1	1	1	1	1	1	1	1563	1563	1563	211287	211287	1	2	1	174	98847	1945/3/7	1946/8/14	517	1			517	1	1			517
544		High	High	2	1	4	1	4	3	3	1	38	126	1	4	6			3	1	1	1	1	1	1	1	1	1581	1581	1581	510468	510468	1	1	1	126		1945/3/13	1945/5/20	67	1			67	1	1			67
545		High	High	2	1	4	1	4	3	3	1	52	182	1	4	6	856271	5.93261	1	1	1	1	1	1	1	1	1	1584	1584	1584	362695	362695	1	1	1	182	856271	1945/3/14	1945/4/24	40	1			40	1	1			40
546	528.166	Int	Int	2	0	3	2	3	2	4	2	35	183	1	4	6	39057	4.5917	1	1	1	1	1	1	1	1	1	1593	1593	1593	425602	425602	2	2	1	183	39057	1945/3/27	1945/9/25	178	1			178	1	1			178
547	2515.83	High	High	2	2	5	1	6	4	1	1	39	83	1	4	6	145906	5.16407	3	1	1	1	1	2	1	1	1	1594	1594	1594	481130	481130	2	1	1	83	145906	1945/3/27	1945/7/11	104	1			104	1	1			104
548	4683.41	High	High	2	1	4	1	4	3	3	1	31	49	1	3	5	176122	5.24581	3	1	1	2	1	1	1	1	1	1602	1602	1602	312928	312928	2	1	1	49	176122	1945/3/27	1946/6/17	440	1			440	2	1			440
549		High	High	1	2	4	1	6	4	1	2	29	279	2	4	7	154392	5.18862	1	1	1	1	1	1	1	1	1	1604	1604	1604	26863	26863	2	2	1	279	154392	1945/3/27	1946/10/27	570	1			570	1	1			570
550		Low	Low	1	0	2	2	1	1	9	1	41	38	1	3	5	276632	5.4419	3	1	1	2	1	1	1	2	1	1605	1605	1605	337386	337386	2	1	1	38	276632	1945/3/27	1945/10/23	206	1			206	2	1			206
551	1976.38	High	High	1	2	4	1	6	4	1	2	27	451	2	4	7	4267	3.63012	3	1	1	2	1	1	1	1	1	1608	1608	1608	522865	522865	2	2	1	451	4267	1945/3/27	1947/10/15	918	1			918	1	1			918
552		High	High	1	1	3	1	3	2	6	1	29	158	1	4	6	561531	5.74937	1	1	1	1	1	1	1	1	1	1609	1609	1609	525998	525998	2	1	1	158	561531	1945/3/27	1946/8/16	499	1			499	1	1			499
553		Int	Int	2	0	3	2	3	2	4	2	28	212	2	4	7	54288	4.7347	1	1	1	1	1	1	1	1	1	1610	1610	1610	514514	514514	1	2	1	212	54288	1945/3/28	1947/8/19	861	1			861	1	1			861
554	2078.86	High	High	1	2	4	1	6	4	1	2	56	277	2	4	7	33789	4.52878	1	1	1	1	1	1	1	1	1	1622	1622	1622	526160	526160	2	2	1	277	33789	1945/3/28	1947/10/15	917	1			917	1	1			917
555		High	High	2	1	4	1	4	3	3	1	36	19	1	3	5	161339	5.20774	3	1	1	2	1	1	1	1	1	1623	1623	1623	8499	8499	2	1	1	19	161339	1945/4/3	1945/8/29	146	1			146	2	1			146
556		High	High	2	2	5	1	6	4	1	1	33	11	1	3	5	571875	5.7573	3	1	1	1	2	1	1	1	1	1626	1626	1626	222649	222649	2	1	1	11	571875	1945/4/3	1945/8/8	125	1			125	1	1			125
557		High	High	2	2	5	1	6	4	1	1	31	19	1	3	5	59485	4.77441	2	1	1	1	1	1	1	2	1	1628	1628	1628	45860	45860	2	1	1	19	59485	1945/4/3	1946/2/28	325	1			325	1	1			325
558	1380.28	High	High	2	2	5	1	6	4	1	2	38	46	1	3	5	20791	4.31788	1	1	1	1	1	1	1	1	1	1634	1634	1634	298649	298649	1	2	1	46	20791	1945/4/4	1945/11/8	214	1			214	1	1			214
559		Int	Int	2	0	3	2	3	2	4	2	34	222	2	4	7	105056	5.02142	2	1	1	1	1	1	1	1	1	1635	1635	1635	261794	261794	1	2	1	222	105056	1945/4/4	1946/3/6	332	1			332	1	2	1945/4/4	0	0
560		High	High	1	1	3	1	3	2	6	2	29	11	1	3	5	202817	5.3071	2	1	1	1	1	1	1	1	1	1651	1651	1651	518484	518484	2	2	1	11	202817	1945/4/17	1946/8/13	476	2	1946/8/13	476	476	1	1			476
561		High	High	2	1	4	1	4	3	3	1	31	204	2	4	7	447305	5.6506	1	1	1	1	1	1	1	1	1	1652	1652	1652	216308	216308	2	1	1	204	447305	1945/4/17	1946/10/27	550	1			550	1	1			550
562	2197.35	High	High	1	1	3	1	3	2	6	2	29	61	1	4	6	812500	5.90982	3	1	1	1	1	2	1	1	1	1653	1653	1653	73044	73044	2	2	1	61	812500	1945/4/17	1945/7/11	84	1			84	1	1			84
563		High	High	1	2	4	1	6	4	1	1	34	94	1	4	6	952041	5.97866	1	1	1	1	1	1	1	1	1	1654	1654	1654	526171	526171	2	1	1	94	952041	1945/4/17	1945/7/11	84	1			84	1	1			84
564	1672.41	High	High	2	1	4	1	4	3	3	2	40	42	1	3	5	1290000	6.11059	3	1	1	1	1	2	1	1	1	1672	1672	1672	29465	29465	1	2	1	42	1290000	1945/4/25	1945/12/2	217	1			217	1	1			217
565		High	High	1	2	4	1	6	4	1	1	27	5	1	3	5	311165	5.49299	3	1	1	2	1	1	1	1	1	1674	1674	1674	443603	443603	1	1	1	5	311165	1945/4/25	1945/8/1	96	1			96	2	1			96
566	1899.81	High	High	2	1	4	1	4	3	3	1	33	56	1	4	6	17020	4.23096	3	2	2	1	1	2	1	1	1	1717	1717	1717	503041	503041	2	1	2	56	17020	1945/5/15	1945/10/3	138	1			138	1	1			138
567	1936.26	High	High	1	1	3	1	4	3	3	2	32	427	2	4	7	39444	4.59598	1	1	1	1	1	1	1	1	1	1731	1731	1731	530385	530385	2	2	1	427	39444	1945/5/15	1947/10/15	870	1			870	1	1			870
568		Int	Int	2	0	3	2	3	2	4	1	34	56	1	4	6	208312	5.31871	2	1	1	1	1	1	1			1733	1733	1733	530386	530386	2	1	1	56	208312	1945/5/15	1945/8/8	83	2	1945/8/1	76	76	1	1			83
569		High	High	2	1	4	1	4	3	3	2	54	241	2	4	7	400	2.60206	1	2	2	1	1	1	1	1	1	1737	1737	1737	530223	530223	1	2	2	241	400	1945/5/16	1947/1/22	606	1			606	1	1			606
570		High	High	1	1	3	1	6	4	1	1	30	152	1	4	6	749155	5.87457	1	1	1	1	1	1	1	2	1	1740	1740	1740	532107	532107	1	1	1	152	749155	1945/5/16	1945/8/15	89	1			89	1	1			89
571		High	High	2	1	4	1	4	3	3	2	33	42	1	3	5	376976	5.57631	3	1	1	1	2	1	1	2	1	1741	1741	1741	16643	16643	2	2	1	42	376976	1945/5/16	1945/7/15	59	1			59	1	1			59
572	1715.05	High	High	2	1	4	1	4	3	3	1	32	300	2	4	7	72273	4.85898	1	1	1	1	1	1	1	1	1	1742	1742	1742	532125	532125	2	1	1	300	72273	1945/5/16	1945/8/20	94	1			94	1	1			94
573	1511.53	High	High	1	1	3	1	3	2	6	1	33	11	1	3	5	252026	5.40145	3	1	1	2	1	1	1	1	1	1744	1744	1744	489214	489214	1	1	1	11	252026	1945/5/16	1945/10/3	137	1			137	1	1			137
574	2742.47	High	High	1	2	4	1	6	4	1	2	18	576	2	4	7	8137	3.91046	1	1	1	1	1	1	1	1	1	1768	1768	1768	457710	457710	2	2	1	576	8137	1945/5/22	1947/3/24	662	1			662	1	1			662
575	596.371	Int	Int	2	0	3	2	3	2	4	1	31	688	2	4	7	22140	4.34518	1	1	1	1	1	1	1	1	1	1769	1769	1769	50863	50863	2	1	1	688	22140	1945/5/22	1947/10/15	863	1			863	1	1			863
576		High	High	1	2	4	1	6	4	1	1	34	14	1	3	5	551345	5.74142	3	1	1	2	1	1	1	1	1	1773	1773	1773	283839	283839	1	1	1	14	551345	1945/5/23	1945/12/1	188	1			188	1	1			188
577	2441.84	High	High	1	2	4	1	6	4	1	1	38	424	2	4	7	10259	4.01111	1	1	1	1	1	1	1	1	1	1800	1800	1800	522085	522085	2	1	1	424	10259	1945/5/29	1947/10/15	856	1			856	1	1			856
578		High	High	2	1	4	1	4	3	3	2	25	10	1	3	5	67765	4.83101	1	1	1	1	1	1	1	1	1	1801	1801	1801	422140	422140	1	2	1	10	67765	1945/5/30	1945/8/1	61	1			61	1	1			61
579		High	High	2	1	4	1	5	3	2	1	41	13	1	3	5	78798	4.89652	2	1	1	1	1	1	1	1	1	1802	1802	1802	532879	532879	1	1	1	13	78798	1945/5/30	1945/11/1	151	1			151	1	1			151
580		High	High	1	1	3	1	5	3	2	2	29	838	2	4	7	14051	4.14771	1	2	2	1	1	1	1	1	1	1822	1822	1822	516162	516162	2	2	2	838	14051	1945/7/3	1947/5/12	669	1			669	1	1			669
581		Low	Low	1	0	2	2	1	1	9	1	32	25	1	3	5	573793	5.75876	3	1	1	1	1	2	1	2	1	1823	1823	1823	532984	532984	2	1	1	25	573793	1945/7/3	1946/10/28	475	1			475	1	1			475
582		High	High	2	1	4	1	4	3	3	1	40	47	1	3	5	1398058	6.14553	3	1	1	1	1	2	1	1	1	1824	1824	1824	537156	537156	2	1	1	47	1398058	1945/7/3	1945/7/31	28	1			28	1	1			28
583		Def	Low	1	1	1	2	0	1	10	1	33	10	1	3	5	647603	5.81131	3	1	1	1	1	2	1	1	1	1828	1828	1828	521038	521038	2	1	1	10	647603	1945/7/3	1945/9/5	62	1			62	1	1			62
584		High	High	2	1	4	1	4	3	3	1	38	12	1	3	5	353435	5.54831	3	1	1	1	1	1	1	1	1	1829	1829	1829	243434	243434	1	1	1	12	353435	1945/7/4	1945/7/25	21	1			21	1	1			21
585		Int	Int	1	0	2	2	3	2	4	2	30	0	1	3	5	526294	5.72123	3	1	1	1	1	1	2	1	1	1850	1850	1850	368573	368573	1	2	1	0	526294	1945/7/11	1947/3/14	603	1			603	1	1			603
586	28.9882	Low	Low	1	0	2	2	1	1	9	2	23	283	2	4	7	71255	4.85282	1	1	1	1	1	1	1	1	1	1851	1851	1851	247264	247264	1	2	1	283	71255	1945/7/11	1947/10/15	814	1			814	1	1			814
587	748.536	High	High	2	1	4	1	5	3	2	1	32	392	2	4	7	2390	3.3784	1	1	1	1	1	1	1	1	1	1852	1852	1852	538169	538169	1	1	1	392	2390	1945/7/11	1947/10/15	814	1			814	1	1			814
588		High	High	1	1	3	1	3	2	6	1	38	17	1	3	5	62791	4.7979	2	1	1	1	1	1	1	1	1	1853	1853	1853	484075	484075	1	1	1	17	62791	1945/7/11	1945/8/29	48	1			48	1	1			48
589		High	High	2	1	4	1	4	3	3	2	28	20	1	3	5	161164	5.20727	3	1	1	1	1	2	2	1	1	1854	1854	1854	264532	264532	1	2	1	20	161164	1945/7/11	1945/10/31	110	1			110	1	1			110
590		High	High	2	2	5	1	6	4	1	2	32	64	1	4	6	87149	4.94026	2	1	1	1	1	1	1	2	1	1879	1879	1879	536714	536714	1	2	1	64	87149	1945/7/18	1945/12/27	159	1			159	1	1			159
591		High	High	1	1	3	1	3	2	6	1	27	442	2	4	7	48922	4.6895	3	1	1	2	1	1	1	1	2	1880	1880	1880	539812	539812	1	1	1	442	48922	1945/7/18	1947/7/21	723	2	1947/7/21	723	723	2	1			723
592		High	High	2	2	5	1	6	4	1	1	37	3	1	3	5	314466	5.49757	1	1	1	1	1	1	1	1	1	1882	1882	1882	226011	226011	1	1	1	3	314466	1945/8/1	1945/11/22	111	1			111	1	1			111
593		High	High	2	1	4	1	4	3	3	2	26	1087	2	4	7	12713	4.10425	1	2	2	1	1	1	1	1	1	1898	1898	1898	511255	511255	2	2	2	1087	12713	1945/7/31	1947/10/15	795	1			795	1	1			795
594		High	High	1	1	3	1	6	4	1	1	40	856	2	4	7	308515	5.48928	1	1	1	1	1	1	1	1	1	1899	1899	1899	92563	92563	2	1	1	856	308515	1945/7/31	1947/10/15	795	1			795	1	1			795
595		Int	Int	2	0	3	2	3	2	4	2	41	11	1	3	5	379548	5.57927	3	1	1	1	1	1	1	1	1	1943	1943	1943	29304	29304	1	2	1	11	379548	1945/8/20	1945/11/14	84	1			84	1	1			84
596		High	High	2	1	4	1	4	3	3	1	27	44	1	3	5	28857	4.46025	2	1	1	1	1	1	1	1	1	1944	1944	1944	116833	116833	1	1	1	44	28857	1945/8/20	1945/11/14	84	1			84	1	1			84
597		High	High	1	1	3	1	4	3	3	1	34	22	1	3	5	505326	5.70357	2	1	1	1	1	1	1	1	1	1967	1967	1967	525949	525949	1	1	1	22	505326	1945/9/3	1946/11/20	437	1			437	1	1			437
598	2005.7	High	High	2	1	4	1	4	3	3	1	33	116	1	4	6	1146	3.05918	3	2	2	1	1	2	1	1	1	1969	1969	1969	525100	525100	1	1	2	116	1146	1945/9/3	1946/3/7	184	1			184	1	1			184
599	2008.9	High	High	1	1	3	1	5	3	2	1	30	148	1	4	6	179757	5.25469	3	1	1	2	1	2	1	1	1	1970	1970	1970	142453	142453	1	1	1	148	179757	1945/9/3	1946/10/27	414	1			414	1	1			414
600	579.585	Int	Int	2	0	3	2	3	2	4	2	22	8	1	3	5	102418	5.01038	2	1	1	1	1	1	1	1	1	1983	1983	1983	512819	512819	2	2	1	8	102418	1945/9/4	1946/3/5	181	1			181	1	2	1945/10/20	46	46
601		Int	Int	2	0	3	2	3	2	4	1	33	20	1	3	5	18984	4.27839	3	1	1	2	2	1	1	1	1	1988	1988	1988	524780	524780	2	1	1	20	18984	1945/9/4	1945/10/18	44	1			44	2	1			44
602		High	High	2	1	4	1	4	3	3	2	37	141	1	4	6	1771768	6.24841	1	1	1	1	1	1	1	1	1	1994	1994	1994	219449	219449	1	2	1	141	1771768	1945/9/17	1945/11/1	44	1			44	1	1			44
603	8.57982	Low	Low	1	0	2	2	1	1	9	1	32	121	1	4	6	4564	3.65935	3	1	1	1	1	2	1	1	1	1995	1995	1995	444007	444007	1	1	1	121	4564	1945/9/17	1946/2/21	154	1			154	1	1			154
604		Int	Int	1	1	3	2	2	2	8	2	32	185	1	4	6	31129	4.49317	1	1	1	1	1	1	1	2	1	1996	1996	1996	245108	245108	1	2	1	185	31129	1945/9/17	1947/8/19	692	1			692	1	1			692
605		Int	Int	2	0	3	2	3	2	4	2	27	243	2	4	7	8822	3.94557	2	1	1	1	1	1	1	1	1	1997	1997	1997	192992	192992	1	2	1	243	8822	1945/9/17	1946/10/20	393	1			393	1	1			393
606	2849.05	High	High	2	2	5	1	6	4	1	2	27	353	2	4	7	52538	4.72047	1	1	1	1	1	1	1	2	1	1999	1999	1999	545954	545954	1	2	1	353	52538	1945/9/17	1945/9/17	0	1			0	1	1			0
607		High	High	2	1	4	1	4	3	3	1	22	0	1	3	5	127750	5.10636	3	1	1	2	1	1	1	2	1	2001	2001	2001	159335	159335	1	1	1	0	127750	1945/9/17	1947/6/21	634	1			634	2	1			634
608		Int	Int	1	1	3	2	2	2	8	2	37	182	1	4	6	938	2.9722	1	2	1	1	1	1	1	1	1	2002	2002	2002	289894	289894	1	2	2	182	938	1945/9/17	1947/10/15	748	1			748	1	1			748
609	2352.37	High	High	2	1	4	1	4	3	3	2	42	15	1	3	5	3555288	6.55087	3	1	1	1	1	2	1	1	1	2004	2004	2004	93158	93158	1	2	1	15	3555288	1945/9/17	1945/9/23	6	1			6	1	1			6
610		High	High	2	1	4	1	4	3	3	2	31	466	2	4	7	25034	4.39853	1	1	1	1	1	1	1	1	1	2020	2020	2020	258674	258674	2	2	1	466	25034	1945/9/18	1947/10/15	747	1			747	1	1			747
611	2454.27	High	High	1	2	4	1	6	4	1	1	38	13	1	3	5	51510	4.71189	3	1	1	1	2	1	1	1	1	2021	2021	2021	448146	448146	2	1	1	13	51510	1945/9/18	1945/11/1	43	1			43	1	1			43
612	3390.44	Int	Int	1	1	3	2	2	2	8	1	30	28	1	3	5	488330	5.68871	3	1	1	1	1	1	1	1	1	2024	2024	2024	111522	111522	2	1	1	28	488330	1945/9/18	1945/10/17	29	1			29	1	1			29
613		Int	Int	1	0	2	2	3	2	4	2	37	551	2	4	7	673874	5.82858	1	1	1	1	1	1	1	1	1	2032	2032	2032	60980	60980	2	2	1	551	673874	1945/9/18	1947/10/15	747	1			747	1	1			747
614		High	High	2	2	5	1	6	4	1	1	42	80	1	4	6	634415	5.80237	3	1	1	2	1	1	1	1	1	2033	2033	2033	491919	491919	2	1	1	80	634415	1945/9/18	1946/8/14	326	2	1946/8/14	326	326	2	1			326
615		Int	Int	2	0	3	2	3	2	4	1	23	82	1	4	6	924824	5.96606	3	1	1	2	1	1	1	1	2	2034	2034	2034	265239	265239	2	1	1	82	924824	1945/9/18	1946/2/21	153	1			153	1	1			153
616		Int	Int	1	1	3	2	2	2	8	1	32	27	1	3	5	101886	5.00811	3	1	1	1	2	1	1	2	1	2058	2058	2058	328420	328420	2	1	1	27	101886	1945/9/25	1946/10/28	393	1			393	1	1			393
617		High	High	2	1	4	1	4	3	3	2	42	154	1	4	6	84676	4.92776	1	1	1	1	1	1	1	1	1	2061	2061	2061	541652	541652	1	2	1	154	84676	1945/10/1	1945/11/8	37	1			37	1	1			37
618	4864.55	High	High	2	2	5	1	6	4	1	1	24	27	1	3	5	507976	5.70584	3	1	1	2	1	1	2	1	1	2088	2088	2088	311579	311579	1	1	1	27	507976	1945/10/8	1946/10/27	379	1			379	2	1			379
619		High	High	1	1	3	1	4	3	3	1	36	34	1	3	5	2505026	6.39881	3	1	1	1	2	1	1	1	1	2089	2089	2089	395144	395144	1	1	1	34	2505026	1945/10/8	1946/10/13	365	1			365	1	2	1946/9/11	333	333
620		High	High	1	1	3	1	4	3	3	1	30	21	1	3	5	136522	5.1352	3	1	1	2	1	2	1	1	1	2090	2090	2090	487510	487510	1	1	1	21	136522	1945/10/8	1946/8/25	317	1			317	2	1			317
621		High	High	2	2	5	1	6	4	1	1	35	46	1	3	5	791020	5.89819	3	1	1	1	1	1	1	1	1	2091	2091	2091	88995	88995	1	1	1	46	791020	1945/10/8	1946/10/27	379	1			379	1	1			379
622		High	High	2	1	4	1	4	3	3	2	34	441	2	4	7	94576	4.97578	1	1	1	1	1	1	1	1	1	2095	2095	2095	439861	439861	2	2	1	441	94576	1945/10/9	1947/4/8	539	1			539	1	1			539
623		High	High	2	2	5	1	6	4	1	1	34	19	1	3	5	2081212	6.31832	3	1	1	1	1	2	1	1	1	2096	2096	2096	265394	265394	2	1	1	19	2081212	1945/10/9	1947/1/17	458	1			458	1	1			458
624	0	Def	Low	1	1	1	2	0	1	10	2	26	132	1	4	6	1217910	6.08562	1	1	1	1	1	1	1	1	1	2097	2097	2097	288836	288836	2	2	1	132	1217910	1945/10/9	1946/1/2	83	2	1945/12/20	71	71	1	1			83
625		High	High	1	1	3	1	3	2	6	1	32	0	1	3	5	1028046	6.01201	3	1	1	2	2	2	1	1	1	2098	2098	2098	301173	301173	2	1	1	0	1028046	1945/10/9	1945/12/24	75	1			75	2	1			75
626		Int	Int	1	0	2	2	3	2	4	1	31	50	1	4	6	1500419	6.17621	3	1	1	2	1	1	1	2	1	2100	2100	2100	549126	549126	2	1	1	50	1500419	1945/10/9	1946/3/26	167	1			167	2	1			167
627	1985.09	High	High	1	2	4	1	6	4	1	1	33	67	1	4	6	204953	5.31165	2	1	1	1	1	1	1	1	1	2101	2101	2101	547986	547986	2	1	1	67	204953	1945/10/9	1946/1/7	88	1			88	1	1			88
628		High	High	1	1	3	1	4	3	5	2	23	914	2	4	7	24759	4.39373	1	1	1	1	1	1	1	1	1	2102	2102	2102	547985	547985	2	2	1	914	24759	1945/10/9	1947/10/15	726	1			726	1	1			726
629		Int	Int	1	0	2	2	3	2	4	1	40	25	1	3	5	103259	5.01393	3	1	1	1	2	1	1	1	1	2105	2105	2105	379530	379530	1	1	1	25	103259	1945/10/15	1946/1/9	84	1			84	1	1			84
630	1917.92	High	High	2	1	4	1	4	3	3	2	50	145	1	4	6	995294	5.99795	3	1	1	1	1	2	1	1	1	2106	2106	2106	547773	547773	1	2	1	145	995294	1945/10/15	1945/12/13	58	1			58	1	1			58
631		Def	Low	1	1	1	2	0	1	10	2	47	13	1	3	5	847873	5.92833	2	1	1	1	1	1	1	1	1	2107	2107	2107	467761	467761	1	2	1	13	847873	1945/10/15	1946/5/23	218	2	1946/3/30	165	165	1	1			218
632		High	High	2	1	4	1	5	3	2	1	35	7	1	3	5	250059	5.39804	3	1	1	2	2	1	1	1	1	2108	2108	2108	531047	531047	1	1	1	7	250059	1945/10/15	1945/11/22	37	1			37	1	1			37
633		High	High	2	1	4	1	4	3	3	1	31	12	1	3	5	412286	5.6152	3	1	1	1	2	1	1	2	2	2110	2110	2110	305803	305803	1	1	1	12	412286	1945/10/15	1946/1/3	78	1			78	1	1			78
634		High	High	1	1	3	1	4	3	3	2	45	0	1	3	5	18859	4.27552	3	1	1	1	1	2	1	1	1	2111	2111	2111	440906	440906	1	2	1	0	18859	1945/10/15	1946/10/20	365	1			365	1	1			365
635	2387.93	High	High	2	1	4	1	4	3	3	2	29	422	2	4	7	21400	4.33041	1	1	1	1	1	1	1	1	1	2112	2112	2112	487215	487215	1	2	1	422	21400	1945/10/15	1946/1/9	84	1			84	1	1			84
636		High	High	2	1	4	1	5	3	2	1	27	0	1	3	5	254168	5.40512	3	1	1	1	2	1	1	1	1	2113	2113	2113	527777	527777	1	1	1	0	254168	1945/10/15	1946/3/14	149	1			149	1	1			149
637		High	High	2	1	4	1	5	3	2	1	35	8	1	3	5	406713	5.60929	3	1	1	1	2	1	1	1	1	2115	2115	2115	154647	154647	1	1	1	8	406713	1945/10/15	1945/11/17	32	1			32	1	1			32
[truncated: 96 more columns]

## Sheet: n=567 woHx&CardurCD4KMmissing
sample_JICANO	HN	MBLconcngmljverJun2018	Lancet4	Lancet5	Lancet6	SEX	AGE	CD4	CD4Cat200	VL	logVL	HBsAgfin	AHCVfin	AB	AC	AD	AE	OInatural642Hx_jicano	Query_LabBaseLineall_jicano	F1Antiretroviraldrugs_jicano	OI__Natural642_hn	Query_ClinBaseLineall_hn	OI__Natural642_cohort	sex	arvHx	cd4	vl	Entymd	Endymd	Duration	PulTB	Pulymd2	Puldur	PTBdurKM	tbpulHx	Ext_TB	Extymd	Extdur	ExtdurKM	tbextHx	TBall	Tbdallym	TBalldurKM	TBallHx	TBall2	Myco	othmycHx	Mycoall	Mycymd2
1488	310461		Int	2	2	2	32	1191	2	15010	4.17638	1	1					1488	1488	1488	310461	310461	2	2	1	1191	15010	1945/2/20	1947/10/15	955	1			955	1	1			955	1	1		955	1	1	1	1	1
1898	511255		High	3	2	2	26	1087	2	12713	4.10425	1	1					1898	1898	1898	511255	511255	2	2	2	1087	12713	1945/7/31	1947/10/15	795	1			795	1	1			795	1	1		795	1	1	1	1	1
334	326082		Int	2	2	1	41	1018	2	400	2.60206	1	1					334	334	334	326082	326082	2	1	1	1018	400	1943/11/15	1947/10/15	1410	1			1410	1	1			1410	1	1		1410	1	1	1	1	1
2102	547985		High	3	2	2	23	914	2	24759	4.39373	1	1					2102	2102	2102	547985	547985	2	2	1	914	24759	1945/10/9	1947/10/15	726	1			726	1	1			726	1	1		726	1	1	1	1	1
204	76505	481.233	Int	2	2	2	36	911	2	16893	4.22771	1	1					204	204	204	76505	76505	2	2	1	911	16893	1943/9/27	1947/10/15	1458	1			1458	1	1			1458	1	1		1458	1	1	1	1	1
423	5671		High	3	2	2	34	907	2	400	2.60206	1	1					423	423	423	5671	5671	2	2	2	907	400	1944/1/3	1947/10/15	1362	1			1362	1	1			1362	1	1		1362	1	1	1	1	1
816	576910		High	3	2	2	30	869	2	153760	5.18684	1	1					816	816	816	576910		1	2	1	869	153760	1944/6/7	1947/1/15	938	1			938	1	1			938	1	1		938	1	1	1	1	1
1899	92563		High	3	2	1	40	856	2	308515	5.48928	1	1					1899	1899	1899	92563	92563	2	1	1	856	308515	1945/7/31	1947/10/15	795	1			795	1	1			795	1	1		795	1	1	1	1	1
278	326296		High	3	2	2	15	849	2	27107	4.43308	1	1					278	278	278	326296	326296	2	2	1	849	27107	1943/10/25	1947/8/25	1380	1			1380	1	1			1380	1	1		1380	1	1	1	1	1
1822	516162		High	3	2	2	29	838	2	14051	4.14771	1	1					1822	1822	1822	516162	516162	2	2	2	838	14051	1945/7/3	1947/5/12	669	1			669	1	1			669	1	1		669	1	1	1	1	1
1089	196752	4703.19	High	3	2	1	31	805	2	22989	4.36152	2	1					1089	1089	1089	196752	196752	1	1	1	805	22989	1944/9/13	1947/10/15	1112	1			1112	1	1			1112	1	1		1112	1	1	1	1	1
424	23079		High	3	2	1	41	798	2	5696	3.75557	1	1					424	424	424	23079	23079	2	1	1	798	5696	1944/1/3	1947/10/15	1362	1			1362	1	1			1362	1	1		1362	1	1	1	1	1
303	375177		High	3	2	2	26	795	2	4147	3.61773	1	1					303	303	303	375177	375177	2	2	1	795	4147	1943/11/8	1947/10/15	1417	1			1417	1	1			1417	1	1		1417	1	1	1	1	1
329	463288	496.676	Int	2	2	2	23	794	2	68283	4.83431	1	1					329	329	329	463288	463288	2	2	2	794	68283	1943/11/15	1947/10/15	1410	1			1410	1	1			1410	1	1		1410	1	1	1	1	1
842	134546	4153.02	High	3	2	2	36	773	2	400	2.60206	1	1					842	842	842	134546	134546	1	2	1	773	400	1944/6/14	1947/10/15	1201	1			1201	1	1			1201	1	1		1201	1	1	1	1	1
229	83509	2065.11	High	3	2	1	31	770	2	792	2.89873	1	1					229	229	229	83509	83509	2	1	2	770	792	1943/10/4	1947/10/15	1451	1			1451	1	1			1451	1	1		1451	1	1	1	1	1
865	491017	0	Low	1	1	2	40	762	2	9803	3.99136	1	1					865	865	865	491017	491017	2	2	1	762	9803	1944/6/21	1947/10/15	1194	1			1194	1	1			1194	1	1		1194	1	1	1	1	1
1276	317066		High	3	2	2	27	755	2	4704	3.67247	1	1					1276	1276	1276	317066	317066	1	2	1	755	4704	1944/11/29	1947/10/15	1036	1			1036	1	1			1036	1	1		1036	1	1	1	1	1
109	365617	74.1181	Int	2	2	1	38	754	2	2165	3.33546	1	1					109	109	109	365617	365617	2	1	2	754	2165	1943/8/23	1947/10/15	1492	1			1492	1	1			1492	1	1		1492	1	1	1	1	1
187	362666		High	3	2	2	34	738	2	15031	4.17699	1	1					187	187	187	362666	362666	2	2	1	738	15031	1943/9/20	1947/10/15	1465	1			1465	1	1			1465	1	1		1465	1	1	1	1	1
111	173794		High	3	2	2	41	730	2	5343	3.72779	1	1					111	111	111	173794	173794	2	2	2	730	5343	1943/8/23	1947/6/3	1360	1			1360	1	1			1360	1	1		1360	1	1	1	1	1
508	140435		High	3	2	2	30	713	2	28538	4.45542	1	1					508	508	508	140435	140435	2	2	1	713	28538	1944/2/14	1947/7/1	1217	2	1947/2/3	1069	1069	1	1			1217	1	2	1947/2/3	1069	1	2	2	1	2	1947/2/3
507	474727		High	3	2	1	34	702	2	61327	4.78765	1	1					507	507	507	474727	474727	2	1	1	702	61327	1944/2/14	1947/10/15	1321	1			1321	1	1			1321	1	1		1321	1	1	1	1	1
960	246910		High	3	2	2	29	695	2	325549	5.51262	1	1					960	960	960	246910	246910	1	2	1	695	325549	1944/7/26	1947/10/15	1159	1			1159	1	1			1159	1	1		1159	1	1	1	1	1
558	253294	2664.29	High	3	2	1	29	693	2	23546	4.37192	1	1					558	558	558	253294	253294	2	1	1	693	23546	1944/3/7	1946/10/27	950	1			950	1	1			950	1	1		950	1	1	1	1	1
1769	50863	596.371	Int	2	2	1	31	688	2	22140	4.34518	1	1					1769	1769	1769	50863	50863	2	1	1	688	22140	1945/5/22	1947/10/15	863	1			863	1	1			863	1	1		863	1	1	1	1	1
349	455731	2951.86	High	3	2	1	35	688	2	634555	5.80247	1	1					349	349	349	455731	455731	2	1	1	688	634555	1943/11/22	1947/10/15	1403	1			1403	1	1			1403	1	1		1403	1	1	1	1	1
560	369499		High	3	2	1	17	682	2	155414	5.19149	1	2					560	560	560	369499	369499	2	1	1	682	155414	1944/3/7	1947/10/15	1298	1			1298	1	1			1298	1	1		1298	1	1	1	1	1
356	208200		High	3	2	2	24	653	2	15097	4.17889	1	1					356	356	356	208200	208200	2	2	1	653	15097	1943/11/29	1947/10/15	1396	1			1396	1	1			1396	1	1		1396	1	1	1	1	1
169	346868		Int	2	2	2	34	648	2	25474	4.4061	1	1					169	169	169	346868	346868	2	2	1	648	25474	1943/9/13	1947/10/15	1472	1			1472	1	1			1472	1	1		1472	1	1	1	1	1
247	442910	669.375	Int	2	2	2	29	647	2	12775	4.10636	1	2					247	247	247	442910	442910	2	2	1	647	12775	1943/10/11	1947/10/15	1444	1			1444	1	1			1444	1	1		1444	1	1	1	1	1
225	330614		High	3	2	2	24	638	2	103714	5.01584	1	1					225	225	225	330614	330614	2	2	1	638	103714	1943/10/4	1947/10/15	1451	1			1451	1	1			1451	1	1		1451	1	1	1	1	1
245	441168	1496.04	High	3	2	2	30	636	2	10244	4.01047	1	1					245	245	245	441168	441168	2	2	1	636	10244	1943/11/29	1944/11/29	360	1			360	1	1			360	1	1		360	1	1	1	1	1
353	35814		Int	2	2	2	26	628	2	4415	3.64493	1	1					353	353	353	35814	35814	2	2	1	628	4415	1943/11/29	1947/10/15	1396	1			1396	1	1			1396	1	1		1396	1	1	1	1	1
175	208617		Int	2	2	2	37	628	2	577	2.76118	1	1					175	175	175	208617	208617	2	2	1	628	577	1943/9/13	1947/10/15	1472	1			1472	1	1			1472	1	1		1472	1	1	1	1	1
720	391395		Int	2	2	2	36	627	2	5133	3.71037	1	1					720	720	720	391395	391395	2	2	2	627	5133	1944/5/2	1947/10/15	1243	1			1243	1	1			1243	1	1		1243	1	1	1	1	1
422	227018		High	3	2	2	25	621	2	68089	4.83308	1	1					422	422	422	227018	227018	2	2	1	621	68089	1944/1/3	1947/10/15	1362	1			1362	1	1			1362	1	1		1362	1	1	1	1	1
238	190912	3685.45	High	3	2	2	33	611	2	43347	4.63696	1	1					238	238	238	190912	190912	2	2	1	611	43347	1943/10/11	1947/3/19	1238	1			1238	1	1			1238	1	1		1238	1	1	1	1	1
331	244740		High	3	2	2	35	611	2	37176	4.57026	2	1					331	331	331	244740	244740	2	2	1	611	37176	1943/10/15	1947/10/15	1440	1			1440	1	1			1440	1	1		1440	1	1	1	1	1
10	305606		Int	2	2	2	24	607	2	88168	4.94531	1	1					10	10	10	305606	305606	2	2	2	607	88168	1943/7/13	1945/11/6	833	1			833	1	1			833	1	1		833	1	1	1	1	1
114	421070		High	3	2	2	22	607	2	82676	4.91738	1	1					114	114	114	421070	421070	2	2	1	607	82676	1943/8/23	1945/11/1	788	1			788	1	1			788	1	1		788	1	1	1	1	1
317	261499	3047.77	High	3	2	2	27	605	2	7698	3.88638	1	2					317	317	317	261499	261499	2	2	1	605	7698	1943/11/9	1945/7/4	595	1			595	2	1			595	1	1		595	2	2	1	1	1
149	322512		High	3	2	2	28	603	2	400	2.60206	1	1					149	149	149	322512	322512	2	2	2	603	400	1943/9/6	1945/10/1	745	1			745	1	1			745	1	1		745	1	1	1	1	1
325	181734		High	3	2	2	27	597	2	105105	5.02162	1	1					325	325	325	181734	181734	2	2	2	597	105105	1943/11/15	1947/4/28	1243	1			1243	1	1			1243	1	1		1243	1	1	1	1	1
243	397208		High	3	2	2	35	596	2	10524	4.02218	1	1					243	243	243	397208	397208	2	2	2	596	10524	1943/10/11	1946/4/22	911	1			911	1	1			911	1	1		911	1	1	1	1	1
962	369539		Int	2	2	2	30	592	2	19673	4.29387	1	1					962	962	962	369539	369539	1	2	1	592	19673	1944/7/26	1946/10/9	793	1			793	1	1			793	1	1		793	1	1	1	1	1
92	80088	955.069	Int	2	2	2	30	591	2	104240	5.01803	1	2					92	92	92	80088	80088	2	2	1	591	104240	1943/8/16	1946/10/27	1151	1			1151	1	1			1151	1	1		1151	1	1	1	1	1
223	326827		High	3	2	2	33	590	2	18324	4.26302	1	1					223	223	223	326827	326827	2	2	2	590	18324	1943/10/4	1946/10/9	1085	1			1085	1	1			1085	1	1		1085	1	1	1	1	1
87	138875		Int	2	2	2	29	582	2	2598	3.41464	1	1					87	87	87	138875	138875	2	2	2	582	2598	1943/8/16	1946/3/4	918	1			918	1	1			918	1	1		918	1	1	1	1	1
530	432319		High	3	2	2	39	579	2	33629	4.52671	1	1					530	530	530	432319	432319	1	2	1	579	33629	1944/2/22	1947/10/15	1313	1			1313	1	1			1313	1	1		1313	1	1	1	1	1
1768	457710	2742.47	High	3	2	2	18	576	2	8137	3.91046	1	1					1768	1768	1768	457710	457710	2	2	1	576	8137	1945/5/22	1947/3/24	662	1			662	1	1			662	1	1		662	1	1	1	1	1
1	366799	7255.55	High	3	2	2	25	565	2	38589	4.58646	1	1					1	1	1	366799	366799	2	2	1	565	38589	1943/7/6	1947/10/15	1539	1			1539	1	1			1539	1	1		1539	1	1	1	1	1
827	363057	4489.77	High	3	2	2	28	556	2	38778	4.58859	1	1					827	827	827	363057	363057	2	2	1	556	38778	1944/6/13	1945/2/21	248	1			248	1	1			248	1	1		248	1	1	1	1	1
2032	60980		Int	2	2	2	37	551	2	673874	5.82858	1	1					2032	2032	2032	60980	60980	2	2	1	551	673874	1945/9/18	1947/10/15	747	1			747	1	1			747	1	1		747	1	1	1	1	1
312	305758		High	3	2	2	31	551	2	19366	4.28704	1	1					312	312	312	305758	305758	2	2	1	551	19366	1943/11/8	1947/10/15	1417	1			1417	1	1			1417	1	1		1417	1	1	1	1	1
290	57891		Int	2	2	2	26	549	2	2737	3.43727	1	1					290	290	290	57891	57891	2	2	1	549	2737	1943/11/1	1947/10/15	1424	1			1424	1	1			1424	1	1		1424	1	1	1	1	1
289	99707		High	3	2	1	37	549	2	171296	5.23375	1	1					289	289	289	99707	99707	2	1	1	549	171296	1943/11/1	1945/11/8	727	1			727	1	1			727	1	1		727	1	1	1	1	1
12	50976	4370.26	High	3	2	2	27	546	2	1653	3.21827	1	1					12	12	12	50976	50976	2	2	1	546	1653	1943/7/19	1947/10/15	1526	1			1526	1	1			1526	1	1		1526	1	1	1	1	1
300	258395	2908.19	High	3	2	2	32	544	2	22251	4.34735	1	1					300	300	300	258395	258395	2	2	2	544	22251	1943/11/8	1947/10/15	1417	1			1417	1	1			1417	1	1		1417	1	1	1	1	1
1103	498515		High	3	2	2	22	541	2	4320	3.63548	1	1					1103	1103	1103	498515	498515	2	2	1	541	4320	1944/9/19	1947/1/21	842	1			842	1	1			842	1	1		842	1	1	1	1	1
3	405226		High	3	2	2	37	531	2	2380	3.37658	1	1					3	3	3	405226	405226	2	2	1	531	2380	1943/7/13	1947/3/17	1324	1			1324	1	1			1324	1	1		1324	1	1	1	1	1
208	61184		Int	2	2	1	23	530	2	30938	4.49049	1	1					208	208	208	61184	61184	2	1	1	530	30938	1943/9/27	1947/10/15	1458	1			1458	1	1			1458	1	1		1458	1	1	1	1	1
94	252406		High	3	2	2	31	528	2	400	2.60206	1	1					94	94	94	252406	252406	2	2	2	528	400	1943/8/16	1945/7/3	677	1			677	1	1			677	1	1		677	1	1	1	1	1
115	39743	2748.67	High	3	2	2	31	524	2	974	2.98856	1	1					115	115	115	39743	39743	2	2	1	524	974	1943/8/23	1947/10/15	1492	1			1492	1	1			1492	1	1		1492	1	1	1	1	1
37	279629	0	Low	1	1	2	27	521	2	5944	3.77408	1	1					37	37	37	279629	279629	2	2	2	521	5944	1943/8/2	1945/10/3	781	1			781	1	1			781	1	1		781	1	1	1	1	1
210	355850	3503.55	High	3	2	1	37	519	2	45779	4.66067	1	1					210	210	210	355850	355850	2	1	1	519	45779	1943/9/27	1947/10/15	1458	1			1458	1	1			1458	1	1		1458	1	1	1	1	1
93	399630	2773.99	High	3	2	2	31	519	2	21638	4.33522	1	1					93	93	93	399630	399630	2	2	1	519	21638	1943/8/16	1947/10/15	1499	1			1499	1	1			1499	1	1		1499	1	1	1	1	1
579	478302		Int	2	2	1	35	510	2	570382	5.75617	1	1					579	579	579	478302	478302	2	1	1	510	570382	1944/3/14	1947/10/15	1291	1			1291	1	1			1291	1	1		1291	1	1	1	1	1
348	464138		High	3	2	2	32	505	2	4516	3.65475	1	1					348	348	348	464138	464138	2	2	1	505	4516	1943/11/22	1947/10/15	1403	1			1403	1	1			1403	1	1		1403	1	1	1	1	1
459	149712		High	3	2	2	34	499	2	51667	4.71321	1	1					459	459	459	149712	149712	2	2	1	499	51667	1944/1/24	1947/10/15	1341	1			1341	1	1			1341	1	1		1341	1	1	1	1	1
21	175715		High	3	2	2	26	499	2	110505	5.04338	1	1					21	21	21	175715	175715	2	2	1	499	110505	1943/7/26	1947/10/15	1519	1			1519	1	1			1519	1	1		1519	1	1	1	1	1
499	474640		High	3	2	1	31	499	2	495943	5.69543	1	1					499	499	499	474640	474640	1	1	1	499	495943	1944/2/14	1947/1/29	1065	1			1065	1	1			1065	1	1		1065	1	1	1	1	1
418	164035		High	3	2	2	28	495	2	1805	3.25648	1	1					418	418	418	164035	164035	2	2	2	495	1805	1944/1/3	1947/10/15	1362	1			1362	1	1			1362	1	1		1362	1	1	1	1	1
96	351655		High	3	2	2	43	495	2	16637	4.22108	1	1					96	96	96	351655	351655	2	2	2	495	16637	1943/8/16	1947/10/15	1499	1			1499	1	1			1499	1	1		1499	1	1	1	1	1
304	157822	3052.17	High	3	2	2	27	494	2	12764	4.10599	1	1					304	304	304	157822	157822	2	2	1	494	12764	1943/11/8	1947/10/15	1417	1			1417	1	1			1417	1	1		1417	1	1	1	1	1
301	188433	699.82	Int	2	2	2	27	491	2	608	2.7839	1	1					301	301	301	188433	188433	2	2	2	491	608	1943/11/8	1946/10/8	1050	1			1050	1	1			1050	1	1		1050	1	1	1	1	1
2	178689		High	3	2	2	28	489	2	118699	5.07445	1	1					2	2	2	178689	178689	2	2	2	489	118699	1943/7/13	1945/8/8	745	1			745	1	1			745	1	1		745	1	1	1	1	1
1436	517519	2027.03	High	3	2	2	27	486	2	15866	4.20047	1	1					1436	1436	1436	517519	517519	1	2	1	486	15866	1945/1/24	1945/10/8	254	1			254	1	1			254	1	1		254	1	1	1	1	1
309	72406		High	3	2	2	40	485	2	400	2.60206	1	1					309	309	309	72406	72406	2	2	1	485	400	1943/11/8	1947/10/15	1417	1			1417	1	1			1417	1	1		1417	1	1	1	1	1
1010	489631	5037.46	High	3	2	1	36	485	2	38042	4.58026	1	1					1010	1010	1010	489631	489631	2	1	1	485	38042	1944/8/15	1945/4/25	250	1			250	1	1			250	1	1		250	1	1	1	1	1
231	449799		High	3	2	1	22	481	2	395288	5.59691	1	1					231	231	231	449799	449799	2	1	1	481	395288	1943/10/4	1944/3/21	167	1			167	1	1			167	1	1		167	1	1	1	1	1
24	315647		Int	2	2	2	24	476	2	131420	5.11866	1	1					24	24	24	315647	315647	2	2	1	476	131420	1943/7/27	1947/9/29	1502	1			1502	1	1			1502	1	1		1502	1	1	1	1	1
376	273912	562.186	Int	2	2	2	24	469	2	6542	3.81571	1	2					376	376	376	273912	273912	2	2	2	469	6542	1943/12/13	1947/10/15	1382	1			1382	1	1			1382	1	1		1382	1	1	1	1	1
699	483551		High	3	2	2	28	467	2	4112	3.61405	1	1					699	699	699	483551	483551	2	2	1	467	4112	1944/4/25	1947/10/15	1250	1			1250	1	1			1250	1	1		1250	1	1	1	1	1
2020	258674		High	3	2	2	31	466	2	25034	4.39853	1	1					2020	2020	2020	258674	258674	2	2	1	466	25034	1945/9/18	1947/10/15	747	1			747	1	1			747	1	1		747	1	1	1	1	1
68	269710		High	3	2	2	43	464	2	33010	4.51865	1	1					68	68	68	269710	269710	2	2	2	464	33010	1943/8/9	1944/10/6	417	1			417	1	1			417	1	1		417	1	1	1	1	1
793	487872	288.131	Int	2	2	1	33	463	2	153305	5.18556	1	1					793	793	793	487872	487872	2	1	1	463	153305	1944/5/30	1947/10/15	1215	1			1215	1	1			1215	1	1		1215	1	1	1	1	1
326	463285		Int	2	2	1	34	459	2	1413	3.15014	1	2					326	326	326	463285	463285	2	1	1	459	1413	1943/11/15	1947/10/15	1410	1			1410	1	1			1410	1	1		1410	1	1	1	1	1
221	382716	2762.37	High	3	2	2	21	459	2	62097	4.79307	2	1					221	221	221	382716	382716	2	2	2	459	62097	1943/10/4	1945/8/7	663	1			663	1	1			663	1	1		663	1	1	1	1	1
1011	498222	717.336	Int	2	2	2	35	457	2	2803	3.44762	1	1					1011	1011	1011	498222	498222	2	2	1	457	2803	1944/8/15	1947/10/15	1140	1			1140	1	1			1140	1	1		1140	1	1	1	1	1
250	267099	3259.44	High	3	2	2	39	457	2	67464	4.82907	1	1					250	250	250	267099	267099	2	2	1	457	67464	1943/10/18	1946/7/31	1003	1			1003	1	1			1003	1	1		1003	1	1	1	1	1
28	220046		High	3	2	2	28	455	2	33022	4.5188	1	1					28	28	28	220046	220046	2	2	1	455	33022	1943/7/27	1945/11/20	833	1			833	1	1			833	1	1		833	1	1	1	1	1
98	25877	2261.84	High	3	2	2	32	454	2	22832	4.35854	1	1					98	98	98	25877	25877	2	2	2	454	22832	1943/8/16	1945/11/8	802	1			802	1	1			802	1	1		802	1	1	1	1	1
261	150113		High	3	2	2	37	451	2	4795	3.68079	1	1					261	261	261	150113	150113	2	2	2	451	4795	1943/10/18	1947/10/15	1437	1			1437	1	1			1437	1	1		1437	1	1	1	1	1
1608	522865	1976.38	High	3	2	2	27	451	2	4267	3.63012	1	1					1608	1608	1608	522865	522865	2	2	1	451	4267	1945/3/27	1947/10/15	918	1			918	1	1			918	2	1		918	2	2	1	1	1
1189	492228		High	3	2	1	27	446	2	105200	5.02202	1	1					1189	1189	1189	492228	492228	2	1	1	446	105200	1944/10/24	1947/10/15	1071	1			1071	1	1			1071	1	1		1071	1	1	1	1	1
1880	539812		High	3	2	1	27	442	2	48922	4.6895	1	2					1880	1880	1880	539812	539812	1	1	1	442	48922	1945/7/18	1947/7/21	723	2	1947/7/21	723	723	2	1			723	1	2	1947/7/21	723	2	2	1	1	1
815	144605		Int	2	2	2	23	441	2	7110	3.85187	1	1					815	815	815	144605	144605	1	2	1	441	7110	1944/6/7	1945/2/21	254	1			254	1	1			254	1	1		254	1	1	1	1	1
2095	439861		High	3	2	2	34	441	2	94576	4.97578	1	1					2095	2095	2095	439861	439861	2	2	1	441	94576	1945/10/9	1947/4/8	539	1			539	1	1			539	1	1		539	1	1	1	1	1
1296	511281		High	3	2	1	40	441	2	1676190	6.22432	1	1					1296	1296	1296	511281	511281	2	1	1	441	1676190	1944/12/6	1945/8/13	247	1			247	1	1			247	1	1		247	1	1	1	1	1
414	81043		High	3	2	2	39	437	2	1750	3.24304	1	1					414	414	414	81043	81043	2	2	2	437	1750	1944/1/3	1945/10/15	642	1			642	1	1			642	1	1		642	1	1	1	1	1
249	83830	2693.5	High	3	2	2	28	433	2	16462	4.21648	1	1					249	249	249	83830	83830	2	2	1	433	16462	1943/10/11	1947/10/15	1444	1			1444	1	1			1444	1	1		1444	1	1	1	1	1
700	483555	4454.5	High	3	2	2	32	432	2	21415	4.33072	1	2					700	700	700	483555	483555	2	2	2	432	21415	1944/4/25	1947/10/15	1250	1			1250	1	1			1250	1	1		1250	1	1	1	1	1
1731	530385	1936.26	High	3	2	2	32	427	2	39444	4.59598	1	1					1731	1731	1731	530385	530385	2	2	1	427	39444	1945/5/15	1947/10/15	870	1			870	1	1			870	1	1		870	1	1	1	1	1
1800	522085	2441.84	High	3	2	1	38	424	2	10259	4.01111	1	1					1800	1800	1800	522085	522085	2	1	1	424	10259	1945/5/29	1947/10/15	856	1			856	1	1			856	1	1		856	1	1	1	1	1
255	357972		Int	2	2	2	29	422	2	18161	4.25914	1	1					255	255	255	357972	357972	2	2	1	422	18161	1943/10/18	1947/10/15	1437	1			1437	1	1			1437	1	1		1437	1	1	1	1	1
654	20331		High	3	2	2	28	422	2	984375	5.99316	2	1					654	654	654	20331	20331	1	2	1	422	984375	1944/4/5	1945/12/21	616	1			616	2	1			616	1	1		616	2	2	1	1	1
69	70153		High	3	2	1	35	422	2	128731	5.10968	2	1					69	69	69	70153	70153	2	1	2	422	128731	1943/8/9	1945/12/26	857	1			857	2	1			857	1	1		857	2	2	2	1	2	1945/12/12
913	129450	4696.16	High	3	2	2	29	422	2	15393	4.18732	1	1					913	913	913	129450	129450	2	2	1	422	15393	1944/7/11	1947/5/13	1022	1			1022	1	1			1022	1	1		1022	1	1	1	1	1
2112	487215	2387.93	High	3	2	2	29	422	2	21400	4.33041	1	1					2112	2112	2112	487215	487215	1	2	1	422	21400	1945/10/15	1946/1/9	84	1			84	1	1			84	1	1		84	1	1	1	1	1
41	215474	3215.28	Int	2	2	2	25	421	2	169773	5.22987	2	1					41	41	41	215474	215474	2	2	1	421	169773	1943/8/2	1945/11/1	809	1			809	1	1			809	1	1		809	1	1	1	1	1
127	29209	3739.05	High	3	2	1	44	420	2	96304	4.98364	1	1					127	127	127	29209	29209	1	1	1	420	96304	1943/8/24	1946/7/22	1048	1			1048	1	1			1048	1	1		1048	1	1	1	1	1
8	369228		High	3	2	2	37	416	2	29939	4.47624	1	1					8	8	8	369228	369228	2	2	1	416	29939	1943/7/13	1947/10/15	1532	1			1532	1	1			1532	1	1		1532	1	1	1	1	1
834	125420		High	3	2	1	42	415	2	35205	4.5466	1	1					834	834	834	125420	125420	2	1	1	415	35205	1944/6/13	1944/9/5	82	1			82	1	1			82	1	1		82	1	1	1	1	1
415	283478	0	Def	0	0	2	32	412	2	6254	3.79616	1	1					415	415	415	283478	283478	2	2	1	412	6254	1944/1/3	1947/10/15	1362	1			1362	1	1			1362	1	1		1362	1	1	1	1	1
13	331379		Int	2	2	2	43	412	2	9513	3.97832	1	1					13	13	13	331379	331379	2	2	2	412	9513	1943/7/19	1947/10/15	1526	1			1526	1	1			1526	1	1		1526	1	1	1	1	1
305	234685		High	3	2	2	24	412	2	32661	4.51403	1	1					305	305	305	234685	234685	2	2	1	412	32661	1943/11/8	1944/7/19	251	1			251	1	1			251	1	1		251	1	1	1	1	1
285	448090		High	3	2	2	54	411	2	400	2.60206	1	1					285	285	285	448090	448090	2	2	2	411	400	1943/11/1	1945/11/3	722	1			722	1	1			722	1	1		722	1	1	1	1	1
118	252694		High	3	2	2	48	409	2	61338	4.78773	1	1					118	118	118	252694	252694	1	2	1	409	61338	1943/8/24	1945/1/25	511	1			511	1	1			511	1	1		511	1	1	1	1	1
284	273295		High	3	2	1	35	409	2	5816	3.76462	1	1					284	284	284	273295	273295	2	1	2	409	5816	1943/11/1	1946/9/10	1029	1			1029	1	1			1029	1	1		1029	1	1	1	1	1
38	162585	1940.08	High	3	2	1	35	407	2	60031	4.77838	1	1					38	38	38	162585	162585	2	1	2	407	60031	1943/8/2	1946/1/9	877	1			877	2	1			877	1	1		877	2	2	1	1	1
343	190368	4540.97	High	3	2	1	30	407	2	233620	5.36851	1	1					343	343	343	190368	190368	2	1	1	407	233620	1943/11/22	1944/7/13	231	1			231	1	1			231	1	1		231	1	1	1	1	1
677	434730		High	3	2	1	35	405	2	1199393	6.07896	1	1					677	677	677	434730	434730	1	1	1	405	1199393	1944/4/19	1946/11/6	917	1			917	1	1			917	1	1		917	1	1	1	1	1
383	61534		High	3	2	2	26	404	2	11413	4.0574	1	1					383	383	383	61534	61534	2	2	1	404	11413	1943/12/20	1947/10/15	1375	1			1375	1	1			1375	1	1		1375	1	1	1	1	1
377	104378		High	3	2	1	25	404	2	437931	5.64141	1	2					377	377	377	104378	104378	2	1	1	404	437931	1943/12/13	1947/9/14	1351	1			1351	1	2	1947/3/23	1180	1180	1	2	1947/3/23	1180	1	2	1	1	1
704	261162		High	3	2	2	36	404	2	70325	4.84711	1	1					704	704	704	261162	261162	1	2	1	404	70325	1944/4/26	1947/10/15	1249	1			1249	1	1			1249	1	1		1249	1	1	1	1	1
419	363802		Def	0	0	2	39	402	2	15144	4.18024	1	1					419	419	419	363802	363802	2	2	1	402	15144	1944/1/3	1947/10/15	1362	1			1362	1	1			1362	1	1		1362	1	1	1	1	1
366	277322	2523.94	High	3	2	2	27	399	2	56757	4.75402	1	1					366	366	366	277322	277322	2	2	1	399	56757	1943/12/13	1946/10/28	1035	1			1035	1	1			1035	1	1		1035	1	1	1	1	1
103	21612		Int	2	2	2	46	396	2	31210	4.49429							103	103	103	21612	21612	1	2	1	396	31210	1943/8/17	1947/6/23	1386	1			1386	1	1			1386	1	1		1386	1	1	1	1	1
1476	483696	5681.23	High	3	2	1	23	396	2	40623	4.60877	1	1					1476	1476	1476	483696	483696	2	1	1	396	40623	1945/2/13	1947/10/15	962	1			962	1	1			962	1	1		962	1	1	1	1	1
1559	522358		Int	2	2	2	25	392	2	15582	4.19262	1	1					1559	1559	1559	522358	522358	1	2	1	392	15582	1945/3/7	1947/10/15	938	1			938	1	1			938	1	1		938	1	1	1	1	1
1852	538169	748.536	High	3	2	1	32	392	2	2390	3.3784	1	1					1852	1852	1852	538169	538169	1	1	1	392	2390	1945/7/11	1947/10/15	814	1			814	1	1			814	1	1		814	1	1	1	1	1
11	355173	2203.87	Int	2	2	2	28	389	2	16446	4.21606	1	1					11	11	11	355173	355173	2	2	2	389	16446	1943/7/13	1946/11/17	1204	1			1204	1	1			1204	1	1		1204	1	1	1	1	1
501	474707		Int	2	2	1	30	385	2	143052	5.15549	1	1					501	501	501	474707	474707	2	1	1	385	143052	1944/2/14	1946/9/4	920	1			920	1	1			920	1	1		920	1	1	1	1	1
541	454800	17.3377	Low	1	1	2	19	384	2	118571	5.07398	1	1					541	541	541	454800	454800	2	2	1	384	118571	1944/2/28	1947/3/2	1084	2	1946/7/23	865	865	1	1			1084	1	2	1946/7/23	865	1	2	1	1	1
186	186025		High	3	2	2	50	380	2	2788	3.44529	1	1					186	186	186	186025	186025	2	2	1	380	2788	1943/9/20	1946/12/1	1151	1			1151	1	1			1151	1	1		1151	1	1	1	1	1
263	158148	40.8608	Low	1	1	2	26	378	2	34891	4.54271	1	1					263	263	263	158148	158148	2	2	1	378	34891	1943/10/18	1946/2/11	833	1			833	1	1			833	1	1		833	1	1	1	1	1
327	463284		High	3	2	2	26	373	2	125469	5.09854	1	1					327	327	327	463284	463284	2	2	2	373	125469	1943/11/15	1946/1/19	784	1			784	1	1			784	1	1		784	1	1	1	1	1
807	488821	8.05546	Low	1	1	2	38	371	2	15591	4.19287	1	1					807	807	807	488821	488821	2	2	1	371	15591	1944/6/6	1945/2/21	255	1			255	1	1			255	1	1		255	1	1	1	1	1
862	116174	6923.57	High	3	2	2	28	370	2	26555	4.42415	1	1					862	862	862	116174	116174	2	2	1	370	26555	1944/6/20	1947/10/15	1195	1			1195	1	1			1195	1	1		1195	1	1	1	1	1
1401	364164		High	3	2	2	29	369	2	105928	5.02501	1	1					1401	1401	1401	364164	364164	1	2	1	369	105928	1945/1/10	1945/9/26	256	1			256	1	1			256	1	1		256	1	1	1	1	1
927	174460	685.532	Int	2	2	2	28	367	2	16357	4.2137	1	1					927	927	927	174460	174460	2	2	1	367	16357	1944/7/12	1947/10/15	1173	1			1173	1	1			1173	1	1		1173	1	1	1	1	1
1090	134520		Int	2	2	2	31	365	2	231864	5.36523	1	1					1090	1090	1090	134520	134520	1	2	1	365	231864	1944/9/13	1945/11/27	434	1			434	1	1			434	1	1		434	1	1	1	1	1
65	52873	2050.59	High	3	2	2	37	365	2	6142	3.78831	1	1					65	65	65	52873	52873	2	2	2	365	6142	1943/8/9	1945/12/26	857	1			857	1	1			857	1	1		857	1	1	1	1	1
867	488820	2343.03	High	3	2	2	38	364	2	133471	5.12539	1	1					867	867	867	488820	488820	1	2	1	364	133471	1944/6/21	1947/10/15	1194	1			1194	1	1			1194	1	1		1194	1	1	1	1	1
1482	467539		High	3	2	2	26	362	2	6494	3.81251	1	1					1482	1482	1482	467539	467539	2	2	1	362	6494	1945/2/13	1947/10/15	962	1			962	1	1			962	1	1		962	1	1	1	1	1
791	65655		High	3	2	2	44	357	2	429054	5.63251	1	1					791	791	791	65655	65655	2	2	1	357	429054	1944/5/30	1947/1/16	946	1			946	1	1			946	1	1		946	1	1	1	1	1
608	479291	0	Def	0	0	1	31	356	2	31520	4.49859	2	1					608	608	608	479291	479291	2	1	1	356	31520	1944/3/28	1947/10/15	1277	1			1277	1	1			1277	1	1		1277	1	1	1	1	1
26	429058	628.707	Int	2	2	1	36	354	2	7268	3.86141	1	2					26	26	26	429058	429058	2	1	2	354	7268	1943/7/27	1947/3/31	1324	1			1324	1	1			1324	1	1		1324	1	1	1	1	1
347	464121	506.429	Int	2	2	2	26	354	2	17896	4.25276	1	1					347	347	347	464121	464121	2	2	1	354	17896	1943/11/22	1947/10/15	1403	1			1403	1	1			1403	1	1		1403	1	1	1	1	1
244	402128	802.096	Int	2	2	2	27	351	2	37606	4.57526	1	1					244	244	244	402128	402128	2	2	2	351	37606	1943/10/11	1946/1/29	828	1			828	1	1			828	1	1		828	1	1	1	1	1
295	461480		High	3	2	2	32	348	2	49710	4.69644	1	1					295	295	295	461480	461480	2	2	1	348	49710	1943/11/1	1947/6/21	1310	1			1310	1	1			1310	1	1		1310	1	1	1	1	1
207	312380		High	3	2	2	22	346	2	7839	3.89426	2	1					207	207	207	312380	312380	2	2	2	346	7839	1943/9/27	1945/9/5	698	1			698	1	1			698	1	1		698	1	1	1	1	1
219	423526		High	3	2	2	28	346	2	111258	5.04633	1	1					219	219	219	423526	423526	2	2	1	346	111258	1943/10/4	1947/10/15	1451	1			1451	1	1			1451	1	1		1451	1	1	1	1	1
1193	33930		High	3	2	2	49	343	2	71739	4.85576	2	1					1193	1193	1193	33930	33930	1	2	1	343	71739	1944/10/25	1945/9/19	324	1			324	1	1			324	1	1		324	1	1	1	1	1
287	261976		High	3	2	1	40	343	2	324031	5.51059	1	1					287	287	287	261976	261976	2	1	2	343	324031	1943/11/1	1944/1/25	84	1			84	1	1			84	1	1		84	1	1	1	1	1
360	452413		High	3	2	2	25	343	2	208040	5.31815	1	1					360	360	360	452413	452413	2	2	1	343	208040	1943/11/29	1944/10/31	332	1			332	1	1			332	1	1		332	1	1	1	1	1
500	381233	660.132	Int	2	2	2	32	342	2	718	2.85612	1	1					500	500	500	381233	381233	2	2	1	342	718	1944/2/14	1947/8/24	1270	1			1270	1	1			1270	1	1		1270	1	1	1	1	1
624	135834		High	3	2	1	26	334	2	186983	5.2718	1	2					624	624	624	135834	135834	1	1	1	334	186983	1944/3/29	1947/10/15	1276	1			1276	1	1			1276	1	1		1276	1	1	1	1	1
240	243939		High	3	2	1	27	329	2	672857	5.82792	1	1					240	240	240	243939	243939	2	1	1	329	672857	1943/10/11	1946/7/31	1010	1			1010	1	2	1945/9/27	706	706	1	2	1945/9/27	706	1	2	1	1	1
95	268666	5529.81	High	3	2	2	34	329	2	400	2.60206	1	1					95	95	95	268666	268666	2	2	2	329	400	1943/8/16	1946/12/4	1188	1			1188	1	1			1188	1	1		1188	1	1	1	1	1
813	298404		High	3	2	2	23	329	2	190909	5.28083	1	1					813	813	813	298404	298404	2	2	2	329	190909	1944/6/6	1945/2/20	254	1			254	1	1			254	1	1		254	1	1	1	1	1
1434	517516	1495.67	High	3	2	2	27	327	2	177931	5.25025	1	1					1434	1434	1434	517516	517516	1	2	1	327	177931	1945/1/24	1945/10/8	254	1			254	1	1			254	1	1		254	1	1	1	1	1
333	456056		High	3	2	2	36	323	2	160227	5.20474	1	1					333	333	333	456056	456056	2	2	1	323	160227	1943/11/15	1947/1/29	1154	1			1154	1	1			1154	1	1		1154	1	1	2	1	2	1946/12/11
9	195868	2009.01	High	3	2	2	35	321	2	201708	5.30472	1	1					9	9	9	195868	195868	2	2	2	321	201708	1943/7/13	1946/1/27	914	2	1946/1/17	904	904	1	2	1945/12/2	859	859	1	2	1945/12/2	859	1	2	1	1	1
364	191145		High	3	2	2	39	319	2	469512	5.67165	1	1					364	364	364	191145	191145	2	2	2	319	469512	1943/12/6	1946/10/9	1023	1			1023	1	2	1945/5/21	525	525	1	2	1945/5/21	525	1	2	1	1	1
455	58357		High	3	2	2	39	318	2	69806	4.84389	2	1					455	455	455	58357	58357	2	2	1	318	69806	1944/1/24	1947/10/15	1341	1			1341	1	1			1341	1	1		1341	1	1	1	1	1
23	182420	2314.65	High	3	2	2	30	316	2	67094	4.82668	1	1					23	23	23	182420	182420	2	2	1	316	67094	1943/7/26	1945/6/6	670	1			670	1	2	1945/1/24	538	538	1	2	1945/1/24	538	1	2	1	1	1
359	33340		High	3	2	2	37	314	2	556522	5.74548	1	1					359	359	359	33340	33340	2	2	1	314	556522	1943/11/29	1945/11/8	699	1			699	1	1			699	1	1		699	1	1	1	1	1
1167	362902		Int	2	2	2	28	311	2	235644	5.37226	1	1					1167	1167	1167	362902	362902	2	2	2	311	235644	1944/10/24	1945/2/7	103	1			103	1	1			103	1	1		103	1	1	1	1	1
200	317505		Int	2	2	2	38	309	2	117278	5.06922	1	1					200	200	200	317505	317505	2	2	1	309	117278	1943/9/27	1946/12/17	1160	1			1160	1	2	1945/12/13	796	796	1	2	1945/12/13	796	1	2	1	1	1
307	348483		High	3	2	2	33	309	2	657455	5.81787	1	1					307	307	307	348483	348483	2	2	1	309	657455	1943/11/8	1945/11/15	727	1			727	1	1			727	1	1		727	1	1	1	1	1
783	466093	2416.24	High	3	2	1	37	309	2	92481	4.96605	1	1					783	783	783	466093	466093	1	1	1	309	92481	1944/5/29	1946/11/3	874	1			874	1	1			874	1	1		874	1	1	1	1	1
810	488835	0	Def	0	0	1	35	306	2	57198	4.75738	1	1					810	810	810	488835	488835	2	1	1	306	57198	1944/6/6	1947/10/15	1209	1			1209	1	1			1209	1	1		1209	1	1	1	1	1
88	149889	25.8158	Low	1	1	2	40	306	2	67700	4.83059	1	1					88	88	88	149889	149889	2	2	2	306	67700	1943/8/16	1946/3/8	922	1			922	1	1			922	1	1		922	1	1	1	1	1
1509	521821	495.309	Int	2	2	2	28	305	2	338975	5.53017	1	1					1509	1509	1509	521821	521821	2	2	1	305	338975	1945/2/20	1947/10/15	955	1			955	1	1			955	1	1		955	1	1	1	1	1
171	139894		High	3	2	2	25	305	2	33058	4.51928	1	1					171	171	171	139894	139894	2	2	1	305	33058	1943/9/3	1944/5/24	261	1			261	1	1			261	1	1		261	1	1	1	1	1
201	182177		High	3	2	2	39	303	2	93447	4.97057	1	1					201	201	201	182177	182177	2	2	1	303	93447	1943/9/27	1945/11/21	774	1			774	1	1			774	1	1		774	1	1	1	1	1
22	401697		High	3	2	2	34	303	2	5964	3.77554	1	1					22	22	22	401697	401697	2	2	1	303	5964	1943/7/26	1947/10/15	1519	1			1519	1	1			1519	1	1		1519	1	1	1	1	1
620	364905	1041.96	Int	2	2	2	23	300	2	109390	5.03898	1	1					620	620	620	364905	364905	2	2	1	300	109390	1944/3/28	1945/8/30	512	1			512	1	1			512	1	1		512	1	1	1	1	1
1742	532125	1715.05	High	3	2	1	32	300	2	72273	4.85898	1	1					1742	1742	1742	532125	532125	2	1	1	300	72273	1945/5/16	1945/8/20	94	1			94	1	1			94	1	1		94	1	1	1	1	1
14	337656	1846.41	High	3	2	1	46	299	2	7207	3.85775	1	1					14	14	14	337656	337656	2	1	2	299	7207	1943/7/19	1945/11/6	827	1			827	1	2	1945/6/6	677	677	1	2	1945/6/6	677	1	2	1	1	1
378	30666		Int	2	2	2	28	297	2	353503	5.54839	1	1					378	378	378	30666	30666	2	2	2	297	353503	1943/12/13	1945/6/12	539	1			539	1	1			539	1	1		539	1	1	1	1	1
4	366213		High	3	2	2	25	297	2	13782	4.13931	1	1					4	4	4	366213	366213	2	2	1	297	13782	1943/7/13	1946/5/6	1013	1			1013	1	1			1013	1	1		1013	1	1	1	1	1
1319	512803	36.6445	Low	1	1	2	29	295	2	228998	5.35983	1	1					1319	1319	1319	512803	512803	2	2	1	295	228998	1944/12/12	1946/7/21	579	1			579	1	1			579	1	1		579	1	1	1	1	1
20	70625	646.456	Int	2	2	1	34	294	2	125131	5.09736	1	1					20	20	20	70625	70625	2	1	2	294	125131	1943/7/20	1945/8/9	739	1			739	1	1			739	1	1		739	1	1	1	1	1
217	186898	7354.56	High	3	2	2	40	293	2	652	2.81425	1	1					217	217	217	186898	186898	2	2	2	293	652	1943/9/28	1946/8/13	1035	1			1035	1	1			1035	1	1		1035	1	1	1	1	1
48	439376		High	3	2	2	49	293	2	281364	5.44927							48	48	48	439376	439376	1	2	1	293	281364	1943/8/3	1946/8/30	1107	2	1946/1/20	887	887	1	1			1107	1	2	1946/1/20	887	1	2	1	1	1
1349	514395	612.24	Int	2	2	2	37	291	2	79237	4.89893	1	1					1349	1349	1349	514395	514395	2	2	1	291	79237	1944/12/26	1946/2/18	412	1			412	1	1			412	1	1		412	1	1	1	1	1
170	239217	2179.89	High	3	2	2	32	289	2	465825	5.66822	2	1					170	170	170	239217	239217	2	2	1	289	465825	1943/9/13	1945/3/27	554	1			554	1	1			554	1	1		554	1	1	1	1	1
283	354925		High	3	2	2	50	288	2	146667	5.16633	1	1					283	283	283	354925	354925	2	2	2	288	146667	1943/11/1	1947/3/3	1202	1			1202	1	1			1202	1	1		1202	1	1	1	1	1
925	16674		High	3	2	1	63	286	2	13528	4.13123	1	1					925	925	925	16674	16674	1	1	1	286	13528	1944/7/9	1946/1/26	557	1			557	1	1			557	1	1		557	1	1	1	1	1
254	207551		Int	2	2	2	32	285	2	70000	4.8451	1	1					254	254	254	207551	207551	2	2	1	285	70000	1943/10/18	1945/11/12	744	1			744	1	1			744	1	1		744	1	1	1	1	1
299	121635		High	3	2	2	39	285	2	648073	5.81162	1	1					299	299	299	121635	121635	2	2	1	285	648073	1943/11/8	1945/11/22	734	1			734	1	1			734	1	1		734	1	1	1	1	1
551	509214		High	3	2	2	39	285	2	373154	5.57189	1	1					551	551	551	509214		1	2	1	285	373154	1944/3/1	1945/11/1	600	1			600	1	1			600	1	1		600	1	1	1	1	1
1851	247264	28.9882	Low	1	1	2	23	283	2	71255	4.85282	1	1					1851	1851	1851	247264	247264	1	2	1	283	71255	1945/7/11	1947/10/15	814	1			814	1	1			814	1	1		814	1	1	1	1	1
42	341128		High	3	2	2	28	282	2	70175	4.84618	1	1					42	42	42	341128	341128	2	2	1	282	70175	1943/8/2	1945/11/8	816	1			816	1	1			816	1	1		816	1	1	1	1	1
584	258188		Int	2	2	2	35	281	2	37615	4.57536	1	1					584	584	584	258188	258188	1	2	1	281	37615	1944/3/15	1946/6/19	814	1			814	1	1			814	1	1		814	1	1	1	1	1
292	14994		High	3	2	2	30	281	2	830554	5.91937	1	1					292	292	292	14994	14994	2	2	2	281	830554	1943/11/1	1945/11/19	738	1			738	1	1			738	1	1		738	1	1	1	1	1
328	263894		High	3	2	1	30	281	2	824759	5.91633	1	1					328	328	328	263894	263894	2	1	1	281	824759	1943/11/15	1945/4/24	519	1			519	1	1			519	1	1		519	1	1	1	1	1
959	435389		High	3	2	2	30	280	2	8812	3.94507	2	1					959	959	959	435389	435389	1	2	1	280	8812	1944/7/26	1945/11/8	462	1			462	1	1			462	1	1		462	1	1	1	1	1
1604	26863		High	3	2	2	29	279	2	154392	5.18862	1	1					1604	1604	1604	26863	26863	2	2	1	279	154392	1945/3/27	1946/10/27	570	1			570	1	1			570	1	1		570	1	1	1	1	1
1622	526160	2078.86	High	3	2	2	56	277	2	33789	4.52878	1	1					1622	1622	1622	526160	526160	2	2	1	277	33789	1945/3/28	1947/10/15	917	1			917	1	1			917	1	1		917	1	1	1	1	1
218	139100		High	3	2	2	37	275	2	1321	3.1209	1	1					218	218	218	139100	139100	2	2	2	275	1321	1943/9/28	1945/10/15	737	1			737	1	1			737	1	1		737	1	1	1	1	1
1432	517348	820.189	High	3	2	2	27	275	2	12942	4.112	1	1					1432	1432	1432	517348	517348	1	2	1	275	12942	1945/1/24	1947/10/15	981	1			981	1	1			981	1	1		981	1	1	1	1	1
173	374131	1702.02	Int	2	2	1	27	274	2	1005758	6.00249	1	1					173	173	173	374131	374131	2	1	1	274	1005758	1943/9/13	1947/2/24	1241	2	1946/7/17	1024	1024	1	1			1241	1	2	1946/7/17	1024	1	2	1	1	1
257	233850	2310.81	High	3	2	2	31	270	2	379758	5.57951	1	1					257	257	257	233850	233850	2	2	2	270	379758	1943/10/18	1945/11/1	733	1			733	1	1			733	1	1		733	1	1	1	1	1
324	439238		Int	2	2	2	24	269	2	128070	5.10745	1	1					324	324	324	439238	439238	2	2	1	269	128070	1943/11/15	1946/3/20	845	1			845	1	1			845	1	1		845	1	1	1	1	1
1431	517352		Int	2	2	2	22	269	2	91102	4.95953	2	1					1431	1431	1431	517352	517352	1	2	1	269	91102	1945/1/24	1946/9/11	587	1			587	1	1			587	1	1		587	1	1	1	1	1
302	178373	3093.55	High	3	2	2	26	269	2	10893	4.03715	1	1					302	302	302	178373	178373	2	2	1	269	10893	1943/11/8	1946/10/27	1069	1			1069	1	1			1069	1	1		1069	1	1	1	1	1
1239	509126	4453.86	High	3	2	2	39	269	2	108043	5.0336	1	1					1239	1239	1239	509126	509126	1	2	1	269	108043	1944/11/15	1945/11/8	353	1			353	1	1			353	1	1		353	1	1	1	1	1
62	296190		Int	2	2	2	34	266	2	1629	3.21192	1	1					62	62	62	296190	296190	2	2	2	266	1629	1943/8/9	1946/11/9	1170	1			1170	1	1			1170	1	1		1170	1	1	1	1	1
25	151950	22.1085	Low	1	1	1	38	265	2	400	2.60206	1	1					25	25	25	151950	151950	2	1	2	265	400	1943/7/27	1945/11/21	834	1			834	1	1			834	1	1		834	1	1	1	1	1
66	78372	2207.13	High	3	2	1	41	265	2	18589	4.26926	1	1					66	66	66	78372	78372	2	1	2	265	18589	1943/8/9	1946/5/14	995	1			995	1	2	1945/11/1	802	802	1	2	1945/11/1	802	1	2	1	1	1
32	408543	3147.3	High	3	2	2	29	262	2	739123	5.86872	1	1					32	32	32	408543	408543	2	2	1	262	739123	1943/7/27	1946/11/3	1176	1			1176	1	1			1176	1	1		1176	1	1	1	1	1
294	355134		Int	2	2	2	41	261	2	38045	4.5803	1	1					294	294	294	355134	355134	2	2	2	261	38045	1943/11/1	1945/11/19	738	1			738	1	1			738	1	1		738	1	1	1	1	1
1192	210637		High	3	2	2	32	259	2	14229	4.15317	1	1					1192	1192	1192	210637	210637	1	2	1	259	14229	1944/10/25	1945/1/24	89	1			89	1	1			89	1	1		89	1	1	1	1	1
19	378683		High	3	2	2	28	258	2	7412	3.86994	1	1					19	19	19	378683	378683	2	2	2	258	7412	1943/7/20	1946/11/1	1181	1			1181	1	1			1181	1	1		1181	1	1	1	1	1
506	474726	14213.3	High	3	2	2	29	258	2	275928	5.4408	1	1					506	506	506	474726	474726	2	2	2	258	275928	1944/2/14	1945/12/19	665	1			665	1	1			665	1	1		665	1	1	1	1	1
1456	183286	504.732	High	3	2	2	43	257	2	100630	5.00273	1	1					1456	1456	1456	183286	183286	1	2	1	257	100630	1945/1/31	1947/10/15	975	1			975	1	1			975	1	1		975	1	1	1	1	1
337	293299		High	3	2	2	41	257	2	80964	4.90829	1	1					337	337	337	293299	293299	2	2	1	257	80964	1943/11/22	1945/10/10	678	1			678	1	1			678	1	1		678	1	1	1	1	1
358	168236	408.948	Int	2	2	2	46	255	2	4709	3.67293	1	1					358	358	358	168236	168236	2	2	1	255	4709	1943/11/29	1947/10/15	1396	1			1396	1	1			1396	1	1		1396	1	1	1	1	1
209	103113	1472.5	High	3	2	2	35	255	2	10040	4.00173	1	1					209	209	209	103113	103113	2	2	2	255	10040	1943/9/27	1945/10/15	738	1			738	1	1			738	1	1		738	1	1	1	1	1
1362	303360	31.8842	Low	1	1	2	35	253	2	18440	4.26576	1	1					1362	1362	1362	303360	303360	2	2	2	253	18440	1944/12/27	1946/10/27	660	1			660	1	1			660	1	1		660	1	1	1	1	1
875	490202	3417.91	High	3	2	1	35	253	2	27996	4.4471	1	1					875	875	875	490202	490202	2	1	1	253	27996	1944/6/27	1946/9/4	787	1			787	1	1			787	1	1		787	1	1	1	1	1
1413	516482		High	3	2	2	31	252	2	4469	3.65021	1	1					1413	1413	1413	516482	516482	1	2	1	252	4469	1945/1/17	1945/10/3	256	1			256	1	1			256	1	1		256	1	1	1	1	1
237	169469	22.1085	Def	0	0	1	33	250	2	15638	4.19418	1	1					237	237	237	169469	169469	2	1	2	250	15638	1943/10/11	1945/9/12	691	1			691	1	1			691	1	1		691	1	1	1	1	1
1324	316711	6523.13	High	3	2	1	34	250	2	493289	5.6931	2	1					1324	1324	1324	316711	316711	1	1	1	250	493289	1944/12/13	1945/5/30	167	1			167	1	1			167	1	1		167	1	1	1	1	1
256	146149		High	3	2	2	29	248	2	446154	5.64948	1	1					256	256	256	146149	146149	2	2	2	248	446154	1943/10/18	1946/5/29	941	1			941	1	1			941	1	1		941	1	1	1	1	1
1437	516483	10339.5	High	3	2	2	35	248	2	2582	3.41196	1	1					1437	1437	1437	516483	516483	1	2	1	248	2582	1945/1/24	1945/10/8	254	1			254	1	1			254	1	1		254	1	1	1	1	1
168	26231		High	3	2	1	35	247	2	136618	5.13551	2	1					168	168	168	26231	26231	2	1	2	247	136618	1943/9/13	1943/11/16	63	1			63	1	1			63	1	1		63	1	1	1	1	1
15	225134		High	3	2	1	32	245	2	50092	4.69977	1	1					15	15	15	225134	225134	2	1	2	245	50092	1943/7/19	1947/5/3	1364	1			1364	1	1			1364	1	1		1364	1	1	1	1	1
280	447714	728.347	Int	2	2	2	32	244	2	112875	5.0526	1	1					280	280	280	447714	447714	2	2	1	244	112875	1943/10/25	1945/11/27	752	1			752	1	1			752	1	1		752	1	1	1	1	1
1997	192992		Int	2	2	2	27	243	2	8822	3.94557	1	1					1997	1997	1997	192992	192992	1	2	1	243	8822	1945/9/17	1946/10/20	393	1			393	1	1			393	1	1		393	1	1	1	1	1
1737	530223		High	3	2	2	54	241	2	400	2.60206	1	1					1737	1737	1737	530223	530223	1	2	2	241	400	1945/5/16	1947/1/22	606	1			606	1	1			606	1	1		606	1	1	1	1	1
276	231239		Int	2	2	2	38	238	2	8390	3.92376	1	1					276	276	276	231239	231239	2	2	1	238	8390	1943/10/25	1945/11/25	750	1			750	1	1			750	1	1		750	1	1	1	1	1
621	479005	313.369	Int	2	2	2	32	238	2	7866	3.89575	2	1					621	621	621	479005	479005	2	2	2	238	7866	1944/3/28	1946/7/9	821	1			821	1	1			821	1	1		821	1	1	1	1	1
241	222450		High	3	2	2	29	236	2	446396	5.64972	1	1					241	241	241	222450	222450	2	2	1	236	446396	1943/10/11	1946/4/22	911	1			911	1	1			911	2	1		911	2	2	2	1	2	1946/1/29
1113	423680	542.952	Int	2	2	2	28	235	2	39227	4.59359	1	1					1113	1113	1113	423680	423680	1	2	1	235	39227	1944/9/20	1946/8/7	677	2	1946/1/30	490	490	1	1			677	1	2	1946/1/30	490	1	2	1	1	1
293	321982		High	3	2	2	40	231	2	25057	4.39893	1	1					293	293	293	321982	321982	2	2	1	231	25057	1943/11/1	1946/5/13	912	1			912	1	1			912	1	1		912	1	1	1	1	1
1536	514491	1530.21	High	3	2	2	29	230	2	46832	4.67054	2	1					1536	1536	1536	514491	514491	2	2	1	230	46832	1945/2/28	1947/7/20	860	1			860	1	1			860	1	1		860	1	1	1	1	1
16	206361		High	3	2	2	33	229	2	54342	4.73514	1	1					16	16	16	206361	206361	2	2	2	229	54342	1943/7/19	1945/11/6	827	1			827	1	1			827	1	1		827	1	1	1	1	1
1194	363179		High	3	2	2	31	226	2	51705	4.71353	1	1					1194	1194	1194	363179	363179	1	2	2	226	51705	1944/10/25	1945/9/5	310	1			310	1	1			310	1	1		310	1	1	1	1	1
811	488853		High	3	2	2	37	226	2	326448	5.51381	1	1					811	811	811	488853	488853	2	2	1	226	326448	1944/6/6	1946/9/12	816	1			816	1	1			816	1	1		816	1	1	1	1	1
6	172693	58.462	Low	1	1	2	28	224	2	14304	4.15546	1	1					6	6	6	172693	172693	2	2	1	224	14304	1943/7/13	1946/10/27	1184	1			1184	1	1			1184	1	1		1184	1	1	1	1	1
650	480637		High	3	2	2	33	224	2	390448	5.59156	1	1					650	650	650	480637	480637	1	2	1	224	390448	1944/4/5	1947/4/8	1083	1			1083	1	1			1083	1	1		1083	1	1	1	1	1
386	171456	1921.31	High	3	2	2	37	223	2	39355	4.595	1	1					386	386	386	171456	171456	2	2	2	223	39355	1943/12/20	1946/5/22	872	1			872	1	1			872	1	1		872	1	1	1	1	1
1635	261794		Int	2	2	2	34	222	2	105056	5.02142	1	1					1635	1635	1635	261794	261794	1	2	1	222	105056	1945/4/4	1946/3/6	332	1			332	1	2	1945/4/4	0	0	1	2	1945/4/4	0	1	2	1	1	1
310	370492		High	3	2	2	30	221	2	179518	5.25411	1	1					310	310	310	370492	370492	2	2	1	221	179518	1943/11/8	1946/7/26	978	1			978	1	1			978	1	1		978	1	1	1	1	1
18	176127	2644.32	High	3	2	1	34	219	2	32862	4.51669	2	1					18	18	18	176127	176127	2	1	2	219	32862	1943/7/20	1946/2/28	938	1			938	1	1			938	1	1		938	1	1	1	1	1
975	327116	4566.75	High	3	2	2	53	216	2	336042	5.52639	2	1					975	975	975	327116	327116	2	2	1	216	336042	1944/8/2	1945/6/4	302	2	1945/5/13	281	281	1	2	1945/5/7	275	275	1	2	1945/5/7	275	1	2	1	1	1
67	197584		High	3	2	1	33	215	2	32682	4.51431	1	1					67	67	67	197584	197584	2	1	2	215	32682	1943/8/9	1945/11/13	814	2	1945/11/7	808	808	1	1			814	1	2	1945/11/7	808	1	2	1	1	1
1410	357355	1999.6	High	3	2	2	30	215	2	276316	5.44141	1	1					1410	1410	1410	357355	357355	2	2	2	215	276316	1945/1/16	1946/7/8	532	1			532	1	1			532	1	1		532	1	1	1	1	1
58	7874		High	3	2	2	40	214	2	1444759	6.1598							58	58	58	7874	7874	1	2	2	214	1444759	1943/8/3	1944/2/4	181	2	1943/11/10	97	97	1	1			181	1	2	1943/11/10	97	1	2	1	1	1
1610	514514		Int	2	2	2	28	212	2	54288	4.7347	1	1					1610	1610	1610	514514	514514	1	2	1	212	54288	1945/3/28	1947/8/19	861	1			861	1	1			861	1	1		861	1	1	1	1	1
1450	518249	4917.25	High	3	2	2	38	212	2	152511	5.1833	2	1					1450	1450	1450	518249	518249	2	2	1	212	152511	1945/1/30	1946/1/8	338	1			338	1	1			338	1	1		338	1	1	1	1	1
271	126927		High	3	2	1	36	207	2	58140	4.76448	1	1					271	271	271	126927	126927	2	1	2	207	58140	1943/10/25	1945/9/19	684	1			684	1	1			684	1	1		684	1	1	1	1	1
1652	216308		High	3	2	1	31	204	2	447305	5.6506	1	1					1652	1652	1652	216308	216308	2	1	1	204	447305	1945/4/17	1946/10/27	550	1			550	1	1			550	1	1		550	1	1	1	1	1
1477	368029		High	3	2	2	19	204	2	187674	5.2734	1	1					1477	1477	1477	368029	368029	2	2	1	204	187674	1945/2/13	1947/10/15	962	1			962	1	1			962	1	1		962	1	1	1	1	1
36	11765		Int	2	2	2	35	200	2	400	2.60206	1	1					36	36	36	11765	11765	2	2	2	200	400	1943/8/2	1946/6/16	1034	1			1034	1	1			1034	1	1		1034	1	1	1	1	1
1191	165892		High	3	2	2	36	198	1	92066	4.9641	1	1					1191	1191	1191	165892	165892	1	2	1	198	92066	1944/10/25	1945/10/28	363	1			363	1	1			363	1	1		363	1	1	1	1	1
1366	214352		High	3	2	1	49	197	1	279375	5.44619	1	1					1366	1366	1366	214352	214352	1	1	1	197	279375	1944/12/27	1945/12/12	345	1			345	1	1			345	1	1		345	1	1	1	1	1
91	376205		High	3	2	2	31	197	1	46939	4.67153	1	1					91	91	91	376205	376205	2	2	2	197	46939	1943/8/16	1946/5/21	995	1			995	1	1			995	1	1		995	1	1	1	1	1
381	465513		High	3	2	2	34	197	1	768116	5.88543	1	1					381	381	381	465513	465513	2	2	1	197	768116	1943/12/13	1944/4/27	134	1			134	1	1			134	1	1		134	1	1	1	1	1
714	426640		Int	2	2	2	29	196	1	256863	5.4097	1	1					714	714	714	426640	426640	2	2	1	196	256863	1944/5/2	1946/2/19	647	1			647	1	1			647	1	1		647	1	1	1	1	1
1050	308992	4339.27	High	3	2	2	27	195	1	580328	5.76367	1	1					1050	1050	1050	308992	308992	2	2	2	195	580328	1944/9/5	1946/2/14	519	1			519	1	1			519	1	1		519	1	1	1	1	1
1417	86075	540.438	High	3	2	2	33	191	1	649852	5.81281	1	1					1417	1417	1417	86075	86075	1	2	1	191	649852	1945/1/17	1945/11/26	309	1			309	1	1			309	1	1		309	1	1	1	1	1
1996	245108		Int	2	2	2	32	185	1	31129	4.49317	2	1					1996	1996	1996	245108	245108	1	2	1	185	31129	1945/9/17	1947/8/19	692	1			692	1	1			692	1	1		692	1	1	1	1	1
1593	425602	528.166	Int	2	2	2	35	183	1	39057	4.5917	1	1					1593	1593	1593	425602	425602	2	2	1	183	39057	1945/3/27	1945/9/25	178	1			178	1	1			178	1	1		178	1	1	1	1	1
2002	289894		Int	2	2	2	37	182	1	938	2.9722	1	1					2002	2002	2002	289894	289894	1	2	2	182	938	1945/9/17	1947/10/15	748	1			748	1	1			748	1	1		748	1	1	1	1	1
1584	362695		High	3	2	1	52	182	1	856271	5.93261	1	1					1584	1584	1584	362695	362695	1	1	1	182	856271	1945/3/14	1945/4/24	40	1			40	1	1			40	1	1		40	1	1	1	1	1
416	182213		High	3	2	2	31	181	1	1431232	6.15571	1	1					416	416	416	182213	182213	2	2	2	181	1431232	1944/1/3	1945/11/6	663	2	1945/7/14	551	551	1	1			663	1	2	1945/7/14	551	1	2	1	1	1
330	240047	4186.52	High	3	2	2	34	180	1	169826	5.23	1	1					330	330	330	240047	240047	2	2	1	180	169826	1943/11/15	1945/4/3	498	1			498	1	1			498	1	1		498	1	1	1	1	1
75	309377		High	3	2	2	32	180	1	93057	4.96875	1	1					75	75	75	309377	309377	1	2	2	180	93057	1943/8/10	1946/1/9	869	1			869	1	1			869	1	1		869	1	1	1	1	1
117	205405	2391.19	High	3	2	2	27	179	1	367183	5.56488	1	1					117	117	117	205405	205405	2	2	2	179	367183	1943/8/23	1944/10/29	426	1			426	1	1			426	1	1		426	1	1	1	1	1
1462	443399	1702.1	High	3	2	2	21	179	1	123077	5.09018	2	1					1462	1462	1462	443399	443399	2	2	1	179	123077	1945/2/6	1945/11/25	289	1			289	1	1			289	1	1		289	1	1	1	1	1
228	68615		High	3	2	2	38	178	1	659121	5.81897	1	1					228	228	228	68615	68615	2	2	2	178	659121	1943/10/4	1946/7/4	990	1			990	1	1			990	1	1		990	1	1	1	1	1
7	423838	1764.8	High	3	2	2	28	177	1	240226	5.38062	1	1					7	7	7	423838	423838	2	2	1	177	240226	1943/7/13	1944/4/18	275	1			275	1	1			275	1	1		275	1	1	1	1	1
373	453746		High	3	2	1	41	177	1	1066775	6.02807	2	2					373	373	373	453746	453746	2	1	1	177	1066775	1943/12/13	1944/5/30	167	1			167	1	1			167	1	1		167	1	1	1	1	1
120	89462		Int	2	2	1	34	176	1	99000	4.99564	1	1					120	120	120	89462	89462	1	1	1	176	99000	1943/8/24	1944/5/23	269	2	1944/5/23	269	269	1	1			269	1	2	1944/5/23	269	1	2	1	1	1
1563	211287		Int	2	2	2	25	174	1	98847	4.99496	1	1					1563	1563	1563	211287	211287	1	2	1	174	98847	1945/3/7	1946/8/14	517	1			517	1	1			517	1	1		517	1	1	1	1	1
355	144038		High	3	2	2	42	172	1	324242	5.51087	1	1					355	355	355	144038	144038	2	2	2	172	324242	1943/11/29	1945/11/14	705	1			705	1	1			705	1	1		705	1	1	1	1	1
288	402487		High	3	2	2	43	171	1	59101	4.77159	1	1					288	288	288	402487	402487	2	2	2	171	59101	1943/11/1	1945/11/26	745	1			745	1	1			745	1	1		745	1	1	1	1	1
618	402650	2957.43	High	3	2	2	24	171	1	446197	5.64953	1	1					618	618	618	402650	402650	2	2	1	171	446197	1944/3/28	1946/4/21	743	1			743	1	2	1945/11/5	577	577	1	2	1945/11/5	577	1	2	1	1	1
716	342239		Int	2	2	2	30	168	1	873757	5.94139	1	1					716	716	716	342239	342239	2	2	2	168	873757	1944/5/2	1945/5/2	360	1			360	1	1			360	1	1		360	1	1	1	1	1
929	60866		High	3	2	2	44	167	1	162700	5.21139	1	1					929	929	929	60866	60866	1	2	1	167	162700	1944/7/12	1944/8/16	34	1			34	1	1			34	1	1		34	1	1	1	1	1
239	158252		High	3	2	2	42	166	1	246894	5.39251	1	1					239	239	239	158252	158252	2	2	2	166	246894	1943/10/11	1944/5/21	220	1			220	1	2	1944/1/18	97	97	1	2	1944/1/18	97	1	2	1	1	1
385	110393		Int	2	2	2	35	165	1	871298	5.94017	1	1					385	385	385	110393	110393	2	2	1	165	871298	1943/12/20	1944/9/4	254	1			254	1	1			254	1	1		254	1	1	1	1	1
491	303658		Int	2	2	2	22	165	1	4979	3.69714	1	1					491	491	491	303658	303658	2	2	2	165	4979	1944/2/7	1947/4/28	1161	1			1161	1	1			1161	1	1		1161	1	1	1	1	1
1047	23632		High	3	2	2	52	163	1	293571	5.46771	1	1					1047	1047	1047	23632	23632	2	2	1	163	293571	1944/9/5	1945/8/20	345	1			345	1	1			345	1	1		345	1	1	1	1	1
1609	525998		High	3	2	1	29	158	1	561531	5.74937	1	1					1609	1609	1609	525998	525998	2	1	1	158	561531	1945/3/27	1946/8/16	499	1			499	1	1			499	1	1		499	1	1	1	1	1
1234	470350		Int	2	2	2	34	156	1	118510	5.07375	2	1					1234	1234	1234	470350	470350	1	2	1	156	118510	1944/11/15	1945/11/8	353	1			353	1	1			353	1	1		353	1	1	1	1	1
320	389022	389.794	Int	2	2	2	36	154	1	258621	5.41266	1	1					320	320	320	389022	389022	2	2	1	154	258621	1943/11/15	1946/11/11	1076	1			1076	1	1			1076	1	1		1076	1	1	1	1	1
1092	473976	655.919	Int	2	2	1	35	154	1	475610	5.67725	1	1					1092	1092	1092	473976	473976	1	1	1	154	475610	1944/9/14	1946/1/2	468	1			468	2	1			468	1	1		468	2	2	1	1	1
2061	541652		High	3	2	2	42	154	1	84676	4.92776	1	1					2061	2061	2061	541652	541652	1	2	1	154	84676	1945/10/1	1945/11/8	37	1			37	1	1			37	1	1		37	1	1	1	1	1
537	425049	388.135	Int	2	2	2	39	152	1	87003	4.93953	1	1					537	537	537	425049	425049	2	2	1	152	87003	1944/2/28	1945/7/17	499	1			499	1	1			499	1	1		499	1	1	1	1	1
1740	532107		High	3	2	1	30	152	1	749155	5.87457	2	1					1740	1740	1740	532107	532107	1	1	1	152	749155	1945/5/16	1945/8/15	89	1			89	1	1			89	1	1		89	1	1	1	1	1
1016	150319	552.228	Int	2	2	2	28	151	1	1092715	6.03851	1	1					1016	1016	1016	150319	150319	1	2	2	151	1092715	1944/8/16	1946/11/3	797	1			797	1	1			797	1	1		797	1	1	1	1	1
561	202952		High	3	2	2	26	149	1	175467	5.2442	1	1					561	561	561	202952	202952	2	2	9	149	175467	1944/3/8	1946/9/15	907	1			907	1	1			907	1	1		907	1	1	1	1	1
227	437264		High	3	2	2	42	148	1	752346	5.87642	1	1					227	227	227	437264	437264	2	2	1	148	752346	1943/10/4	1945/8/1	657	1			657	1	1			657	1	1		657	1	1	1	1	1
1561	521966		High	3	2	2	39	147	1	426732	5.63016	1	1					1561	1561	1561	521966	521966	1	2	1	147	426732	1945/3/7	1945/3/28	21	1			21	1	1			21	1	1		21	1	1	1	1	1
388	1911		High	3	2	2	35	144	1	121940	5.08615	1	1					388	388	388	1911	1911	1	2	2	144	121940	1943/12/21	1945/12/13	712	1			712	1	1			712	2	1		712	2	2	1	1	1
675	480583		High	3	2	2	41	144	1	76296	4.8825	2	1					675	675	675	480583	480583	1	2	1	144	76296	1944/4/19	1946/11/14	925	1			925	1	1			925	1	1		925	1	1	1	1	1
113	385941	2261.84	High	3	2	1	26	142	1	111389	5.04684	1	1					113	113	113	385941	385941	2	1	2	142	111389	1943/8/23	1945/7/10	677	1			677	1	1			677	1	1		677	1	1	1	1	1
260	392001	0	Low	1	1	2	18	141	1	221429	5.34523	1	1					260	260	260	392001	392001	2	2	1	141	221429	1943/10/18	1947/7/13	1345	1			1345	1	1			1345	1	1		1345	1	1	1	1	1
1994	219449		High	3	2	2	37	141	1	1771768	6.24841	1	1					1994	1994	1994	219449	219449	1	2	1	141	1771768	1945/9/17	1945/11/1	44	1			44	1	1			44	1	1		44	1	1	1	1	1
1435	517354		Int	2	2	2	22	139	1	1363545	6.13467	1	1					1435	1435	1435	517354	517354	1	2	1	139	1363545	1945/1/24	1945/10/31	277	1			277	1	1			277	1	1		277	1	1	1	1	1
291	145183		High	3	2	2	44	139	1	26639	4.42552	1	1					291	291	291	145183	145183	2	2	2	139	26639	1943/11/1	1946/11/3	1082	1			1082	1	1			1082	1	1		1082	1	1	1	1	1
339	7949		High	3	2	1	31	138	1	809783	5.90837	1	1					339	339	339	7949	7949	2	1	2	138	809783	1943/11/22	1946/2/21	809	1			809	1	1			809	1	1		809	1	1	1	1	1
205	220588	1032.88	High	3	2	2	30	138	1	37871	4.57831	1	1					205	205	205	220588	220588	2	2	2	138	37871	1943/9/27	1946/11/13	1126	1			1126	1	1			1126	1	1		1126	1	1	1	1	1
286	420383	549.76	Int	2	2	1	48	134	1	161826	5.20905	1	1					286	286	286	420383	420383	2	1	2	134	161826	1943/11/1	1945/11/19	738	1			738	1	1			738	2	1		738	2	2	1	1	1
399	238115	570.845	Int	2	2	2	39	133	1	309722	5.49097	1	1					399	399	399	238115	238115	2	2	1	133	309722	1943/12/27	1947/2/11	1124	2	1945/9/25	628	628	1	1			1124	1	2	1945/9/25	628	1	2	1	1	1
102	360991		High	3	2	2	50	133	1	27988	4.44697	2	1					102	102	102	360991	360991	1	2	2	133	27988	1943/8/17	1946/10/16	1139	1			1139	1	1			1139	1	1		1139	1	1	1	1	1
220	373244	1208.8	Int	2	2	1	33	132	1	46865	4.67085	1	1					220	220	220	373244	373244	2	1	2	132	46865	1943/10/4	1944/9/5	331	1			331	1	1			331	1	1		331	1	1	1	1	1
40	393265	69.6737	Low	1	1	2	27	130	1	168764	5.22728	1	1					40	40	40	393265	393265	2	2	1	130	168764	1943/8/2	1944/7/20	348	1			348	1	1			348	1	1		348	1	1	1	1	1
1581	510468		High	3	2	1	38	126	1			1	1					1581	1581	1581	510468	510468	1	1	1	126		1945/3/13	1945/5/20	67	1			67	1	1			67	1	1		67	1	1	1	1	1
70	411678	6602.32	High	3	2	1	36	123	1	53971	4.73216	1	1					70	70	70	411678	411678	1	1	2	123	53971	1943/8/10	1946/12/1	1191	1			1191	1	1			1191	1	1		1191	1	1	1	1	1
275	316767		Int	2	2	2	35	121	1	360729	5.55718	1	1					275	275	275	316767	316767	2	2	1	121	360729	1943/10/25	1945/11/1	726	1			726	1	1			726	1	1		726	1	1	1	1	1
490	472205		Int	2	2	2	34	116	1	96629	4.98511	1	1					490	490	490	472205	472205	1	2	1	116	96629	1944/2/7	1944/4/27	80	1			80	1	1			80	1	1		80	1	1	1	1	1
246	458667		High	3	2	1	30	114	1	806050	5.90636	2	1					246	246	246	458667	458667	2	1	1	114	806050	1943/10/11	1944/3/28	167	1			167	1	1			167	1	1		167	1	1	1	1	1
1496	482614		Int	2	2	1	30	112	1	437116	5.6406	2	1					1496	1496	1496	482614	482614	2	1	1	112	437116	1945/2/20	1945/5/16	86	1			86	1	1			86	1	1		86	1	1	1	1	1
1023	120460	3884.73	High	3	2	2	40	106	1	473737	5.67554	1	1					1023	1023	1023	120460	120460	1	2	1	106	473737	1944/8/24	1947/5/7	973	1			973	2	1			973	1	1		973	2	2	1	1	1
420	329171		High	3	2	1	43	106	1	278207	5.44437	2	1					420	420	420	329171	329171	2	1	1	106	278207	1944/1/3	1946/2/18	765	1			765	2	1			765	1	1		765	2	2	1	1	1
1400	515853		High	3	2	2	52	106	1	829225	5.91867	1	1					1400	1400	1400	515853	515853	1	2	1	106	829225	1945/1/10	1945/10/18	278	1			278	1	1			278	1	1		278	1	1	1	1	1
1327	471982		High	3	2	2	34	105	1	162076	5.20972	1	2					1327	1327	1327	471982	471982	1	2	1	105	162076	1944/12/13	1946/1/7	384	1			384	1	1			384	1	1		384	1	1	1	1	1
107	208428	1586.29	High	3	2	2	34	102	1	558304	5.74687	1	1					107	107	107	208428	208428	1	2	2	102	558304	1943/8/17	1944/4/23	246	1			246	1	1			246	1	1		246	1	1	1	1	1
930	369398		Int	2	2	1	33	101	1	181622	5.25917	1	2					930	930	930	369398	369398	1	1	1	101	181622	1944/7/12	1944/10/21	99	1			99	1	1			99	1	1		99	1	1	1	1	1
215	120133		High	3	2	2	31	100	1	466683	5.66902	1	1					215	215	215	120133	120133	2	2	2	100	466683	1943/9/28	1944/8/29	331	1			331	1	1			331	2	1		331	2	2	1	1	1
206	220587	3223.49	High	3	2	1	43	98	1	9689	3.98628	1	1					206	206	206	220587	220587	2	1	2	98	9689	1943/9/27	1946/10/31	1114	1			1114	1	1			1114	1	1		1114	1	1	1	1	1
222	290729		Int	2	2	1	32	97	1	351288	5.54566	1	1					222	222	222	290729	290729	2	1	2	97	351288	1943/10/4	1945/7/3	629	1			629	1	1			629	1	1		629	1	1	1	1	1
354	175982		High	3	2	2	31	97	1	152033	5.18194	1	1					354	354	354	175982	175982	2	2	1	97	152033	1943/11/29	1946/6/10	911	1			911	1	1			911	1	1		911	1	1	1	1	1
31	163948	3075.03	High	3	2	1	32	96	1	153590	5.18636	1	1					31	31	31	163948	163948	1	1	2	96	153590	1943/7/27	1946/8/27	1110	1			1110	1	1			1110	1	1		1110	1	1	1	1	1
357	452467		High	3	2	2	29	94	1	166107	5.22039	1	1					357	357	357	452467	452467	2	2	1	94	166107	1943/11/29	1946/1/23	774	1			774	1	1			774	1	1		774	1	1	1	1	1
1654	526171		High	3	2	1	34	94	1	952041	5.97866	1	1					1654	1654	1654	526171	526171	2	1	1	94	952041	1945/4/17	1945/7/11	84	1			84	1	1			84	1	1		84	1	1	1	1	1
1226	72661	924.621	Int	2	2	2	27	93	1	48039	4.68159	1	1					1226	1226	1226	72661	72661	2	2	1	93	48039	1944/11/14	1945/2/7	83	1			83	1	1			83	1	1		83	1	1	1	1	1
974	491917		High	3	2	1	34	93	1	305678	5.48526	1	1					974	974	974	491917	491917	1	1	1	93	305678	1944/8/2	1945/10/10	428	1			428	1	1			428	1	1		428	1	1	1	1	1
274	62656		High	3	2	1	31	92	1	291557	5.46472	1	1					274	274	274	62656	62656	2	1	1	92	291557	1943/10/25	1945/11/12	737	1			737	1	1			737	1	1		737	1	.	1	1	1
85	269011	18.6014	Low	1	1	2	35	90	1	878840	5.94391	1	1					85	85	85	269011	269011	1	2	1	90	878840	1943/8/10	1945/8/16	726	1			726	1	1			726	1	1		726	1	1	1	1	1
1091	501068		High	3	2	2	31	90	1	210744	5.32376	1	1					1091	1091	1091	501068	501068	1	2	2	90	210744	1944/9/13	1944/10/26	43	1			43	1	1			43	1	1		43	1	1	1	1	1
193	5475		High	3	2	2	38	88	1	143237	5.15606	1	1					193	193	193	5475	5475	1	2	2	88	143237	1943/9/21	1946/1/19	838	2	1944/6/21	270	270	2	1			838	1	2	1944/6/21	270	2	2	1	1	1
1087	242830		High	3	2	2	27	86	1	735421	5.86654	1	1					1087	1087	1087	242830	242830	1	2	1	86	735421	1944/9/13	1945/1/24	131	1			131	1	1			131	1	1		131	1	1	1	1	1
196	123140		High	3	2	1	29	84	1	190055	5.27888	1	1					196	196	196	123140	123140	1	1	1	84	190055	1943/9/21	1944/6/25	274	1			274	1	1			274	1	1		274	1	1	1	1	1
617	480078	1959.4	High	3	2	1	30	83	1	166938	5.22256	1	1					617	617	617	480078	480078	2	1	1	83	166938	1944/3/28	1946/2/5	667	1			667	1	1			667	1	1		667	1	1	1	1	1
1272	493706		High	3	2	1	31	83	1	2000000	6.30103	1	1					1272	1272	1272	493706	493706	2	1	1	83	2000000	1944/11/28	1945/1/15	47	1			47	1	1			47	2	1		47	2	2	1	1	1
2034	265239		Int	2	2	1	23	82	1	924824	5.96606	1	2					2034	2034	2034	265239	265239	2	1	1	82	924824	1945/9/18	1946/2/21	153	1			153	1	1			153	2	1		153	2	2	1	1	1
2033	491919		High	3	2	1	42	80	1	634415	5.80237	1	1					2033	2033	2033	491919	491919	2	1	1	80	634415	1945/9/18	1946/8/14	326	2	1946/8/14	326	326	2	1			326	1	2	1946/8/14	326	2	2	1	1	1
857	489503		Int	2	2	1	33	77	1	520335	5.71628	1	1					857	857	857	489503	489503	2	1	1	77	520335	1944/6/20	1944/9/12	82	1			82	1	1			82	1	1		82	1	1	1	1	1
598	472134	707.181	Int	2	2	2	31	76	1	696850	5.84314	1	1					598	598	598	472134	472134	2	2	1	76	696850	1944/3/21	1944/4/19	28	2	1944/3/21	0	0	2	1			28	1	2	1944/3/21	0	2	2	1	1	1
637	455089		High	3	2	1	29	76	1	156871	5.19554	1	1					637	637	637	455089	455089	2	1	1	76	156871	1944/4/4	1944/5/16	42	2	1944/5/10	36	36	1	1			42	1	2	1944/5/10	36	1	2	1	1	1
345	127254	4821.88	High	3	2	1	53	72	1	908602	5.95837	1	1					345	345	345	127254	127254	2	1	1	72	908602	1943/11/22	1944/11/9	347	1			347	1	1			347	1	1		347	1	1	1	1	1
128	448680		High	3	2	2	44	71	1	231210	5.36401	1	1					128	128	128	448680	448680	1	2	1	71	231210	1943/8/24	1944/6/26	302	1			302	1	1			302	1	1		302	1	1	1	1	1
651	52860		High	3	2	1	39	69	1	305674	5.48526	2	1					651	651	651	52860	52860	1	1	1	69	305674	1944/4/5	1944/7/9	94	1			94	1	1			94	1	1		94	1	1	1	1	1
837	379863		High	3	2	1	29	69	1	141283	5.15009	1	1					837	837	837	379863	379863	2	1	1	69	141283	1944/6/13	1945/8/21	428	2	1945/3/7	264	264	1	1			428	1	2	1945/3/7	264	1	2	1	1	1
368	452592		High	3	2	1	32	69	1	279645	5.44661	1	1					368	368	368	452592	452592	1	1	1	69	279645	1943/12/7	1945/10/16	669	1			669	1	1			669	1	1		669	1	1	2	1	2	1944/11/1
782	481599		Int	2	2	1	37	67	1	2229084	6.34813	1	1					782	782	782	481599	481599	1	1	1	67	2229084	1944/5/24	1945/7/11	407	1			407	1	1			407	1	1		407	1	1	1	1	1
322	228696	1990.97	High	3	2	2	29	67	1	362500	5.55931	1	1					322	322	322	228696	228696	2	2	1	67	362500	1943/11/15	1946/11/11	1076	1			1076	1	1			1076	1	1		1076	1	1	1	1	1
2101	547986	1985.09	High	3	2	1	33	67	1	204953	5.31165	1	1					2101	2101	2101	547986	547986	2	1	1	67	204953	1945/10/9	1946/1/7	88	1			88	1	1			88	1	1		88	1	1	1	1	1
133	158608		High	3	2	2	28	66	1	380217	5.58003	2	1					133	133	133	158608	158608	1	2	2	66	380217	1943/8/24	1943/10/19	55	1			55	1	1			55	2	1		55	2	2	1	1	1
676	482726		High	3	2	1	31	66	1	538375	5.73108	1	1					676	676	676	482726	482726	2	1	1	66	538375	1944/4/19	1945/7/31	462	1			462	1	1			462	1	1		462	1	1	1	1	1
1334	159776	4931.25	High	3	2	1	45	62	1	839806	5.92418	2	2					1334	1334	1334	159776	159776	1	1	1	62	839806	1944/12/13	1945/12/24	371	1			371	1	1			371	1	1		371	1	1	1	1	1
812	464657		High	3	2	1	44	61	1	918874	5.96326	1	1					812	812	812	464657	464657	2	1	1	61	918874	1944/6/6	1945/8/29	443	1			443	1	1			443	1	1		443	1	1	1	1	1
602	116880		High	3	2	2	27	60	1	1167568	6.06728	1	1					602	602	602	116880	116880	1	2	2	60	1167568	1944/3/22	1946/11/3	941	1			941	1	1			941	1	1		941	1	1	1	1	1
648	138410		High	3	2	2	30	58	1	430726	5.6342	2	1					648	648	648	138410	138410	1	2	1	58	430726	1944/4/5	1944/8/17	132	1			132	1	1			132	1	1		132	1	1	1	1	1
1733	530386		Int	2	2	1	34	56	1	208312	5.31871							1733	1733	1733	530386	530386	2	1	1	56	208312	1945/5/15	1945/8/8	83	2	1945/8/1	76	76	1	1			83	1	2	1945/8/1	76	1	2	1	1	1
528	182154		High	3	2	1	46	55	1	847387	5.92808	1	1					528	528	528	182154	182154	1	1	1	55	847387	1944/2/22	1944/7/12	140	1			140	2	1			140	1	1		140	2	2	1	1	1
726	410088	383.465	High	3	2	1	36	55	1	527531	5.72225	1	1					726	726	726	410088	410088	2	1	1	55	527531	1944/5/9	1945/10/2	503	1			503	1	2	1944/5/29	20	20	1	2	1944/5/29	20	1	2	1	1	1
30	121855		High	3	2	2	27	53	1	62432	4.79541	1	1					30	30	30	121855	121855	2	2	2	53	62432	1943/7/27	1946/10/15	1158	1			1158	1	1			1158	1	1		1158	1	1	1	1	1
1350	514394		High	3	2	1	37	53	1	553232	5.74291	1	1					1350	1350	1350	514394	514394	2	1	1	53	553232	1944/12/26	1946/3/7	431	1			431	1	1			431	1	1		431	1	1	1	1	1
369	200374		High	3	2	2	38	52	1	378873	5.57849	1	1					369	369	369	200374	200374	1	2	2	52	378873	1943/12/7	1944/12/19	372	1			372	1	2	1943/12/23	16	16	2	2	1943/12/23	16	2	2	1	1	1
351	311386		High	3	2	2	32	52	1	106799	5.02857	1	1					351	351	351	311386	311386	1	2	1	52	106799	1943/11/23	1946/12/2	1089	1			1089	1	1			1089	1	1		1089	1	1	1	1	1
380	428418	25.3244	Low	1	1	2	35	51	1	800384	5.9033	1	1					380	380	380	428418	428418	2	2	1	51	800384	1943/12/13	1944/8/23	250	1			250	1	2	1944/1/11	28	28	1	2	1944/1/11	28	1	2	1	1	1
2100	549126		Int	2	2	1	31	50	1	1500419	6.17621	2	1					2100	2100	2100	549126	549126	2	1	1	50	1500419	1945/10/9	1946/3/26	167	1			167	2	1			167	1	1		167	2	2	1	1	1
531	50414		High	3	2	2	29	50	1	232493	5.36641	2	1					531	531	531	50414	50414	1	2	1	50	232493	1944/2/22	1944/4/23	61	1			61	1	1			61	1	1		61	1	1	1	1	1
164	129618		High	3	2	2	40	50	1	616401	5.78986	1	1					164	164	164	129618	129618	1	2	1	50	616401	1944/9/7	1944/11/22	75	1			75	1	1			75	1	1		75	1	1	1	1	1
532	475012	4786.98	High	3	2	1	45	50	1	91942	4.96351	1	1					532	532	532	475012	475012	1	1	1	50	91942	1944/2/22	1945/3/25	393	1			393	1	1			393	1	1		393	1	1	1	1	1
2091	88995		High	3	2	1	35	46	1	791020	5.89819	1	1					2091	2091	2091	88995	88995	1	1	1	46	791020	1945/10/8	1946/10/27	379	1			379	1	1			379	1	1		379	1	1	1	1	1
1634	298649	1380.28	High	3	2	2	38	46	1	20791	4.31788	1	1					1634	1634	1634	298649	298649	1	2	1	46	20791	1945/4/4	1945/11/8	214	1			214	1	1			214	1	1		214	1	1	1	1	1
836	364271		Int	2	2	2	27	45	1	57412	4.759	2	1					836	836	836	364271	364271	2	2	2	45	57412	1944/6/13	1945/2/11	238	1			238	1	1			238	1	1		238	1	1	1	1	1
887	484425		Int	2	2	2	29	45	1	294508	5.4691	1	1					887	887	887	484425	484425	2	2	1	45	294508	1944/6/27	1945/5/29	332	1			332	1	1			332	1	1		332	1	1	1	1	1
1134	13371	5972.15	High	3	2	2	33	45	1	302122	5.48018	1	1					1134	1134	1134	13371	13371	2	2	1	45	302122	1944/9/26	1945/8/22	326	1			326	1	1			326	1	1		326	1	1	1	1	1
519	226177		High	3	2	1	34	45	1	563489	5.75089	1	1					519	519	519	226177	226177	1	1	1	45	563489	1944/2/21	1944/4/22	61	1			61	1	1			61	1	1		61	1	1	1	1	1
1944	116833		High	3	2	1	27	44	1	28857	4.46025	1	1					1944	1944	1944	116833	116833	1	1	1	44	28857	1945/8/20	1945/11/14	84	1			84	1	1			84	1	1		84	1	1	1	1	1
1064	383592		High	3	2	1	34	44	1	121137	5.08328	1	1					1064	1064	1064	383592	383592	1	1	1	44	121137	1944/9/6	1944/11/22	76	1			76	1	1			76	2	1		76	2	2	1	1	1
841	385165	2856.72	High	3	2	2	24	44	1	284401	5.45393	2	1					841	841	841	385165	385165	1	2	1	44	284401	1944/6/14	1944/7/20	36	1			36	1	1			36	1	1		36	1	1	1	1	1
142	424886	2794.16	High	3	2	2	26	44	1	1081461	6.03401	1	1					142	142	142	424886	424886	1	2	1	44	1081461	1943/8/31	1943/12/19	109	1			109	1	1			109	1	1		109	1	1	1	1	1
1196	505364		High	3	2	1	41	44	1	1698529	6.23007	1	1					1196	1196	1196	505364	505364	1	1	2	44	1698529	1944/10/25	1945/2/28	123	1			123	2	1			123	1	1		123	2	2	1	1	1
191	430657		Int	2	2	1	29	43	1	333626	5.52326	1	1					191	191	191	430657	430657	2	1	1	43	333626	1943/9/20	1946/9/16	1076	1			1076	1	1			1076	2	1		1076	2	2	1	1	1
211	150482		High	3	2	2	29	43	1	453477	5.65656	1	1					211	211	211	150482	150482	2	2	2	43	453477	1943/9/27	1945/2/13	496	1			496	1	1			496	1	1		496	1	1	1	1	1
1741	16643		High	3	2	2	33	42	1	376976	5.57631	2	1					1741	1741	1741	16643	16643	2	2	1	42	376976	1945/5/16	1945/7/15	59	1			59	1	1			59	1	1		59	1	1	1	1	1
199	400711		Int	2	2	2	29	41	1	1897081	6.27809	1	1					199	199	199	400711	400711	1	2	1	41	1897081	1943/9/21	1944/4/11	200	1			200	1	1			200	1	1		200	1	1	1	1	1
1082	129582		High	3	2	1	36	41	1	100746	5.00323	1	1					1082	1082	1082	129582	129582	2	1	1	41	100746	1944/9/12	1946/11/27	795	1			795	1	1			795	1	1		795	1	1	1	1	1
172	349250		High	3	2	1	32	41	1	1751981	6.24353	1	1					172	172	172	349250	349250	2	1	1	41	1751981	1943/9/13	1944/2/28	165	1			165	1	1			165	1	1		165	1	1	1	1	1
1102	415365		High	3	2	1	31	41	1	1241379	6.0939	1	1					1102	1102	1102	415365	415365	2	1	1	41	1241379	1944/9/19	1944/11/22	63	1			63	1	1			63	1	1		63	1	1	1	1	1
1015	488004	3526.7	High	3	2	2	24	41	1	207121	5.31622	1	1					1015	1015	1015	488004	488004	1	2	1	41	207121	1944/8/16	1944/9/13	27	1			27	1	1			27	1	1		27	1	1	1	1	1
1530	51760		High	3	2	2	37	40	1	503558	5.70205	1	1					1530	1530	1530	51760	51760	2	2	1	40	503558	1945/2/27	1945/3/13	16	1			16	1	1			16	1	1		16	1	1	1	1	1
33	269173	2130.88	High	3	2	2	25	40	1	62177	4.79363	1	1					33	33	33	269173	269173	2	2	2	40	62177	1943/7/27	1945/10/1	784	1			784	1	1			784	1	1		784	1	1	1	1	1
467	221681	3441.27	High	3	2	1	47	39	1	236634	5.37408	1	1					467	467	467	221681	221681	2	1	1	39	236634	1944/1/31	1944/4/24	84	1			84	1	1			84	1	1		84	1	1	1	1	1
1605	337386		Low	1	1	1	41	38	1	276632	5.4419	2	1					1605	1605	1605	337386	337386	2	1	1	38	276632	1945/3/27	1945/10/23	206	1			206	2	1			206	1	1		206	2	2	1	1	1
734	371441	479.076	Int	2	2	1	32	38	1	145370	5.16247	2	1					734	734	734	371441	371441	2	1	1	38	145370	1944/5/9	1945/7/11	422	1			422	1	1			422	1	1		422	1	1	1	1	1
792	419119		Int	2	2	1	32	38	1	1634158	6.21329	2	1					792	792	792	419119	419119	2	1	1	38	1634158	1944/5/30	1946/3/16	646	1			646	1	1			646	1	1		646	1	1	1	1	1
53	399668		High	3	2	1	33	38	1	6938	3.84123	1	1					53	53	53	399668	399668	1	1	1	38	6938	1943/8/3	1945/9/23	770	1			770	1	1			770	1	1		770	1	1	1	1	1
1487	520611	4738.97	High	3	2	1	30	37	1	643902	5.80882	1	1					1487	1487	1487	520611	520611	2	1	1	37	643902	1945/2/20	1946/10/30	610	1			610	1	1			610	1	1		610	1	1	2	1	2	1945/10/29
316	354175		High	3	2	1	37	34	1	237805	5.37622	1	1					316	316	316	354175	354175	1	1	1	34	237805	1943/11/9	1944/4/27	168	1			168	1	1			168	1	1		168	1	1	1	1	1
2089	395144		High	3	2	1	36	34	1	2505026	6.39881	1	1					2089	2089	2089	395144	395144	1	1	1	34	2505026	1945/10/8	1946/10/13	365	1			365	1	2	1946/9/11	333	333	1	2	1946/9/11	333	1	2	1	1	1
352	128185		High	3	2	2	30	33	1	1900	3.27875	1	1					352	352	352	128185	128185	1	2	2	33	1900	1943/11/23	1945/4/14	501	1			501	1	1			501	1	1		501	1	1	1	1	1
298	131686		High	3	2	2	34	33	1	29830	4.47465	2	1					298	298	298	131686	131686	2	2	2	33	29830	1943/11/1	1945/5/16	555	1			555	1	1			555	1	1		555	1	1	1	1	1
152	428832	5241.74	High	3	2	1	29	33	1	124559	5.09538	1	1					152	152	152	428832	428832	2	1	1	33	124559	1943/9/6	1944/4/27	231	1			231	1	1			231	1	1		231	1	1	1	1	1
319	16115		High	3	2	2	30	32	1	3058824	6.48555	1	1					319	319	319	16115	16115	2	2	2	32	3058824	1943/11/15	1945/1/10	415	1			415	1	1			415	1	1		415	1	1	1	1	1
403	51715		High	3	2	2	31	32	1	201198	5.30362							403	403	403	51715	51715	2	2	1	32	201198	1943/12/28	1944/3/30	92	1			92	1	1			92	1	1		92	1	1	1	1	1
1510	505869		High	3	2	1	24	32	1	34470	4.53744	1	1					1510	1510	1510	505869	505869	2	1	1	32	34470	1945/2/20	1945/4/4	44	1			44	1	1			44	1	1		44	1	1	1	1	1
447	462394		Low	1	1	1	38	31	1	1172507	6.06912	1	1					447	447	447	462394	462394	1	1	1	31	1172507	1943/11/16	1944/11/21	365	1			365	1	1			365	1	1		365	1	1	1	1	1
1562	485816	459.006	Int	2	2	1	35	31	1	102702	5.01158	1	2					1562	1562	1562	485816	485816	1	1	1	31	102702	1945/3/7	1945/10/10	213	1			213	1	1			213	1	1		213	1	1	1	1	1
190	225623		High	3	2	2	29	30	1	1049185	6.02085	1	1					190	190	190	225623	225623	2	2	1	30	1049185	1943/9/20	1943/12/13	83	1			83	1	1			83	1	1		83	1	1	1	1	1
179	422659		Low	1	1	2	33	29	1	311061	5.49285	1	1					179	179	179	422659	422659	1	2	1	29	311061	1943/9/14	1944/10/29	405	1			405	1	1			405	1	1		405	1	1	1	1	1
2024	111522	3390.44	Int	2	2	1	30	28	1	488330	5.68871	1	1					2024	2024	2024	111522	111522	2	1	1	28	488330	1945/9/18	1945/10/17	29	1			29	1	1			29	1	1		29	1	1	1	1	1
881	445791		Int	2	2	2	25	28	1	27108	4.4331	1	1					881	881	881	445791	445791	2	2	1	28	27108	1944/6/27	1945/7/1	364	1			364	1	1			364	1	1		364	1	1	1	1	1
655	464163		High	3	2	1	41	28	1	46154	4.66421	1	1					655	655	655	464163	464163	1	1	1	28	46154	1944/4/5	1946/5/3	748	1			748	1	1			748	1	1		748	1	1	1	1	1
2058	328420		Int	2	2	1	32	27	1	101886	5.00811	2	1					2058	2058	2058	328420	328420	2	1	1	27	101886	1945/9/25	1946/10/28	393	1			393	1	1			393	1	1		393	1	1	1	1	1
2088	311579	4864.55	High	3	2	1	24	27	1	507976	5.70584	1	1					2088	2088	2088	311579	311579	1	1	1	27	507976	1945/10/8	1946/10/27	379	1			379	2	1			379	1	1		379	2	2	1	1	1
1251	510595		Int	2	2	1	28	26	1	373124	5.57185	1	1					1251	1251	1251	510595	510595	1	1	1	26	373124	1944/11/22	1945/2/28	96	1			96	1	1			96	1	1		96	1	1	1	1	1
899	308715		Int	2	2	2	41	25	1	153663	5.18657	1	1					899	899	899	308715	308715	1	2	1	25	153663	1944/6/28	1945/11/22	504	1			504	1	1			504	1	1		504	1	1	1	1	1
2105	379530		Int	2	2	1	40	25	1	103259	5.01393	1	1					2105	2105	2105	379530	379530	1	1	1	25	103259	1945/10/15	1946/1/9	84	1			84	1	1			84	1	1		84	1	1	1	1	1
897	455855		High	3	2	1	31	25	1	144674	5.16039	1	1					897	897	897	455855	455855	1	1	1	25	144674	1944/6/28	1945/11/21	503	1			503	1	1			503	1	1		503	1	1	1	1	1
1236	508920	3780.35	High	3	2	1	39	25	1	29462	4.46926	2	1					1236	1236	1236	508920	508920	1	1	1	25	29462	1944/11/15	1944/12/29	44	1			44	2	1			44	1	1		44	2	2	1	1	1
973	149239	4053.17	High	3	2	2	57	24	1	300752	5.47821	1	1					973	973	973	149239	149239	1	2	1	24	300752	1944/8/2	1945/11/15	463	1			463	1	1			463	1	1		463	1	1	1	1	1
868	329965	1860.08	High	3	2	1	35	24	1	719677	5.85714	1	1					868	868	868	329965	329965	1	1	1	24	719677	1944/6/21	1945/9/28	457	1			457	2	1			457	1	1		457	2	2	1	1	1
374	466123		High	3	2	1	42	24	1	5189295	6.71511	1	1					374	374	374	466123	466123	2	1	1	24	5189295	1943/12/13	1945/2/7	414	1			414	1	1			414	1	1		414	1	1	1	1	1
988	179527		Int	2	2	1	34	23	1	515515	5.71224	1	2					988	988	988	179527	179527	1	1	1	23	515515	1944/8/9	1945/3/8	209	1			209	1	1			209	1	1		209	1	1	1	1	1
297	150879		High	3	2	1	36	23	1	112324	5.05047	1	2					297	297	297	150879	150879	2	1	1	23	112324	1943/11/1	1945/3/29	508	1			508	2	1			508	1	1		508	2	2	1	1	1
562	240906		High	3	2	1	30	23	1	80144	4.90387	2	1					562	562	562	240906	240906	2	1	2	23	80144	1944/3/8	1944/11/10	242	1			242	1	1			242	1	1		242	1	1	1	1	1
733	297157		High	3	2	2	42	23	1	495652	5.69518	1	1					733	733	733	297157	297157	2	2	1	23	495652	1944/5/9	1944/7/13	64	1			64	1	1			64	1	1		64	1	1	1	1	1
188	128162	3961.26	High	3	2	1	39	22	1	434746	5.63824	1	1					188	188	188	128162	128162	2	1	1	22	434746	1943/9/20	1944/12/26	456	1			456	1	1			456	1	1		456	1	1	1	1	1
454	412076		High	3	2	1	42	22	1	762658	5.88233	2	1					454	454	454	412076	412076	2	1	2	22	762658	1944/1/24	1944/9/25	241	1			241	1	1			241	2	1		241	2	2	1	1	1
1967	525949		High	3	2	1	34	22	1	505326	5.70357	1	1					1967	1967	1967	525949	525949	1	1	1	22	505326	1945/9/3	1946/11/20	437	1			437	1	1			437	1	1		437	1	1	1	1	1
224	326828		High	3	2	1	42	21	1	2978283	6.47397	1	1					224	224	224	326828	326828	2	1	1	21	2978283	1943/10/4	1944/3/11	157	1			157	1	1			157	1	1		157	1	1	1	1	1
400	458855		Int	2	2	1	32	20	1	893300	5.951	1	1					400	400	400	458855	458855	2	1	1	20	893300	1943/12/27	1944/7/13	196	1			196	2	1			196	1	1		196	2	2	1	1	1
1988	524780		Int	2	2	1	33	20	1	18984	4.27839	1	1					1988	1988	1988	524780	524780	2	1	1	20	18984	1945/9/4	1945/10/18	44	1			44	2	1			44	1	1		44	2	2	1	1	1
49	155686	3792.67	High	3	2	1	39	20	1	169951	5.23032							49	49	49	155686	155686	1	1	1	20	169951	1943/8/3	1944/5/17	284	1			284	1	1			284	1	1		284	1	1	1	1	1
1558	470535		High	3	2	2	40	20	1	458047	5.66091	1	1					1558	1558	1558	470535	470535	1	2	1	20	458047	1945/3/7	1945/9/10	183	1			183	1	1			183	1	1		183	1	1	1	1	1
153	363993		Int	2	2	1	30	19	1	168960	5.22778	1	1					153	153	153	363993	363993	2	1	1	19	168960	1943/9/6	1944/4/27	231	1			231	1	1			231	1	1		231	1	1	1	1	1
34	435754		Int	2	2	2	33	19	1	401223	5.60339	1	1					34	34	34	435754	435754	2	2	2	19	401223	1943/7/27	1946/2/21	924	1			924	1	1			924	2	1		924	2	2	1	1	1
1623	8499		High	3	2	1	36	19	1	161339	5.20774	1	1					1623	1623	1623	8499	8499	2	1	1	19	161339	1945/4/3	1945/8/29	146	1			146	2	1			146	1	1		146	2	2	1	1	1
1628	45860		High	3	2	1	31	19	1	59485	4.77441	2	1					1628	1628	1628	45860	45860	2	1	1	19	59485	1945/4/3	1946/2/28	325	1			325	1	1			325	1	1		325	1	1	1	1	1
781	248762		High	3	2	1	37	19	1	216901	5.33626	1	1					781	781	781	248762	248762	1	1	1	19	216901	1944/5/24	1945/4/2	308	1			308	1	1			308	1	1		308	1	1	1	1	1
610	480023		High	3	2	1	29	18	1	68389	4.83499	1	1					610	610	610	480023	480023	2	1	1	18	68389	1944/3/28	1944/4/19	21	1			21	1	1			21	1	1		21	1	1	1	1	1
1360	91350	649.056	Int	2	2	1	35	17	1	273407	5.43681	2	1					1360	1360	1360	91350	91350	2	1	2	17	273407	1944/12/27	1945/3/14	77	1			77	1	1			77	2	1		77	2	2	1	1	1
1048	61105		High	3	2	1	53	17	1	369795	5.56796	1	1					1048	1048	1048	61105	61105	2	1	1	17	369795	1944/9/5	1945/5/28	263	2	1945/5/1	236	236	1	1			263	1	2	1945/5/1	236	1	2	1	1	1
89	448688	3845.74	High	3	2	1	33	17	1	257657	5.41104	1	1					89	89	89	448688	448688	2	1	1	17	257657	1943/8/16	1944/4/27	251	1			251	1	1			251	1	1		251	1	1	1	1	1
1853	484075		High	3	2	1	38	17	1	62791	4.7979	1	1					1853	1853	1853	484075	484075	1	1	1	17	62791	1945/7/11	1945/8/29	48	1			48	1	1			48	1	1		48	1	1	1	1	1
344	342421		Low	1	1	2	33	16	1	182470	5.26119	1	1					344	344	344	342421	342421	2	2	1	16	182470	1943/11/22	1944/3/16	114	1			114	1	1			114	1	1		114	1	1	1	1	1
692	436062		Def	0	0	1	30	15	1	1369926	6.1367	2	1					692	692	692	436062	436062	2	1	1	15	1369926	1944/4/25	1945/3/31	336	1			336	1	1			336	1	1		336	1	1	1	1	1
1415	338537		Int	2	2	1	28	15	1	400360	5.60245	1	1					1415	1415	1415	338537	338537	1	1	1	15	400360	1945/1/17	1945/4/19	92	2	1945/2/5	18	18	1	1			92	2	2	1945/2/5	18	2	2	1	1	1
321	419975		Int	2	2	1	29	15	1	201689	5.30468	1	1					321	321	321	419975	419975	2	1	1	15	201689	1943/11/15	1945/2/27	462	1			462	1	1			462	1	1		462	1	1	1	1	1
1427	514584		Int	2	2	2	29	15	1	255988	5.40822	1	1					1427	1427	1427	514584	514584	2	2	1	15	255988	1945/1/23	1945/7/10	167	1			167	1	1			167	1	1		167	1	1	1	1	1
277	197009		High	3	2	2	29	15	1	321192	5.50676	1	1					277	277	277	197009	197009	2	2	1	15	321192	1943/10/25	1944/6/8	223	2	1943/11/2	7	7	2	1			223	1	2	1943/11/2	7	2	2	1	1	1
177	374354		High	3	2	2	28	15	1	1144707	6.05869	1	1					177	177	177	374354	374354	2	2	1	15	1144707	1943/9/13	1944/6/18	275	1			275	2	1			275	1	1		275	2	2	1	1	1
1529	469310		High	3	2	1	35	15	1	29004	4.46246	1	1					1529	1529	1529	469310	469310	2	1	1	15	29004	1945/2/27	1945/12/11	284	1			284	1	1			284	1	1		284	1	1	1	1	1
622	455720		Low	1	1	1	29	14	1	184767	5.26662	1	1					622	622	622	455720	455720	2	1	2	14	184767	1944/3/28	1945/10/27	569	1			569	1	1			569	1	1		569	1	1	1	1	1
1020	159542	2468.71	High	3	2	2	36	14	1	563958	5.75125	1	1					1020	1020	1020	159542	159542	1	2	1	14	563958	1944/8/23	1945/12/6	463	1			463	1	1			463	1	1		463	1	1	1	1	1
1773	283839		High	3	2	1	34	14	1	551345	5.74142	1	1					1773	1773	1773	283839	283839	1	1	1	14	551345	1945/5/23	1945/12/1	188	1			188	1	1			188	2	1		188	2	2	1	1	1
306	289913		High	3	2	1	51	14	1	624302	5.79539	1	1					306	306	306	289913	289913	2	1	1	14	624302	1943/11/8	1944/3/21	133	1			133	2	1			133	1	1		133	2	2	1	1	1
1318	512804		High	3	2	1	30	14	1	50027	4.6992	1	1					1318	1318	1318	512804	512804	2	1	1	14	50027	1944/12/12	1945/8/20	248	1			248	1	1			248	1	1		248	1	1	1	1	1
776	136931	560.722	Int	2	2	1	38	13	1	196815	5.29406	1	1					776	776	776	136931	136931	2	1	1	13	196815	1944/5/23	1945/12/19	566	1			566	1	1			566	1	1		566	1	1	1	1	1
1395	501233		Int	2	2	1	32	13	1	299128	5.47586	1	1					1395	1395	1395	501233	501233	1	1	1	13	299128	1945/1/10	1946/11/4	654	1			654	1	1			654	2	1		654	2	2	1	1	1
715	109983	6096.35	High	3	2	1	35	13	1	163169	5.21264	1	1					715	715	715	109983	109983	2	1	1	13	163169	1944/5/2	1945/9/26	504	1			504	1	1			504	1	1		504	1	1	1	1	1
1237	373459		High	3	2	1	33	13	1	400	2.60206	1	1					1237	1237	1237	373459	373459	1	1	1	13	400	1944/11/15	1945/4/28	163	1			163	1	1			163	1	1		163	1	1	1	1	1
2021	448146	2454.27	High	3	2	1	38	13	1	51510	4.71189	1	1					2021	2021	2021	448146	448146	2	1	1	13	51510	1945/9/18	1945/11/1	43	1			43	1	1			43	1	1		43	1	1	1	1	1
1802	532879		High	3	2	1	41	13	1	78798	4.89652	1	1					1802	1802	1802	532879	532879	1	1	1	13	78798	1945/5/30	1945/11/1	151	1			151	1	1			151	1	1		151	1	1	1	1	1
1829	243434		High	3	2	1	38	12	1	353435	5.54831	1	1					1829	1829	1829	243434	243434	1	1	1	12	353435	1945/7/4	1945/7/25	21	1			21	1	1			21	1	1		21	1	1	1	1	1
2110	305803		High	3	2	1	31	12	1	412286	5.6152	2	2					2110	2110	2110	305803	305803	1	1	1	12	412286	1945/10/15	1946/1/3	78	1			78	1	1			78	1	1		78	1	1	1	1	1
338	342808	5849.61	High	3	2	2	25	12	1	987662	5.99461	1	1					338	338	338	342808	342808	2	2	2	12	987662	1943/11/22	1945/7/12	590	1			590	1	1			590	1	1		590	1	1	1	1	1
1168	478041		Def	0	0	1	41	11	1	223989	5.35023	1	1					1168	1168	1168	478041	478041	2	1	1	11	223989	1944/10/24	1945/2/7	103	1			103	1	1			103	1	1		103	1	1	1	1	1
371	439368		Low	1	1	1	32	11	1	1145146	6.05886	1	1					371	371	371	439368	439368	1	1	1	11	1145146	1943/12/7	1946/2/11	784	1			784	1	1			784	1	1		784	1	1	1	1	1
1943	29304		Int	2	2	2	41	11	1	379548	5.57927	1	1					1943	1943	1943	29304	29304	1	2	1	11	379548	1945/8/20	1945/11/14	84	1			84	1	1			84	1	1		84	1	1	1	1	1
1557	388045		Int	2	2	1	33	11	1	68000	4.83251	1	1					1557	1557	1557	388045	388045	1	1	1	11	68000	1945/3/6	1946/4/3	387	1			387	1	1			387	1	1		387	1	1	1	1	1
1135	141864		High	3	2	1	38	11	1	1064567	6.02717	2	1					1135	1135	1135	141864	141864	2	1	1	11	1064567	1944/9/26	1944/12/10	74	1			74	1	1			74	1	1		74	1	1	1	1	1
1626	222649		High	3	2	1	33	11	1	571875	5.7573	1	1					1626	1626	1626	222649	222649	2	1	1	11	571875	1945/4/3	1945/8/8	125	1			125	1	1			125	1	1		125	1	1	1	1	1
885	333585	3129.72	High	3	2	1	32	11	1	290756	5.46353	2	1					885	885	885	333585	333585	2	1	1	11	290756	1944/6/27	1945/3/6	249	1			249	1	1			249	1	1		249	1	1	1	1	1
1744	489214	1511.53	High	3	2	1	33	11	1	252026	5.40145	1	1					1744	1744	1744	489214	489214	1	1	1	11	252026	1945/5/16	1945/10/3	137	1			137	1	1			137	2	1		137	2	2	1	1	1
1651	518484		High	3	2	2	29	11	1	202817	5.3071	1	1					1651	1651	1651	518484	518484	2	2	1	11	202817	1945/4/17	1946/8/13	476	2	1946/8/13	476	476	1	1			476	1	2	1946/8/13	476	1	2	1	1	1
413	44493	1653.06	Int	2	2	1	26	10	1	52919	4.72361	1	1					413	413	413	44493	44493	2	1	1	10	52919	1944/1/3	1944/9/12	249	1			249	1	2	1944/6/26	173	173	1	2	1944/6/26	173	1	2	1	1	1
315	49150		High	3	2	1	32	10	1	1816832	6.25931	1	1					315	315	315	49150	49150	1	1	1	10	1816832	1943/11/9	1944/2/4	85	1			85	2	1			85	1	1		85	2	2	1	1	1
1533	372676	3857.23	High	3	2	2	35	10	1	300188	5.47739	1	1					1533	1533	1533	372676	372676	2	2	1	10	300188	1945/2/28	1945/9/15	195	2	1945/7/11	131	131	1	1			195	1	2	1945/7/11	131	1	2	1	1	1
1801	422140		High	3	2	2	25	10	1	67765	4.83101	1	1					1801	1801	1801	422140	422140	1	2	1	10	67765	1945/5/30	1945/8/1	61	1			61	1	1			61	1	1		61	1	1	1	1	1
687	483122		High	3	2	1	35	10	1	172321	5.23634	1	1					687	687	687	483122	483122	2	1	1	10	172321	1944/4/25	1945/4/17	352	1			352	1	1			352	1	1		352	1	1	1	1	1
1063	499246	906.902	Int	2	2	1	37	9	1	885484	5.94718	1	1					1063	1063	1063	499246	499246	1	1	1	9	885484	1944/9/3	1945/9/22	379	1			379	1	1			379	1	1		379	1	1	1	1	1
1227	500170		Int	2	2	1	34	9	1	27107	4.43308	2	1					1227	1227	1227	500170	500170	2	1	1	9	27107	1944/11/14	1944/11/19	5	1			5	1	1			5	1	1		5	1	1	1	1	1
1051	148788		High	3	2	1	34	9	1	521831	5.71753	1	1					1051	1051	1051	148788	148788	2	1	1	9	521831	1944/9/5	1945/2/23	168	2	1945/2/20	165	165	1	1			168	1	2	1945/2/20	165	1	2	1	1	1
159	249167		High	3	2	1	30	9	1	151455	5.18028	1	1					159	159	159	249167	249167	1	1	2	9	151455	1943/9/7	1944/11/24	437	1			437	1	1			437	1	1		437	1	1	1	1	1
481	470648		High	3	2	2	35	9	1	181818	5.25964	1	1					481	481	481	470648	470648	1	2	1	9	181818	1944/2/1	1945/5/7	456	1			456	1	1			456	1	1		456	1	1	1	1	1
1381	513747	3169.97	High	3	2	2	28	9	1	614634	5.78862	1	1					1381	1381	1381	513747	513747	1	2	2	9	614634	1945/1/3	1945/12/18	345	1			345	1	1			345	1	1		345	1	1	1	1	1
698	339071		Int	2	2	1	35	8	1	574380	5.7592	1	1					698	698	698	339071	339071	2	1	1	8	574380	1944/4/25	1944/4/30	5	1			5	1	1			5	1	1		5	1	1	1	1	1
267	441513		Int	2	2	1	40	8	1	95969	4.98213	1	2					267	267	267	441512	441512	1	1	1	8	95969	1943/10/19	1944/7/6	257	1			257	1	1			257	1	1		257	1	1	1	1	1
1983	512819	579.585	Int	2	2	2	22	8	1	102418	5.01038	1	1					1983	1983	1983	512819	512819	2	2	1	8	102418	1945/9/4	1946/3/5	181	1			181	1	2	1945/10/20	46	46	1	2	1945/10/20	46	1	2	2	1	2	1946/6/18
1076	98607	4816.98	High	3	2	1	32	8	1	114159	5.05751	1	1					1076	1076	1076	98607	98607	2	1	1	8	114159	1944/9/12	1944/12/23	101	2	1944/12/1	79	79	1	1			101	1	2	1944/12/1	79	1	2	1	1	1
2115	154647		High	3	2	1	35	8	1	406713	5.60929	1	1					2115	2115	2115	154647	154647	1	1	1	8	406713	1945/10/15	1945/11/17	32	1			32	1	1			32	1	1		32	1	1	1	1	1
1294	219329	3124.52	High	3	2	2	28	8	1	115559	5.0628	1	1					1294	1294	1294	219329	219329	1	2	1	8	115559	1944/12/6	1945/6/13	187	1			187	1	1			187	1	1		187	1	1	1	1	1
264	240902	3578.36	High	3	2	1	34	8	1	40785	4.6105	1	1					264	264	264	240902	240902	1	1	2	8	40785	1943/10/19	1943/11/16	27	1			27	2	1			27	1	1		27	2	2	1	1	1
1466	287676		High	3	2	1	44	8	1	336382	5.52683	1	1					1466	1466	1466	287676	287676	1	1	1	8	336382	1945/2/7	1945/5/2	85	1			85	1	1			85	1	1		85	1	1	1	1	1
498	474393		High	3	2	2	33	8	1	256809	5.40961	1	1					498	498	498	474393	474393	1	2	1	8	256809	1944/2/14	1944/3/27	43	1			43	1	1			43	1	1		43	1	1	1	1	1
1019	341169	512.984	Int	2	2	2	37	7	1	1261302	6.10082	1	1					1019	1019	1019	341169	341169	1	2	1	7	1261302	1944/8/23	1945/3/29	216	1			216	1	1			216	1	1		216	1	1	1	1	1
760	379489	324.937	Int	2	2	1	26	7	1	26941	4.43041	1	1					760	760	760	379489	379489	1	1	1	7	26941	1944/5/17	1946/1/12	595	1			595	2	1			595	1	1		595	2	2	1	1	1
460	381822		High	3	2	2	31	7	1	600940	5.77883	1	1					460	460	460	381822	381822	2	2	1	7	600940	1944/1/24	1945/11/20	656	1			656	1	1			656	1	1		656	1	1	1	1	1
520	465691	3853.69	High	3	2	1	39	7	1	310881	5.49259	1	1					520	520	520	465691	465691	2	1	1	7	310881	1944/2/21	1944/11/1	250	1			250	2	1			250	1	1		250	2	2	1	1	1
1380	498249	4593.61	High	3	2	2	44	7	1	762500	5.88224	1	1					1380	1380	1380	498249	498249	1	2	1	7	762500	1945/1/3	1945/7/11	188	1			188	1	1			188	1	1		188	1	1	1	1	1
1483	520878	3449.29	High	3	2	1	37	7	1	90428	4.9563	1	1					1483	1483	1483	520878	520878	2	1	1	7	90428	1945/2/13	1945/5/8	85	1			85	1	1			85	1	1		85	1	1	1	1	1
2108	531047		High	3	2	1	35	7	1	250059	5.39804	1	1					2108	2108	2108	531047	531047	1	1	1	7	250059	1945/10/15	1945/11/22	37	1			37	1	1			37	2	1		37	2	2	1	1	1
580	308627		High	3	2	1	36	6	1	246292	5.39145	1	1					580	580	580	308627	308627	2	1	1	6	246292	1944/3/14	1945/10/1	557	2	1944/8/15	151	151	1	2	1944/9/5	171	171	1	2	1944/8/15	151	1	2	1	1	1
1451	518245		High	3	2	1	36	6	1	86954	4.93929	1	1					1451	1451	1451	518245	518245	2	1	1	6	86954	1945/1/30	1945/3/9	39	1			39	1	1			39	1	1		39	1	1	1	1	1
279	441242	3354.56	High	3	2	1	29	5	1	331200	5.52009	2	1					279	279	279	441242	441242	2	1	1	5	331200	1943/10/25	1944/5/28	213	1			213	1	1			213	1	1		213	1	1	1	1	1
1674	443603		High	3	2	1	27	5	1	311165	5.49299	1	1					1674	1674	1674	443603	443603	1	1	1	5	311165	1945/4/25	1945/8/1	96	1			96	2	1			96	1	1		96	2	2	1	1	1
619	95013		High	3	2	1	36	4	1	82796	4.91801	2	1					619	619	619	95013	95013	2	1	1	4	82796	1944/3/28	1945/2/25	327	1			327	1	1			327	1	1		327	1	1	1	1	1
1882	226011		High	3	2	1	37	3	1	314466	5.49757	1	1					1882	1882	1882	226011	226011	1	1	1	3	314466	1945/8/1	1945/11/22	111	1			111	1	1			111	1	1		111	1	1	1	1	1
721	391445		High	3	2	1	33	3	1	839552	5.92405	1	1					721	721	721	391445	391445	2	1	1	3	839552	1944/5/2	1944/6/21	49	1			49	1	1			49	1	1		49	1	1	1	1	1
1411	416964		High	3	2	1	33	1	1	1361671	6.13407	1	1					1411	1411	1411	416964	416964	2	1	2	1	1361671	1945/1/16	1946/1/15	359	1			359	1	1			359	1	1		359	1	1	1	1	1
928	161838		Low	1	1	1	30	0	1	267364	5.4271	1	1					928	928	928	161838	161838	2	1	1	0	267364	1944/7/12	1945/9/19	427	1			427	1	1			427	1	1		427	1	1	1	1	1
891	400964		Low	1	1	1	29	0	1	55560	4.74476	1	1					891	891	891	400964	400964	2	1	1	0	55560	1944/6/27	1946/12/26	899	1			899	1	1			899	1	1		899	1	1	1	1	1
914	141805		Int	2	2	1	32	0	1	860068	5.93453	1	1					914	914	914	141805	141805	2	1	1	0	860068	1944/7/11	1944/9/27	76	1			76	1	1			76	1	1		76	1	1	1	1	1
1850	368573		Int	2	2	2	30	0	1	526294	5.72123	1	1					1850	1850	1850	368573	368573	1	2	1	0	526294	1945/7/11	1947/3/14	603	1			603	1	1			603	1	1		603	1	1	2	1	2	1945/8/1
213	15662		High	3	2	2	29	0	1	1281747	6.1078	1	1					213	213	213	15662	15662	1	2	2	0	1281747	1943/9/28	1944/9/4	336	1			336	1	1			336	1	1		336	1	1	1	1	1
1328	22933	4131.59	High	3	2	1	32	0	1	197183	5.29487	1	1					1328	1328	1328	22933	22933	1	1	1	0	197183	1944/12/13	1945/10/11	298	1			298	2	1			298	1	1		298	2	2	2	1	2	1945/8/15
806	51175		High	3	2	1	44	0	1	788372	5.89673	1	1					806	806	806	51175	51175	2	1	1	0	788372	1944/6/6	1945/3/14	278	1			278	2	1			278	1	1		278	2	2	1	1	1
817	61499		High	3	2	1	36	0	1	305290	5.48471	1	1					817	817	817	61499	61499	1	1	1	0	305290	1944/6/7	1944/12/21	194	1			194	2	1			194	1	1		194	2	2	1	1	1
268	133732	2512.31	High	3	2	1	29	0	1	180923	5.25749	1	1					268	268	268	133732	133732	2	1	1	0	180923	1943/10/25	1944/1/25	90	1			90	1	1			90	1	1		90	1	1	1	1	1
2001	159335		High	3	2	1	22	0	1	127750	5.10636	2	1					2001	2001	2001	159335	159335	1	1	1	0	127750	1945/9/17	1947/6/21	634	1			634	2	1			634	1	1		634	2	2	1	1	1
1332	444632		High	3	2	2	25	0	1	232995	5.36735	1	1					1332	1332	1332	444632	444632	1	2	1	0	232995	1944/12/13	1945/10/1	288	1			288	1	1			288	1	1		288	1	1	1	1	1
534	454816		High	3	2	2	29	0	1	899318	5.95391	1	1					534	534	534	454816	454816	1	2	1	0	899318	1944/2/22	1944/6/8	106	1			106	1	1			106	1	1		106	1	1	1	1	1
1534	461567		High	3	2	1	30	0	1	11283	4.05242	1	1					1534	1534	1534	461567	461567	2	1	1	0	11283	1945/2/28	1945/5/2	62	1			62	1	1			62	1	1		62	1	1	1	1	1
1419	511862		High	3	2	1	36	0	1	82229	4.91503	1	1					1419	1419	1419	511862	511862	2	1	1	0	82229	1945/1/17	1945/11/23	306	1			306	1	1			306	1	1		306	1	1	1	1	1
1397	512475	3943.18	High	3	2	2	33	0	1	177778	5.24988	1	1					1397	1397	1397	512475	512475	1	2	1	0	177778	1945/1/10	1945/8/11	211	1			211	1	1			211	1	1		211	1	1	1	1	1
2113	527777		High	3	2	1	27	0	1	254168	5.40512	1	1					2113	2113	2113	527777	527777	1	1	1	0	254168	1945/10/15	1946/3/14	149	1			149	1	1			149	1	1		149	1	1	1	1	1
150	273595	0	Low	1	1	2	32	686	2	19423	4.28832	1	1					150	150	150	273595	273595	2	2	1	686	19423	1943/9/6	1946/12/3	1167	1			1167	1	1			1167	1	1		1167	1	1	1	1	1
644	480923	3995.64	High	3	2	2	30	460	2	4064	3.60895	1	1					644	644	644	480923	480923	2	2	1	460	4064	1944/4/4	1947/10/15	1271	1			1271	1	1			1271	1	1		1271	1	1	1	1	1
361	177180		High	3	2	2	30	414	2	134069	5.12733	1	1					361	361	361	177180	177180	2	2	1	414	134069	1943/11/29	1946/2/19	800	1			800	1	1			800	1	1		800	1	1	1	1	1
216	175701	2915.24	High	3	2	2	28	387	2	400	2.60206	1	1					216	216	216	175701	175701	2	2	2	387	400	1943/9/28	1946/3/13	885	1			885	1	1			885	1	1		885	1	1	1	1	1
155	177606		Int	2	2	2	35	374	2	37161	4.57009	1	1					155	155	155	177606	177606	2	2	2	374	37161	1943/9/6	1945/3/8	542	1			542	1	1			542	1	1		542	1	1	1	1	1
17	99305		High	3	2	2	22	361	2	34955	4.54351	1	1					17	17	17	99305	99305	2	2	2	361	34955	1943/7/19	1946/11/3	1184	1			1184	1	1			1184	1	1		1184	1	1	1	1	1
808	487308		High	3	2	1	33	284	2	429885	5.63335	1	1					808	808	808	487308	487308	2	1	1	284	429885	1944/6/6	1945/5/8	332	1			332	1	1			332	1	1		332	1	1	1	1	1
29	127136		High	3	2	2	29	277	2	400	2.60206	1	1					29	29	29	127136	127136	2	2	2	277	400	1943/7/27	1946/2/21	924	1			924	1	1			924	1	1		924	1	1	1	1	1
47	144040		Int	2	2	2	37	261	2	15021	4.1767							47	47	47	144040	144040	1	2	2	261	15021	1943/8/3	1944/11/2	449	2	1944/4/26	263	263	1	1			449	1	2	1944/4/26	263	1	2	1	1	1
97	228963	0	Def	0	0	2	29	258	2	400	2.60206	1	1					97	97	97	228963	228963	2	2	2	258	400	1943/8/16	1945/1/25	519	1			519	1	1			519	1	1		519	1	1	1	1	1
931	230361		Int	2	2	1	35	258	2	1264637	6.10197	1	1					931	931	931	230361	230361	1	1	1	258	1264637	1944/7/12	1944/11/7	115	1			115	1	1			115	1	1		115	1	1	1	1	1
252	291655	3069.22	High	3	2	1	32	234	2	120000	5.07918	2	1					252	252	252	291655	291655	2	1	2	234	120000	1943/10/18	1945/9/4	676	1			676	1	2	1945/8/1	643	643	1	2	1945/8/1	643	1	2	1	1	1
794	17683	0	Def	0	0	2	28	230	2	1895718	6.27777	1	2					794	794	794	17683	17683	2	2	1	230	1895718	1944/5/30	1945/6/14	374	1			374	1	2	1944/9/27	117	117	2	2	1944/9/27	117	2	2	1	1	1
601	278869		High	3	2	1	32	222	2	220382	5.34318	1	1					601	601	601	278869	278869	1	1	1	222	220382	1944/3/22	1946/4/8	736	2	1945/12/20	628	628	1	1			736	1	2	1945/12/20	628	1	2	1	1	1
112	219539	1973.87	High	3	2	2	32	169	1	154545	5.18905	1	1					112	112	112	219539	219539	2	2	2	169	154545	1943/8/23	1945/7/3	670	1			670	1	2	1945/4/24	601	601	1	2	1945/4/24	601	1	2	1	1	1
273	448279		Int	2	2	2	36	167	1	354308	5.54938	1	1					273	273	273	448279	448279	2	2	1	167	354308	1943/10/25	1946/11/3	1088	1			1088	1	1			1088	1	1		1088	1	1	1	1	1
1190	477810		High	3	2	2	21	149	1	190169	5.27914	1	1					1190	1190	1190	477810	477810	2	2	2	149	190169	1944/10/24	1946/6/20	596	1			596	1	1			596	1	1		596	1	1	1	1	1
35	226896		High	3	2	2	24	126	1	528889	5.72336	1	1					35	35	35	226896	226896	2	2	1	126	528889	1943/7/27	1945/12/27	870	2	1945/11/27	840	840	1	1			870	1	2	1945/11/27	840	1	2	1	1	1
382	421756	75.1473	Low	1	1	2	26	90	1	168653	5.22699	2	1					382	382	382	421756	421756	2	2	2	90	168653	1943/12/20	1944/8/24	244	1			244	1	1			244	1	1		244	1	1	1	1	1
265	40707		High	3	2	1	42	79	1	449438	5.65267	1	1					265	265	265	40707	40707	1	1	1	79	449438	1943/10/19	1944/4/26	187	1			187	1	1			187	1	1		187	1	1	1	1	1
1879	536714		High	3	2	2	32	64	1	87149	4.94026	2	1					1879	1879	1879	536714	536714	1	2	1	64	87149	1945/7/18	1945/12/27	159	1			159	1	1			159	1	1		159	1	1	1	1	1
197	385569		High	3	2	2	30	58	1	145293	5.16224	1	1					197	197	197	385569	385569	1	2	1	58	145293	1943/9/21	1945/3/8	527	1			527	1	1			527	1	1		527	1	1	1	1	1
1602	312928	4683.41	High	3	2	1	31	49	1	176122	5.24581	1	1					1602	1602	1602	312928	312928	2	1	1	49	176122	1945/3/27	1946/6/17	440	1			440	2	1			440	1	1		440	2	2	1	1	1
832	81889		High	3	2	1	24	41	1	582645	5.7654	1	1					832	832	832	81889	81889	2	1	1	41	582645	1944/6/13	1944/12/19	186	2	1944/11/10	147	147	1	1			186	2	2	1944/11/10	147	2	2	1	1	1
372	455165		Low	1	1	2	36	40	1	304255	5.48324	1	1					372	372	372	455165	455165	1	2	1	40	304255	1943/12/7	1945/7/31	594	1			594	1	1			594	1	1		594	1	1	1	1	1
833	268870	840.373	Int	2	2	2	40	29	1	1744344	6.24163	2	1					833	833	833	268870	268870	2	2	1	29	1744344	1944/6/13	1944/11/6	143	2	1944/9/29	106	106	2	1			143	1	2	1944/9/29	106	2	2	1	1	1
27	258563		High	3	2	1	32	28	1	196676	5.29375	1	1					27	27	27	258563	258563	2	1	1	28	196676	1943/7/27	1944/2/26	209	1			209	1	1			209	1	1		209	1	1	1	1	1
1365	513287		High	3	2	1	30	23	1	1171470	6.06873	1	2					1365	1365	1365	513287	513287	1	1	1	23	1171470	1944/12/27	1945/2/23	56	1			56	2	1			56	2	1		56	2	2	1	1	1
43	106188	3147.3	High	3	2	1	38	18	1	557851	5.74652							43	43	43	106188	106188	1	1	1	18	557851	1943/8/3	1944/1/18	165	1			165	1	1			165	1	1		165	1	1	1	1	1
417	468311	4287.12	High	3	2	2	23	16	1	1653061	6.21829	1	1					417	417	417	468311	468311	2	2	1	16	1653061	1944/1/3	1944/6/19	166	1			166	1	1			166	1	1		166	1	1	1	1	1
266	423555	3956.98	High	3	2	1	32	15	1	64195	4.8075	2	1					266	266	266	423555	423555	1	1	1	15	64195	1943/10/19	1945/6/19	600	1			600	1	1			600	1	1		600	1	1	1	1	1
2107	467761		Def	0	0	2	47	13	1	847873	5.92833	1	1					2107	2107	2107	467761	467761	1	2	1	13	847873	1945/10/15	1946/5/23	218	2	1946/3/30	165	165	1	1			218	1	2	1946/3/30	165	1	2	1	1	1
688	262890		High	3	2	2	27	3	1	412295	5.61521	1	1					688	688	688	262890	262890	2	2	1	3	412295	1944/4/25	1944/9/27	152	1			152	1	1			152	1	1		152	1	1	1	1	1
90	203785		Int	2	2	1	32	1	1	81176	4.90943	1	1					90	90	90	203785	203785	2	1	1	1	81176	1943/8/16	1943/10/18	62	1			62	1	1			62	1	1		62	1	1	1	1	1
724	199371		High	3	2	1	27	0	1	164716	5.21674	1	1					724	724	724	199371	199371	1	1	1	0	164716	1944/5/3	1945/1/9	246	1			246	1	1			246	1	1		246	1	1	1	1	1
1088	465998	4317.51	High	3	2	2	24	0	1	157391	5.19698	1	1					1088	1088	1088	465998	465998	1	2	1	0	157391	1944/9/13	1945/1/31	138	1			138	1	1			138	1	1		138	1	1	1	1	1
[truncated: 26 more columns]

## Sheet: n=632
sample_JICANO	HN	MBLconcngmljverJun2018	Lancet1	Lancet12	Lancet3	MBL2_Haplo_code	MBL2_Haplo2_code	Haplotypecategory	MBL2_funcscore_rev	funcscore	funcscore2	funcgr	SEX	AGE	CD4	VL	logVL	sympAIDS	ARV	ARV2	TBPTBExTB	CRYPTO	PCP	PEN	HBsAgfin	AHCVfin	AB	AC	AD	AE	OInatural642Hx_jicano	Query_LabBaseLineall_jicano	F1Antiretroviraldrugs_jicano	OI__Natural642_hn	Query_ClinBaseLineall_hn	OI__Natural642_cohort	sex	arvHx	cd4	vl	Entymd	Endymd	Duration	PulTB	Pulymd2	Puldur	PTBdurKM	tbpulHx	Ext_TB
1335	468596		Int	2	5	2	0	3	2	3	2	4	2	30	0	252038	5.40147	3	1	1	2	2	2	1	1	1					1335	1335	1335	468596	468596	1	2	1	0	252038	1944/12/13	1946/5/14	511	1			511	2	1
1970	142453	2008.9	High	3	5	1	1	3	1	5	3	2	1	30	148	179757	5.25469	3	1	1	2	1	2	1	1	1					1970	1970	1970	142453	142453	1	1	1	148	179757	1945/9/3	1946/10/27	414	1			414	1	1
157	75814		Low	1	4	1	0	2	2	1	1	9	1	35	0	483587	5.68447	3	1	1	2	2	2	1	1	1					157	157	157	75814	75814	2	1	1	0	483587	1943/9/6	1943/9/29	23	1			23	2	1
2098	301173		High	3	5	1	1	3	1	3	2	6	1	32	0	1028046	6.01201	3	1	1	2	2	2	1	1	1					2098	2098	2098	301173	301173	2	1	1	0	1028046	1945/10/9	1945/12/24	75	1			75	2	1
262	285653		High	3	5	2	2	5	1	6	4	1	1	35	11	114498	5.0588	3	1	1	1	1	2	1	1	1					262	262	262	285653	285653	2	1	1	11	114498	1943/10/18	1944/9/24	336	2	1944/9/8	320	320	2	1
578	69279	4138.43	High	3	5	1	1	3	1	4	3	3	2	33	7	953846	5.97948	3	1	1	2	1	2	1	1	1					578	578	578	69279	69279	2	2	1	7	953846	1944/3/14	1945/11/8	594	1			594	1	1
652	266254	1442.7	High	3	5	2	1	4	1	4	3	3	1	43	18	1106707	6.04403	3	1	1	2	1	2	1	1	1					652	652	652	266254	266254	1	1	1	18	1106707	1944/4/5	1944/4/14	9	1			9	2	1
1379	99910		Low	1	4	1	0	2	2	1	1	9	1	60	16	15182	4.18133	3	1	1	2	1	2	1	1	1					1379	1379	1379	99910	99910	1	1	1	16	15182	1945/1/3	1945/1/16	13	1			13	2	1
923	438319	1041.87	Int	2	5	2	0	3	2	3	2	4	1	31	302	2178363	6.33813	3	2	2	2	1	2	1	1	1					923	923	923	438319	438319	2	1	2	302	2178363	1944/7/11	1944/7/25	14	1			14	1	1
900	492073		High	3	5	2	2	5	1	6	4	1	1	34	0	322670	5.50876	3	1	1	2	1	2	1	1	1					900	900	900	492073	492073	1	1	1	0	322670	1944/6/28	1944/7/20	22	1			22	2	1
2090	487510		High	3	5	1	1	3	1	4	3	3	1	30	21	136522	5.1352	3	1	1	2	1	2	1	1	1					2090	2090	2090	487510	487510	1	1	1	21	136522	1945/10/8	1946/8/25	317	1			317	2	1
64	224482	0.0610002	Low	1	4	1	1	1	2	0	1	10	1	34	232	29264	4.46633	3	2	2	2	1	2	1	2	1					64	64	64	224482	224482	2	1	2	232	29264	1943/8/9	1944/11/1	442	1			442	2	1
1109	488886	2353.81	High	3	5	1	1	3	1	3	2	6	1	34	9	392632	5.59399	3	1	1	1	1	2	1	1	1					1109	1109	1109	488886	488886	1	1	1	9	392632	1944/9/20	1945/4/23	213	2	1945/1/9	109	109	1	1
479	469635	3898.23	High	3	5	1	1	3	1	4	3	3	1	32	74	434473	5.63796	3	1	1	1	1	2	1	1	1					479	479	479	469635	469635	1	1	1	74	434473	1944/2/1	1944/9/7	216	2	1944/6/20	139	139	1	1
365	340036		High	3	5	2	1	4	1	4	3	3	1	33	16	497107	5.69645	3	1	1	1	1	2	2	2	1					365	365	365	340036	340036	2	1	1	16	497107	1943/12/6	1944/5/24	168	1			168	1	2
895	248441		High	3	5	1	1	3	1	4	3	3	2	25	4	277857	5.44382	3	2	1	1	1	2	1	2	1					895	895	895	248441	248441	1	2	2	4	277857	1944/6/28	1945/6/2	334	2	1945/5/29	331	331	1	1
404	161748		Int	2	5	2	0	3	2	3	2	4	1	36	20	53580	4.729	3	1	1	1	1	2	1	2	1					404	404	404	161748	161748	1	1	1	20	53580	1943/12/28	1945/8/19	591	2	1945/2/28	420	420	1	1
156	285414	556.232	High	3	5	2	1	4	1	4	3	3	2	35	40	284483	5.45406	3	1	1	1	2	2	1	2	1					156	156	156	285414	285414	2	2	1	40	284483	1943/9/6	1944/8/8	332	1			332	1	1
1672	29465	1672.41	High	3	5	2	1	4	1	4	3	3	2	40	42	1290000	6.11059	3	1	1	1	1	2	1	1	1					1672	1672	1672	29465	29465	1	2	1	42	1290000	1945/4/25	1945/12/2	217	1			217	1	1
1824	537156		High	3	5	2	1	4	1	4	3	3	1	40	47	1398058	6.14553	3	1	1	1	1	2	1	1	1					1824	1824	1824	537156	537156	2	1	1	47	1398058	1945/7/3	1945/7/31	28	1			28	1	1
340	432543		High	3	5	2	1	4	1	4	3	3	1	33	14	694862	5.8419	3	1	1	1	1	2	1	1	1					340	340	340	432543	432543	2	1	1	14	694862	1943/11/22	1944/4/21	149	1			149	1	1
1412	512320		High	3	5	1	1	3	1	3	2	6	2	22	36	12464	4.09566	3	1	1	1	1	2	1	1	1					1412	1412	1412	512320	512320	1	2	1	36	12464	1945/1/17	1945/10/22	275	1			275	1	1
259	370123	321.76	Int	2	5	1	0	2	2	3	2	4	2	28	13	519639	5.7157	3	1	1	1	1	2	1	1	1					259	259	259	370123	370123	2	2	1	8888	519639	1943/10/18	1945/2/9	471	1			471	1	1
522	433318	6033.81	High	3	5	2	2	5	1	6	4	1	1	35	66	33566	4.5259	3	1	1	1	2	2	1	1	1					522	522	522	433318	433318	2	1	1	66	33566	1944/2/21	1945/2/1	340	1			340	1	1
2004	93158	2352.37	High	3	5	2	1	4	1	4	3	3	2	42	15	3555288	6.55087	3	1	1	1	1	2	1	1	1					2004	2004	2004	93158	93158	1	2	1	15	3555288	1945/9/17	1945/9/23	6	1			6	1	1
1653	73044	2197.35	High	3	5	1	1	3	1	3	2	6	2	29	61	812500	5.90982	3	1	1	1	1	2	1	1	1					1653	1653	1653	73044	73044	2	2	1	61	812500	1945/4/17	1945/7/11	84	1			84	1	1
318	81689	15.5582	Low	1	4	1	0	2	2	1	1	9	2	29	64	935495	5.97104	3	1	1	1	1	2	1	2	1					318	318	318	81689	81689	2	2	1	64	935495	1943/11/9	1944/3/19	130	1			130	1	1
559	329982	4261.11	High	3	5	2	2	5	1	6	4	1	2	32	6	281545	5.44955	3	2	1	1	1	2	1	1	1					559	559	559	329982	329982	2	2	2	6	281545	1944/3/7	1944/8/23	166	1			166	1	1
1238	285564		Low	1	4	1	0	2	2	1	1	9	2	44	16	266439	5.4256	3	1	1	1	1	2	1	1	1					1238	1238	1238	285564	285564	1	2	1	16	266439	1944/11/15	1945/9/28	313	1			313	1	1
1414	493262		High	3	5	1	2	4	1	6	4	1	2	35	12	960784	5.98263	3	1	1	1	2	2	1	2	1					1414	1414	1414	493262	493262	1	2	1	12	960784	1945/1/17	1945/4/9	82	1			82	1	1
234	71301	5485.86	High	3	5	1	2	4	1	6	4	1	1	37	154	237333	5.37536	3	1	1	1	2	2	1	1	1					234	234	234	71301	71301	1	1	1	154	237333	1943/10/5	1944/5/24	229	1			229	1	1
1854	264532		High	3	5	2	1	4	1	4	3	3	2	28	20	161164	5.20727	3	1	1	1	1	2	2	1	1					1854	1854	1854	264532	264532	1	2	1	20	161164	1945/7/11	1945/10/31	110	1			110	1	1
1556	518741		High	3	5	1	1	3	1	4	3	5	1	30	7	327818	5.51563	3	1	1	1	1	2	1	1	1					1556	1556	1556	518741	518741	1	1	1	7	327818	1945/3/7	1945/3/26	19	1			19	1	1
1329	239570	172.259	Int	2	5	1	0	2	2	3	2	4	1	30	23	163256	5.21287	3	1	1	1	1	2	1	1	1					1329	1329	1329	239570	239570	1	1	1	23	163256	1944/12/13	1945/1/12	29	1			29	1	1
526	185382		High	3	5	1	2	4	1	6	4	1	1	30	9	228335	5.35857	3	1	1	1	1	2	1	1	1					526	526	526	185382	185382	2	1	1	9	228335	1944/2/21	1944/4/7	46	1			46	1	1
476	472846	2327.84	High	3	5	1	2	4	1	6	4	1	1	41	0	1838820	6.26454	3	1	1	1	1	2	1	1	1					476	476	476	472846	472846	2	1	1	0	1838820	1944/1/31	1944/3/17	47	1			47	1	1
2106	547773	1917.92	High	3	5	2	1	4	1	4	3	3	2	50	145	995294	5.99795	3	1	1	1	1	2	1	1	1					2106	2106	2106	547773	547773	1	2	1	145	995294	1945/10/15	1945/12/13	58	1			58	1	1
1828	521038		Low	1	4	1	1	1	2	0	1	10	1	33	10	647603	5.81131	3	1	1	1	1	2	1	1	1					1828	1828	1828	521038	521038	2	1	1	10	647603	1945/7/3	1945/9/5	62	1			62	1	1
1363	311721	1489.34	Int	2	5	1	1	3	2	2	2	8	1	39	2	408403	5.61109	3	1	1	1	1	2	1	1	1					1363	1363	1363	311721	311721	2	1	1	2	408403	1944/12/27	1945/3/2	65	1			65	1	1
510	362481		High	3	5	1	2	4	1	6	4	1	2	43	12	8498	3.92932	3	1	1	1	1	2	1	1	1					510	510	510	362481	362481	1	2	1	12	8498	1944/2/15	1944/4/26	71	1			71	1	1
496	266118		High	3	5	2	1	4	1	4	3	3	1	35	21	522222	5.71786	3	1	1	1	1	2	1	1	1					496	496	496	266118	266118	2	1	1	21	522222	1944/2/7	1944/4/27	80	1			80	1	1
466	177794	290.059	Int	2	5	1	0	2	2	3	2	4	2	34	22	129095	5.11091	3	1	1	1	1	2	1	1	1					466	466	466	177794	177794	2	2	1	22	129095	1944/1/31	1944/4/27	87	1			87	1	1
1594	481130	2515.83	High	3	5	2	2	5	1	6	4	1	1	39	83	145906	5.16407	3	1	1	1	1	2	1	1	1					1594	1594	1594	481130	481130	2	1	1	83	145906	1945/3/27	1945/7/11	104	1			104	1	1
453	246164		High	3	5	2	1	4	1	4	3	3	1	33	5	309449	5.49059	3	1	1	1	1	2	1	1	1					453	453	453	246164	246164	2	1	1	5	309449	1944/1/24	1944/5/22	118	1			118	1	1
1717	503041	1899.81	High	3	5	2	1	4	1	4	3	3	1	33	56	17020	4.23096	3	2	2	1	1	2	1	1	1					1717	1717	1717	503041	503041	2	1	2	56	17020	1945/5/15	1945/10/3	138	1			138	1	1
1995	444007	8.57982	Low	1	4	1	0	2	2	1	1	9	1	32	121	4564	3.65935	3	1	1	1	1	2	1	1	1					1995	1995	1995	444007	444007	1	1	1	121	4564	1945/9/17	1946/2/21	154	1			154	1	1
1396	499296		High	3	5	1	2	4	1	6	4	1	2	44	3	365074	5.56238	3	1	1	1	1	2	1	1	1					1396	1396	1396	499296	499296	1	2	1	3	365074	1945/1/10	1945/6/27	167	1			167	1	1
1969	525100	2005.7	High	3	5	2	1	4	1	4	3	3	1	33	116	1146	3.05918	3	2	2	1	1	2	1	1	1					1969	1969	1969	525100	525100	1	1	2	116	1146	1945/9/3	1946/3/7	184	1			184	1	1
203	415387	896.406	Int	2	5	2	0	3	2	3	2	4	1	38	54	155294	5.19115	3	1	1	1	1	2	1	1	1					203	203	203	415387	415387	2	1	1	54	155294	1943/9/27	1944/6/26	269	1			269	1	1
1069	145711	639.225	Int	2	5	2	0	3	2	3	2	4	1	36	6	462295	5.66492	3	2	1	1	1	2	1	1	1					1069	1069	1069	145711	145711	2	1	2	6	462295	1944/9/12	1945/7/18	306	1			306	1	1
1182	501765	6784.87	High	3	5	2	2	5	1	6	4	1	1	33	23	402500	5.60477	3	1	1	1	1	2	1	1	1					1182	1182	1182	501765	501765	2	1	1	23	402500	1944/10/24	1945/10/9	345	1			345	1	1
625	108040		Low	1	4	1	0	2	2	1	1	9	2	31	52	151967	5.18175	3	1	1	1	1	2	1	1	1					625	625	625	108040	108040	1	2	1	52	151967	1944/3/29	1945/4/4	365	1			365	1	1
2111	440906		High	3	5	1	1	3	1	4	3	3	2	45	0	18859	4.27552	3	1	1	1	1	2	1	1	1					2111	2111	2111	440906	440906	1	2	1	0	18859	1945/10/15	1946/10/20	365	1			365	1	1
1111	481912	1205.95	High	3	5	2	1	4	1	4	3	3	2	37	157	288000	5.45939	3	1	1	1	1	2	1	1	1					1111	1111	1111	481912	481912	2	2	1	157	288000	1944/9/20	1945/11/15	415	1			415	1	1
154	231948	21.9122	Int	2	5	1	0	2	2	3	2	4	2	27	47	503871	5.70232	3	1	1	1	1	2	1	1	1					154	154	154	231948	231948	2	2	1	47	503871	1943/9/6	1944/12/10	454	1			454	1	1
653	172311		High	3	5	2	2	5	1	6	4	1	2	42	26	1174442	6.06983	3	2	1	1	1	2	1	1	1					653	653	653	172311	172311	1	2	2	26	1174442	1944/4/5	1945/7/12	457	1			457	1	1
2096	265394		High	3	5	2	2	5	1	6	4	1	1	34	19	2081212	6.31832	3	1	1	1	1	2	1	1	1					2096	2096	2096	265394	265394	2	1	1	19	2081212	1945/10/9	1947/1/17	458	1			458	1	1
1823	532984		Low	1	4	1	0	2	2	1	1	9	1	32	25	573793	5.75876	3	1	1	1	1	2	1	2	1					1823	1823	1823	532984	532984	2	1	1	25	573793	1945/7/3	1946/10/28	475	1			475	1	1
63	231236	2572.94	High	3	5	2	1	4	1	5	3	2	2	26	538	2344	3.36996	3	2	2	1	1	2	1	1	1					63	63	63	231236	231236	2	2	2	538	2344	1943/8/9	1947/10/15	1506	1			1506	1	1
892	491876		High	3	5	2	1	4	1	4	3	3	1	37	0	324076	5.51065	3	1	1	1	1	2	1	1	1					892	892	892	491876	491876	2	1	1	0	324076	1944/6/27	1944/7/13	16	1			16	1	1
833	268870	840.373	Int	2	5	1	0	2	2	3	2	4	2	40	29	1744344	6.24163	3	1	1	2	1	1	1	2	1					833	833	833	268870	268870	2	2	1	29	1744344	1944/6/13	1944/11/6	143	2	1944/9/29	106	106	2	1
832	81889		High	3	5	2	1	4	1	4	3	3	1	24	41	582645	5.7654	3	1	1	2	1	1	1	1	1					832	832	832	81889	81889	2	1	1	41	582645	1944/6/13	1944/12/19	186	2	1944/11/10	147	147	1	1
794	17683	0	Low	1	4	1	1	1	2	0	1	10	2	28	230	1895718	6.27777	3	1	1	2	1	1	1	1	2					794	794	794	17683	17683	2	2	1	230	1895718	1944/5/30	1945/6/14	374	1			374	1	2
1365	513287		High	3	5	2	1	4	1	4	3	3	1	30	23	1171470	6.06873	3	1	1	2	1	1	1	1	2					1365	1365	1365	513287	513287	1	1	1	23	1171470	1944/12/27	1945/2/23	56	1			56	2	1
1602	312928	4683.41	High	3	5	2	1	4	1	4	3	3	1	31	49	176122	5.24581	3	1	1	2	1	1	1	1	1					1602	1602	1602	312928	312928	2	1	1	49	176122	1945/3/27	1946/6/17	440	1			440	2	1
1272	493706		High	3	5	2	1	4	1	5	3	2	1	31	83	2000000	6.30103	3	1	1	2	1	1	1	1	1					1272	1272	1272	493706	493706	2	1	1	83	2000000	1944/11/28	1945/1/15	47	1			47	1	1
1623	8499		High	3	5	2	1	4	1	4	3	3	1	36	19	161339	5.20774	3	1	1	2	1	1	1	1	1					1623	1623	1623	8499	8499	2	1	1	19	161339	1945/4/3	1945/8/29	146	1			146	2	1
1773	283839		High	3	5	1	2	4	1	6	4	1	1	34	14	551345	5.74142	3	1	1	2	1	1	1	1	1					1773	1773	1773	283839	283839	1	1	1	14	551345	1945/5/23	1945/12/1	188	1			188	1	1
388	1911		High	3	5	1	1	3	1	3	2	6	2	35	144	121940	5.08615	3	2	1	2	1	1	1	1	1					388	388	388	1911	1911	1	2	2	144	121940	1943/12/21	1945/12/13	712	1			712	1	1
241	222450		High	3	5	2	1	4	1	5	3	2	2	29	236	446396	5.64972	3	1	1	2	1	1	1	1	1					241	241	241	222450	222450	2	2	1	236	446396	1943/10/11	1946/4/22	911	1			911	1	1
2108	531047		High	3	5	2	1	4	1	5	3	2	1	35	7	250059	5.39804	3	1	1	2	2	1	1	1	1					2108	2108	2108	531047	531047	1	1	1	7	250059	1945/10/15	1945/11/22	37	1			37	1	1
1988	524780		Int	2	5	2	0	3	2	3	2	4	1	33	20	18984	4.27839	3	1	1	2	2	1	1	1	1					1988	1988	1988	524780	524780	2	1	1	20	18984	1945/9/4	1945/10/18	44	1			44	2	1
1064	383592		High	3	5	2	2	5	1	6	4	1	1	34	44	121137	5.08328	3	1	1	2	2	1	1	1	1					1064	1064	1064	383592	383592	1	1	1	44	121137	1944/9/6	1944/11/22	76	1			76	1	1
315	49150		High	3	5	2	2	5	1	6	4	1	1	32	10	1816832	6.25931	3	1	1	2	2	1	1	1	1					315	315	315	49150	49150	1	1	1	10	1816832	1943/11/9	1944/2/4	85	1			85	2	1
817	61499		High	3	5	2	1	4	1	5	3	2	1	36	0	305290	5.48471	3	1	1	2	2	1	1	1	1					817	817	817	61499	61499	1	1	1	0	305290	1944/6/7	1944/12/21	194	1			194	2	1
177	374354		High	3	5	1	1	3	1	3	2	6	2	28	15	1144707	6.05869	3	1	1	2	2	1	1	1	1					177	177	177	374354	374354	2	2	1	15	1144707	1943/9/13	1944/6/18	275	1			275	2	1
1395	501233		Int	2	5	2	0	3	2	3	2	4	1	32	13	299128	5.47586	3	1	1	2	2	1	1	1	1					1395	1395	1395	501233	501233	1	1	1	13	299128	1945/1/10	1946/11/4	654	1			654	1	1
191	430657		Int	2	5	1	1	3	2	2	2	8	1	29	43	333626	5.52326	3	1	1	2	2	1	1	1	1					191	191	191	430657	430657	2	1	1	43	333626	1943/9/20	1946/9/16	1076	1			1076	1	1
598	472134	707.181	Int	2	5	2	0	3	2	3	2	4	2	31	76	696850	5.84314	3	1	1	2	1	1	1	1	1					598	598	598	472134	472134	2	2	1	76	696850	1944/3/21	1944/4/19	28	2	1944/3/21	0	0	2	1
1415	338537		Int	2	5	1	0	2	2	2	2	7	1	28	15	400360	5.60245	3	1	1	2	1	1	1	1	1					1415	1415	1415	338537	338537	1	1	1	15	400360	1945/1/17	1945/4/19	92	2	1945/2/5	18	18	1	1
277	197009		High	3	5	2	2	5	1	6	4	1	2	29	15	321192	5.50676	3	1	1	2	1	1	1	1	1					277	277	277	197009	197009	2	2	1	15	321192	1943/10/25	1944/6/8	223	2	1943/11/2	7	7	2	1
2033	491919		High	3	5	2	2	5	1	6	4	1	1	42	80	634415	5.80237	3	1	1	2	1	1	1	1	1					2033	2033	2033	491919	491919	2	1	1	80	634415	1945/9/18	1946/8/14	326	2	1946/8/14	326	326	2	1
369	200374		High	3	5	1	1	3	1	5	3	2	2	38	52	378873	5.57849	3	2	1	2	1	1	1	1	1					369	369	369	200374	200374	1	2	2	52	378873	1943/12/7	1944/12/19	372	1			372	1	2
1880	539812		High	3	5	1	1	3	1	3	2	6	1	27	442	48922	4.6895	3	1	1	2	1	1	1	1	2					1880	1880	1880	539812	539812	1	1	1	442	48922	1945/7/18	1947/7/21	723	2	1947/7/21	723	723	2	1
193	5475		High	3	5	2	1	4	1	4	3	3	2	38	88	143237	5.15606	3	2	2	2	1	1	1	1	1					193	193	193	5475	5475	1	2	2	88	143237	1943/9/21	1946/1/19	838	2	1944/6/21	270	270	2	1
306	289913		High	3	5	1	2	4	1	6	4	1	1	51	14	624302	5.79539	3	1	1	2	1	1	1	1	1					306	306	306	289913	289913	2	1	1	14	624302	1943/11/8	1944/3/21	133	1			133	2	1
806	51175		High	3	5	2	2	5	1	6	4	1	1	44	0	788372	5.89673	3	1	1	2	1	1	2	1	1					806	806	806	51175	51175	2	1	1	0	788372	1944/6/6	1945/3/14	278	1			278	2	1
454	412076		High	3	5	2	1	4	1	4	3	3	1	42	22	762658	5.88233	3	2	1	2	1	1	1	2	1					454	454	454	412076	412076	2	1	2	22	762658	1944/1/24	1944/9/25	241	1			241	1	1
215	120133		High	3	5	2	1	4	1	4	3	3	2	31	100	466683	5.66902	3	2	1	2	1	1	1	1	1					215	215	215	120133	120133	2	2	2	100	466683	1943/9/28	1944/8/29	331	1			331	1	1
1092	473976	655.919	Int	2	5	2	0	3	2	3	2	4	1	35	154	475610	5.67725	3	1	1	2	1	1	1	1	1					1092	1092	1092	473976	473976	1	1	1	154	475610	1944/9/14	1946/1/2	468	1			468	2	1
420	329171		High	3	5	1	1	3	1	3	2	6	1	43	106	278207	5.44437	3	1	1	2	1	1	1	2	1					420	420	420	329171	329171	2	1	1	106	278207	1944/1/3	1946/2/18	765	1			765	2	1
2088	311579	4864.55	High	3	5	2	2	5	1	6	4	1	1	24	27	507976	5.70584	3	1	1	2	1	1	2	1	1					2088	2088	2088	311579	311579	1	1	1	27	507976	1945/10/8	1946/10/27	379	1			379	2	1
317	261499	3047.77	High	3	5	2	1	4	1	4	3	3	2	27	605	7698	3.88638	3	1	1	2	1	1	2	1	2					317	317	317	261499	261499	2	2	1	605	7698	1943/11/9	1945/7/4	595	1			595	2	1
264	240902	3578.36	High	3	5	1	2	4	1	6	4	1	1	34	8	40785	4.6105	3	2	1	2	1	1	1	1	1					264	264	264	240902	240902	1	1	2	8	40785	1943/10/19	1943/11/16	27	1			27	2	1
1236	508920	3780.35	High	3	5	2	1	4	1	5	3	2	1	39	25	29462	4.46926	3	1	1	2	1	1	1	2	1					1236	1236	1236	508920	508920	1	1	1	25	29462	1944/11/15	1944/12/29	44	1			44	2	1
133	158608		High	3	5	2	1	4	1	4	3	3	2	28	66	380217	5.58003	3	2	1	2	1	1	1	2	1					133	133	133	158608	158608	1	2	2	66	380217	1943/8/24	1943/10/19	55	1			55	1	1
1360	91350	649.056	Int	2	5	1	1	3	2	2	2	8	1	35	17	273407	5.43681	3	2	1	2	1	1	1	2	1					1360	1360	1360	91350	91350	2	1	2	17	273407	1944/12/27	1945/3/14	77	1			77	1	1
1674	443603		High	3	5	1	2	4	1	6	4	1	1	27	5	311165	5.49299	3	1	1	2	1	1	1	1	1					1674	1674	1674	443603	443603	1	1	1	5	311165	1945/4/25	1945/8/1	96	1			96	2	1
1196	505364		High	3	5	2	1	4	1	5	3	2	1	41	44	1698529	6.23007	3	2	1	2	1	1	1	1	1					1196	1196	1196	505364	505364	1	1	2	44	1698529	1944/10/25	1945/2/28	123	1			123	2	1
1744	489214	1511.53	High	3	5	1	1	3	1	3	2	6	1	33	11	252026	5.40145	3	1	1	2	1	1	1	1	1					1744	1744	1744	489214	489214	1	1	1	11	252026	1945/5/16	1945/10/3	137	1			137	1	1
528	182154		High	3	5	2	2	5	1	6	4	1	1	46	55	847387	5.92808	3	1	1	2	1	1	1	1	1					528	528	528	182154	182154	1	1	1	55	847387	1944/2/22	1944/7/12	140	1			140	2	1
2034	265239		Int	2	5	2	0	3	2	3	2	4	1	23	82	924824	5.96606	3	1	1	2	1	1	1	1	2					2034	2034	2034	265239	265239	2	1	1	82	924824	1945/9/18	1946/2/21	153	1			153	1	1
2100	549126		Int	2	5	1	0	2	2	3	2	4	1	31	50	1500419	6.17621	3	1	1	2	1	1	1	2	1					2100	2100	2100	549126	549126	2	1	1	50	1500419	1945/10/9	1946/3/26	167	1			167	2	1
400	458855		Int	2	5	2	0	3	2	3	2	4	1	32	20	893300	5.951	3	1	1	2	1	1	1	1	1					400	400	400	458855	458855	2	1	1	20	893300	1943/12/27	1944/7/13	196	1			196	2	1
1605	337386		Low	1	4	1	0	2	2	1	1	9	1	41	38	276632	5.4419	3	1	1	2	1	1	1	2	1					1605	1605	1605	337386	337386	2	1	1	38	276632	1945/3/27	1945/10/23	206	1			206	2	1
520	465691	3853.69	High	3	5	2	2	5	1	6	4	1	1	39	7	310881	5.49259	3	1	1	2	1	1	1	1	1					520	520	520	465691	465691	2	1	1	7	310881	1944/2/21	1944/11/1	250	1			250	2	1
1328	22933	4131.59	High	3	5	1	2	4	1	6	4	1	1	32	0	197183	5.29487	3	1	1	2	1	1	1	1	1					1328	1328	1328	22933	22933	1	1	1	0	197183	1944/12/13	1945/10/11	298	1			298	2	1
868	329965	1860.08	High	3	5	1	1	3	1	4	3	3	1	35	24	719677	5.85714	3	1	1	2	1	1	1	1	1					868	868	868	329965	329965	1	1	1	24	719677	1944/6/21	1945/9/28	457	1			457	2	1
297	150879		High	3	5	2	1	4	1	4	3	3	1	36	23	112324	5.05047	3	1	1	2	1	1	1	1	2					297	297	297	150879	150879	2	1	1	23	112324	1943/11/1	1945/3/29	508	1			508	2	1
760	379489	324.937	Int	2	5	2	0	3	2	3	2	4	1	26	7	26941	4.43041	3	1	1	2	1	1	1	1	1					760	760	760	379489	379489	1	1	1	7	26941	1944/5/17	1946/1/12	595	1			595	2	1
654	20331		High	3	5	1	1	3	1	4	3	5	2	28	422	984375	5.99316	3	1	1	2	1	1	1	2	1					654	654	654	20331	20331	1	2	1	422	984375	1944/4/5	1945/12/21	616	1			616	2	1
2001	159335		High	3	5	2	1	4	1	4	3	3	1	22	0	127750	5.10636	3	1	1	2	1	1	1	2	1					2001	2001	2001	159335	159335	1	1	1	0	127750	1945/9/17	1947/6/21	634	1			634	2	1
286	420383	549.76	Int	2	5	2	0	3	2	3	2	4	1	48	134	161826	5.20905	3	2	2	2	1	1	1	1	1					286	286	286	420383	420383	2	1	2	134	161826	1943/11/1	1945/11/19	738	1			738	1	1
69	70153		High	3	5	2	2	5	1	6	4	1	1	35	422	128731	5.10968	3	2	2	2	1	1	1	2	1					69	69	69	70153	70153	2	1	2	422	128731	1943/8/9	1945/12/26	857	1			857	2	1
38	162585	1940.08	High	3	5	2	1	4	1	4	3	3	1	35	407	60031	4.77838	3	2	1	2	1	1	1	1	1					38	38	38	162585	162585	2	1	2	407	60031	1943/8/2	1946/1/9	877	1			877	2	1
1608	522865	1976.38	High	3	5	1	2	4	1	6	4	1	2	27	451	4267	3.63012	3	1	1	2	1	1	1	1	1					1608	1608	1608	522865	522865	2	2	1	451	4267	1945/3/27	1947/10/15	918	1			918	1	1
34	435754		Int	2	5	2	0	3	2	3	2	4	2	33	19	401223	5.60339	3	2	1	2	1	1	1	1	1					34	34	34	435754	435754	2	2	2	19	401223	1943/7/27	1946/2/21	924	1			924	1	1
1023	120460	3884.73	High	3	5	1	1	3	1	3	2	6	2	40	106	473737	5.67554	3	1	1	2	1	1	1	1	1					1023	1023	1023	120460	120460	1	2	1	106	473737	1944/8/24	1947/5/7	973	1			973	2	1
282	413695		High	3	5	2	1	4	1	4	3	3	1	41	50	1776074	6.24946	3	1	1	2	1	1	1	1	1					282	282	282	413695	413695	1	1	1	50	1776074	1943/10/26	1944/5/15	199				199	2
601	278869		High	3	5	2	1	4	1	5	3	2	1	32	222	220382	5.34318	3	1	1	1	2	1	1	1	1					601	601	601	278869	278869	1	1	1	222	220382	1944/3/22	1946/4/8	736	2	1945/12/20	628	628	1	1
35	226896		High	3	5	1	1	3	1	3	2	6	2	24	126	528889	5.72336	2	1	1	1	1	1	1	1	1					35	35	35	226896	226896	2	2	1	126	528889	1943/7/27	1945/12/27	870	2	1945/11/27	840	840	1	1
2107	467761		Low	1	4	1	1	1	2	0	1	10	2	47	13	847873	5.92833	2	1	1	1	1	1	1	1	1					2107	2107	2107	467761	467761	1	2	1	13	847873	1945/10/15	1946/5/23	218	2	1946/3/30	165	165	1	1
47	144040		Int	2	5	2	0	3	2	3	2	4	2	37	261	15021	4.1767	1	2	1	1	1	1	1							47	47	47	144040	144040	1	2	2	261	15021	1943/8/3	1944/11/2	449	2	1944/4/26	263	263	1	1
112	219539	1973.87	High	3	5	2	2	5	1	6	4	1	2	32	169	154545	5.18905	1	2	2	1	1	1	1	1	1					112	112	112	219539	219539	2	2	2	169	154545	1943/8/23	1945/7/3	670	1			670	1	2
252	291655	3069.22	High	3	5	2	1	4	1	4	3	3	1	32	234	120000	5.07918	1	2	1	1	1	1	1	2	1					252	252	252	291655	291655	2	1	2	234	120000	1943/10/18	1945/9/4	676	1			676	1	2
580	308627		High	3	5	2	2	5	1	6	4	1	1	36	6	246292	5.39145	2	1	1	1	1	1	1	1	1					580	580	580	308627	308627	2	1	1	6	246292	1944/3/14	1945/10/1	557	2	1944/8/15	151	151	1	2
1533	372676	3857.23	High	3	5	2	2	5	1	6	4	1	2	35	10	300188	5.47739	1	1	1	1	1	1	1	1	1					1533	1533	1533	372676	372676	2	2	1	10	300188	1945/2/28	1945/9/15	195	2	1945/7/11	131	131	1	1
239	158252		High	3	5	2	1	4	1	4	3	3	2	42	166	246894	5.39251	1	2	1	1	1	1	1	1	1					239	239	239	158252	158252	2	2	2	166	246894	1943/10/11	1944/5/21	220	1			220	1	2
240	243939		High	3	5	1	1	3	1	5	3	2	1	27	329	672857	5.82792	1	1	1	1	1	1	1	1	1					240	240	240	243939	243939	2	1	1	329	672857	1943/10/11	1946/7/31	1010	1			1010	1	2
1051	148788		High	3	5	2	1	4	1	4	3	3	1	34	9	521831	5.71753	3	1	1	1	2	1	1	1	1					1051	1051	1051	148788	148788	2	1	1	9	521831	1944/9/5	1945/2/23	168	2	1945/2/20	165	165	1	1
120	89462		Int	2	5	2	0	3	2	3	2	4	1	34	176	99000	4.99564	3	1	1	1	2	1	1	1	1					120	120	120	89462	89462	1	1	1	176	99000	1943/8/24	1944/5/23	269	2	1944/5/23	269	269	1	1
2089	395144		High	3	5	1	1	3	1	4	3	3	1	36	34	2505026	6.39881	3	1	1	1	2	1	1	1	1					2089	2089	2089	395144	395144	1	1	1	34	2505026	1945/10/8	1946/10/13	365	1			365	1	2
364	191145		High	3	5	2	1	4	1	5	3	2	2	39	319	469512	5.67165	3	2	1	1	1	1	1	1	1					364	364	364	191145	191145	2	2	2	319	469512	1943/12/6	1946/10/9	1023	1			1023	1	2
23	182420	2314.65	High	3	5	2	1	4	1	4	3	3	2	30	316	67094	4.82668	2	1	1	1	1	1	1	1	1					23	23	23	182420	182420	2	2	1	316	67094	1943/7/26	1945/6/6	670	1			670	1	2
1048	61105		High	3	5	1	2	4	1	6	4	1	1	53	17	369795	5.56796	3	1	1	1	1	1	2	1	1					1048	1048	1048	61105	61105	2	1	1	17	369795	1944/9/5	1945/5/28	263	2	1945/5/1	236	236	1	1
413	44493	1653.06	Int	2	5	2	0	3	2	3	2	4	1	26	10	52919	4.72361	1	1	1	1	1	1	1	1	1					413	413	413	44493	44493	2	1	1	10	52919	1944/1/3	1944/9/12	249	1			249	1	2
637	455089		High	3	5	1	2	4	1	6	4	1	1	29	76	156871	5.19554	2	1	1	1	1	1	1	1	1					637	637	637	455089	455089	2	1	1	76	156871	1944/4/4	1944/5/16	42	2	1944/5/10	36	36	1	1
1733	530386		Int	2	5	2	0	3	2	3	2	4	1	34	56	208312	5.31871	2	1	1	1	1	1	1							1733	1733	1733	530386	530386	2	1	1	56	208312	1945/5/15	1945/8/8	83	2	1945/8/1	76	76	1	1
1076	98607	4816.98	High	3	5	2	2	5	1	6	4	1	1	32	8	114159	5.05751	1	1	1	1	1	1	1	1	1					1076	1076	1076	98607	98607	2	1	1	8	114159	1944/9/12	1944/12/23	101	2	1944/12/1	79	79	1	1
58	7874		High	3	5	2	2	5	1	6	4	1	2	40	214	1444759	6.1598	2	2	1	1	1	1	1							58	58	58	7874	7874	1	2	2	214	1444759	1943/8/3	1944/2/4	181	2	1943/11/10	97	97	1	1
1983	512819	579.585	Int	2	5	2	0	3	2	3	2	4	2	22	8	102418	5.01038	2	1	1	1	1	1	1	1	1					1983	1983	1983	512819	512819	2	2	1	8	102418	1945/9/4	1946/3/5	181	1			181	1	2
380	428418	25.3244	Low	1	4	1	0	2	2	1	1	9	2	35	51	800384	5.9033	1	1	1	1	1	1	1	1	1					380	380	380	428418	428418	2	2	1	51	800384	1943/12/13	1944/8/23	250	1			250	1	2
975	327116	4566.75	High	3	5	2	2	5	1	6	4	1	2	53	216	336042	5.52639	1	1	1	1	1	1	1	2	1					975	975	975	327116	327116	2	2	1	216	336042	1944/8/2	1945/6/4	302	2	1945/5/13	281	281	1	2
1635	261794		Int	2	5	2	0	3	2	3	2	4	2	34	222	105056	5.02142	2	1	1	1	1	1	1	1	1					1635	1635	1635	261794	261794	1	2	1	222	105056	1945/4/4	1946/3/6	332	1			332	1	2
837	379863		High	3	5	2	2	5	1	6	4	1	1	29	69	141283	5.15009	1	1	1	1	1	1	1	1	1					837	837	837	379863	379863	2	1	1	69	141283	1944/6/13	1945/8/21	428	2	1945/3/7	264	264	1	1
1651	518484		High	3	5	1	1	3	1	3	2	6	2	29	11	202817	5.3071	2	1	1	1	1	1	1	1	1					1651	1651	1651	518484	518484	2	2	1	11	202817	1945/4/17	1946/8/13	476	2	1946/8/13	476	476	1	1
726	410088	383.465	High	3	5	1	2	4	1	6	4	1	1	36	55	527531	5.72225	2	1	1	1	1	1	1	1	1					726	726	726	410088	410088	2	1	1	55	527531	1944/5/9	1945/10/2	503	1			503	1	2
416	182213		High	3	5	2	2	5	1	6	4	1	2	31	181	1431232	6.15571	2	2	1	1	1	1	1	1	1					416	416	416	182213	182213	2	2	2	181	1431232	1944/1/3	1945/11/6	663	2	1945/7/14	551	551	1	1
1113	423680	542.952	Int	2	5	2	0	3	2	3	2	4	2	28	235	39227	4.59359	1	1	1	1	1	1	1	1	1					1113	1113	1113	423680	423680	1	2	1	235	39227	1944/9/20	1946/8/7	677	2	1946/1/30	490	490	1	1
618	402650	2957.43	High	3	5	2	2	5	1	6	4	1	2	24	171	446197	5.64953	2	1	1	1	1	1	1	1	1					618	618	618	402650	402650	2	2	1	171	446197	1944/3/28	1946/4/21	743	1			743	1	2
67	197584		High	3	5	1	2	4	1	6	4	1	1	33	215	32682	4.51431	1	2	2	1	1	1	1	1	1					67	67	67	197584	197584	2	1	2	215	32682	1943/8/9	1945/11/13	814	2	1945/11/7	808	808	1	1
14	337656	1846.41	High	3	5	1	1	3	1	4	3	5	1	46	299	7207	3.85775	1	2	2	1	1	1	1	1	1					14	14	14	337656	337656	2	1	2	299	7207	1943/7/19	1945/11/6	827	1			827	1	2
9	195868	2009.01	High	3	5	2	1	4	1	4	3	3	2	35	321	201708	5.30472	1	2	2	1	1	1	1	1	1					9	9	9	195868	195868	2	2	2	321	201708	1943/7/13	1946/1/27	914	2	1946/1/17	904	904	1	2
66	78372	2207.13	High	3	5	2	1	4	1	4	3	3	1	41	265	18589	4.26926	1	2	2	1	1	1	1	1	1					66	66	66	78372	78372	2	1	2	265	18589	1943/8/9	1946/5/14	995	1			995	1	2
541	454800	17.3377	Low	1	4	1	0	2	2	1	1	9	2	19	384	118571	5.07398	1	1	1	1	1	1	1	1	1					541	541	541	454800	454800	2	2	1	384	118571	1944/2/28	1947/3/2	1084	2	1946/7/23	865	865	1	1
48	439376		High	3	5	2	2	5	1	6	4	1	2	49	293	281364	5.44927	2	1	1	1	1	1	1							48	48	48	439376	439376	1	2	1	293	281364	1943/8/3	1946/8/30	1107	2	1946/1/20	887	887	1	1
399	238115	570.845	Int	2	5	2	0	3	2	3	2	4	2	39	133	309722	5.49097	1	1	1	1	1	1	1	1	1					399	399	399	238115	238115	2	2	1	133	309722	1943/12/27	1947/2/11	1124	2	1945/9/25	628	628	1	1
200	317505		Int	2	5	1	0	2	2	2	2	7	2	38	309	117278	5.06922	2	1	1	1	1	1	1	1	1					200	200	200	317505	317505	2	2	1	309	117278	1943/9/27	1946/12/17	1160	1			1160	1	2
508	140435		High	3	5	2	1	4	1	4	3	3	2	30	713	28538	4.45542	1	1	1	1	1	1	1	1	1					508	508	508	140435	140435	2	2	1	713	28538	1944/2/14	1947/7/1	1217	2	1947/2/3	1069	1069	1	1
173	374131	1702.02	Int	2	5	1	1	3	2	2	2	8	1	27	274	1005758	6.00249	1	1	1	1	1	1	1	1	1					173	173	173	374131	374131	2	1	1	274	1005758	1943/9/13	1947/2/24	1241	2	1946/7/17	1024	1024	1	1
377	104378		High	3	5	1	1	3	1	6	4	1	1	25	404	437931	5.64141	2	1	1	1	1	1	1	1	2					377	377	377	104378	104378	2	1	1	404	437931	1943/12/13	1947/9/14	1351	1			1351	1	2
90	203785		Int	2	5	1	0	2	2	3	2	4	1	32	1	81176	4.90943	3	1	1	1	2	1	1	1	1					90	90	90	203785	203785	2	1	1	1	81176	1943/8/16	1943/10/18	62	1			62	1	1
265	40707		High	3	5	1	2	4	1	6	4	1	1	42	79	449438	5.65267	2	1	1	1	1	1	1	1	1					265	265	265	40707	40707	1	1	1	79	449438	1943/10/19	1944/4/26	187	1			187	1	1
724	199371		High	3	5	1	2	4	1	6	4	1	1	27	0	164716	5.21674	3	1	1	1	2	1	1	1	1					724	724	724	199371	199371	1	1	1	0	164716	1944/5/3	1945/1/9	246	1			246	1	1
43	106188	3147.3	High	3	5	1	1	3	1	4	3	3	1	38	18	557851	5.74652	3	1	1	1	2	1	1							43	43	43	106188	106188	1	1	1	18	557851	1943/8/3	1944/1/18	165	1			165	1	1
150	273595	0	Low	1	4	1	1	1	2	0	1	10	2	32	686	19423	4.28832	3	1	1	1	2	1	1	1	1					150	150	150	273595	273595	2	2	1	686	19423	1943/9/6	1946/12/3	1167	1			1167	1	1
197	385569		High	3	5	1	2	4	1	6	4	1	2	30	58	145293	5.16224	2	1	1	1	1	1	1	1	1					197	197	197	385569	385569	1	2	1	58	145293	1943/9/21	1945/3/8	527	1			527	1	1
273	448279		Int	2	5	2	0	3	2	3	2	4	2	36	167	354308	5.54938	1	1	1	1	1	1	1	1	1					273	273	273	448279	448279	2	2	1	167	354308	1943/10/25	1946/11/3	1088	1			1088	1	1
688	262890		High	3	5	2	1	4	1	4	3	3	2	27	3	412295	5.61521	3	1	1	1	1	1	2	1	1					688	688	688	262890	262890	2	2	1	3	412295	1944/4/25	1944/9/27	152	1			152	1	1
1088	465998	4317.51	High	3	5	2	2	5	1	6	4	1	2	24	0	157391	5.19698	3	1	1	1	1	1	2	1	1					1088	1088	1088	465998	465998	1	2	1	0	157391	1944/9/13	1945/1/31	138	1			138	1	1
266	423555	3956.98	High	3	5	2	1	4	1	5	3	2	1	32	15	64195	4.8075	3	1	1	1	1	1	2	2	1					266	266	266	423555	423555	1	1	1	15	64195	1943/10/19	1945/6/19	600	1			600	1	1
931	230361		Int	2	5	1	1	3	2	2	2	8	1	35	258	1264637	6.10197	1	1	1	1	1	1	1	1	1					931	931	931	230361	230361	1	1	1	258	1264637	1944/7/12	1944/11/7	115	1			115	1	1
417	468311	4287.12	High	3	5	2	1	4	1	4	3	3	2	23	16	1653061	6.21829	1	1	1	1	1	1	1	1	1					417	417	417	468311	468311	2	2	1	16	1653061	1944/1/3	1944/6/19	166	1			166	1	1
382	421756	75.1473	Low	1	4	1	0	2	2	1	1	9	2	26	90	168653	5.22699	1	2	1	1	1	1	1	2	1					382	382	382	421756	421756	2	2	2	90	168653	1943/12/20	1944/8/24	244	1			244	1	1
372	455165		Low	1	4	1	0	2	2	1	1	9	2	36	40	304255	5.48324	2	1	1	1	1	1	1	1	1					372	372	372	455165	455165	1	2	1	40	304255	1943/12/7	1945/7/31	594	1			594	1	1
1879	536714		High	3	5	2	2	5	1	6	4	1	2	32	64	87149	4.94026	2	1	1	1	1	1	1	2	1					1879	1879	1879	536714	536714	1	2	1	64	87149	1945/7/18	1945/12/27	159	1			159	1	1
808	487308		High	3	5	2	1	4	1	4	3	3	1	33	284	429885	5.63335	1	1	1	1	1	1	1	1	1					808	808	808	487308	487308	2	1	1	284	429885	1944/6/6	1945/5/8	332	1			332	1	1
27	258563		High	3	5	2	1	4	1	5	3	2	1	32	28	196676	5.29375	2	1	1	1	1	1	1	1	1					27	27	27	258563	258563	2	1	1	28	196676	1943/7/27	1944/2/26	209	1			209	1	1
155	177606		Int	2	5	1	0	2	2	2	2	7	2	35	374	37161	4.57009	2	2	1	1	1	1	1	1	1					155	155	155	177606	177606	2	2	2	374	37161	1943/9/6	1945/3/8	542	1			542	1	1
1190	477810		High	3	5	1	1	3	1	3	2	6	2	21	149	190169	5.27914	1	2	1	1	1	1	1	1	1					1190	1190	1190	477810	477810	2	2	2	149	190169	1944/10/24	1946/6/20	596	1			596	1	1
644	480923	3995.64	High	3	5	1	2	4	1	6	4	1	2	30	460	4064	3.60895	1	1	1	1	1	1	1	1	1					644	644	644	480923	480923	2	2	1	460	4064	1944/4/4	1947/10/15	1271	1			1271	1	1
97	228963	0	Low	1	4	1	1	1	2	0	1	10	2	29	258	400	2.60206	1	2	2	1	1	1	1	1	1					97	97	97	228963	228963	2	2	2	258	400	1943/8/16	1945/1/25	519	1			519	1	1
361	177180		High	3	5	1	1	3	1	5	3	2	2	30	414	134069	5.12733	1	1	1	1	1	1	1	1	1					361	361	361	177180	177180	2	2	1	414	134069	1943/11/29	1946/2/19	800	1			800	1	1
216	175701	2915.24	High	3	5	2	1	4	1	4	3	3	2	28	387	400	2.60206	1	2	1	1	1	1	1	1	1					216	216	216	175701	175701	2	2	2	387	400	1943/9/28	1946/3/13	885	1			885	1	1
29	127136		High	3	5	1	2	4	1	6	4	1	2	29	277	400	2.60206	1	2	2	1	1	1	1	1	1					29	29	29	127136	127136	2	2	2	277	400	1943/7/27	1946/2/21	924	1			924	1	1
17	99305		High	3	5	2	2	5	1	6	4	1	2	22	361	34955	4.54351	1	2	2	1	1	1	1	1	1					17	17	17	99305	99305	2	2	2	361	34955	1943/7/19	1946/11/3	1184	1			1184	1	1
1829	243434		High	3	5	2	1	4	1	4	3	3	1	38	12	353435	5.54831	3	1	1	1	1	1	1	1	1					1829	1829	1829	243434	243434	1	1	1	12	353435	1945/7/4	1945/7/25	21	1			21	1	1
973	149239	4053.17	High	3	5	1	2	4	1	6	4	1	2	57	24	300752	5.47821	3	1	1	1	1	1	1	1	1					973	973	973	149239	149239	1	2	1	24	300752	1944/8/2	1945/11/15	463	1			463	1	1
698	339071		Int	2	5	1	1	3	2	2	2	8	1	35	8	574380	5.7592	3	1	1	1	2	1	1	1	1					698	698	698	339071	339071	2	1	1	8	574380	1944/4/25	1944/4/30	5	1			5	1	1
344	342421		Low	1	4	1	0	2	2	1	1	9	2	33	16	182470	5.26119	3	1	1	1	2	1	1	1	1					344	344	344	342421	342421	2	2	1	16	182470	1943/11/22	1944/3/16	114	1			114	1	1
687	483122		High	3	5	2	2	5	1	6	4	1	1	35	10	172321	5.23634	3	1	1	1	2	1	1	1	1					687	687	687	483122	483122	2	1	1	10	172321	1944/4/25	1945/4/17	352	1			352	1	1
53	399668		High	3	5	2	1	4	1	4	3	3	1	33	38	6938	3.84123	3	1	1	1	2	1	1	1	1					53	53	53	399668	399668	1	1	1	38	6938	1943/8/3	1945/9/23	770	1			770	1	1
279	441242	3354.56	High	3	5	2	1	4	1	4	3	3	1	29	5	331200	5.52009	2	1	1	1	1	1	1	2	1					279	279	279	441242	441242	2	1	1	5	331200	1943/10/25	1944/5/28	213	1			213	1	1
130	65294		Int	2	5	1	0	2	2	3	2	4	2	32		617928	5.79094	1	1	1	1	1	1	1	1	1					130	130	130	65294	65294	1	2	1	9999	617928	1943/8/24	1944/6/29	305	1			305	1	1
692	436062		Low	1	4	1	1	1	2	0	1	10	1	30	15	1369926	6.1367	3	1	1	1	2	1	1	2	1					692	692	692	436062	436062	2	1	1	15	1369926	1944/4/25	1945/3/31	336	1			336	1	1
721	391445		High	3	5	2	1	4	1	4	3	3	1	33	3	839552	5.92405	3	1	1	1	2	1	1	1	1					721	721	721	391445	391445	2	1	1	3	839552	1944/5/2	1944/6/21	49	1			49	1	1
1741	16643		High	3	5	2	1	4	1	4	3	3	2	33	42	376976	5.57631	3	1	1	1	2	1	1	2	1					1741	1741	1741	16643	16643	2	2	1	42	376976	1945/5/16	1945/7/15	59	1			59	1	1
368	452592		High	3	5	2	2	5	1	6	4	1	1	32	69	279645	5.44661	3	1	1	1	2	1	1	1	1					368	368	368	452592	452592	1	1	1	69	279645	1943/12/7	1945/10/16	669	1			669	1	1
1584	362695		High	3	5	2	1	4	1	4	3	3	1	52	182	856271	5.93261	1	1	1	1	1	1	1	1	1					1584	1584	1584	362695	362695	1	1	1	182	856271	1945/3/14	1945/4/24	40	1			40	1	1
172	349250		High	3	5	1	1	3	1	4	3	3	1	32	41	1751981	6.24353	1	1	1	1	1	1	1	1	1					172	172	172	349250	349250	2	1	1	41	1751981	1943/9/13	1944/2/28	165	1			165	1	1
316	354175		High	3	5	1	2	4	1	6	4	1	1	37	34	237805	5.37622	2	1	1	1	1	1	1	1	1					316	316	316	354175	354175	1	1	1	34	237805	1943/11/9	1944/4/27	168	1			168	1	1
1294	219329	3124.52	High	3	5	1	1	3	1	4	3	3	2	28	8	115559	5.0628	2	1	1	1	1	1	1	1	1					1294	1294	1294	219329	219329	1	2	1	8	115559	1944/12/6	1945/6/13	187	1			187	1	1
1019	341169	512.984	Int	2	5	2	0	3	2	3	2	4	2	37	7	1261302	6.10082	3	1	1	1	1	1	1	1	1					1019	1019	1019	341169	341169	1	2	1	7	1261302	1944/8/23	1945/3/29	216	1			216	1	1
836	364271		Int	2	5	1	1	3	2	2	2	8	2	27	45	57412	4.759	2	2	1	1	1	1	1	2	1					836	836	836	364271	364271	2	2	2	45	57412	1944/6/13	1945/2/11	238	1			238	1	1
619	95013		High	3	5	2	1	4	1	5	3	2	1	36	4	82796	4.91801	2	1	1	1	1	1	1	2	1					619	619	619	95013	95013	2	1	1	4	82796	1944/3/28	1945/2/25	327	1			327	1	1
1063	499246	906.902	Int	2	5	2	0	3	2	3	2	4	1	37	9	885484	5.94718	2	1	1	1	1	1	1	1	1					1063	1063	1063	499246	499246	1	1	1	9	885484	1944/9/3	1945/9/22	379	1			379	1	1
532	475012	4786.98	High	3	5	1	1	3	1	3	2	6	1	45	50	91942	4.96351	2	1	1	1	1	1	1	1	1					532	532	532	475012	475012	1	1	1	50	91942	1944/2/22	1945/3/25	393	1			393	1	1
179	422659		Low	1	4	1	0	2	2	1	1	9	2	33	29	311061	5.49285	2	1	1	1	1	1	1	1	1					179	179	179	422659	422659	1	2	1	29	311061	1943/9/14	1944/10/29	405	1			405	1	1
159	249167		High	3	5	2	1	4	1	4	3	3	1	30	9	151455	5.18028	2	2	2	1	1	1	1	1	1					159	159	159	249167	249167	1	1	2	9	151455	1943/9/7	1944/11/24	437	1			437	1	1
899	308715		Int	2	5	1	1	3	2	2	2	8	2	41	25	153663	5.18657	1	1	1	1	1	1	1	1	1					899	899	899	308715	308715	1	2	1	25	153663	1944/6/28	1945/11/22	504	1			504	1	1
33	269173	2130.88	High	3	5	2	1	4	1	5	3	2	2	25	40	62177	4.79363	1	2	1	1	1	1	1	1	1					33	33	33	269173	269173	2	2	2	40	62177	1943/7/27	1945/10/1	784	1			784	1	1
1227	500170		Int	2	5	1	1	3	2	2	2	8	1	34	9	27107	4.43308	3	1	1	1	2	1	1	2	1					1227	1227	1227	500170	500170	2	1	1	9	27107	1944/11/14	1944/11/19	5	1			5	1	1
2115	154647		High	3	5	2	1	4	1	5	3	2	1	35	8	406713	5.60929	3	1	1	1	2	1	1	1	1					2115	2115	2115	154647	154647	1	1	1	8	406713	1945/10/15	1945/11/17	32	1			32	1	1
1451	518245		High	3	5	2	1	4	1	4	3	3	1	36	6	86954	4.93929	3	1	1	1	2	1	1	1	1					1451	1451	1451	518245	518245	2	1	1	6	86954	1945/1/30	1945/3/9	39	1			39	1	1
2021	448146	2454.27	High	3	5	1	2	4	1	6	4	1	1	38	13	51510	4.71189	3	1	1	1	2	1	1	1	1					2021	2021	2021	448146	448146	2	1	1	13	51510	1945/9/18	1945/11/1	43	1			43	1	1
531	50414		High	3	5	2	1	4	1	4	3	3	2	29	50	232493	5.36641	3	1	1	1	2	1	1	2	1					531	531	531	50414	50414	1	2	1	50	232493	1944/2/22	1944/4/23	61	1			61	1	1
1534	461567		High	3	5	2	2	5	1	6	4	1	1	30	0	11283	4.05242	3	1	1	1	2	1	1	1	1					1534	1534	1534	461567	461567	2	1	1	0	11283	1945/2/28	1945/5/2	62	1			62	1	1
2110	305803		High	3	5	2	1	4	1	4	3	3	1	31	12	412286	5.6152	3	1	1	1	2	1	1	2	2					2110	2110	2110	305803	305803	1	1	1	12	412286	1945/10/15	1946/1/3	78	1			78	1	1
2105	379530		Int	2	5	1	0	2	2	3	2	4	1	40	25	103259	5.01393	3	1	1	1	2	1	1	1	1					2105	2105	2105	379530	379530	1	1	1	25	103259	1945/10/15	1946/1/9	84	1			84	1	1
268	133732	2512.31	High	3	5	2	1	4	1	4	3	3	1	29	0	180923	5.25749	3	1	1	1	2	1	1	1	1					268	268	268	133732	133732	2	1	1	0	180923	1943/10/25	1944/1/25	90	1			90	1	1
1626	222649		High	3	5	2	2	5	1	6	4	1	1	33	11	571875	5.7573	3	1	1	1	2	1	1	1	1					1626	1626	1626	222649	222649	2	1	1	11	571875	1945/4/3	1945/8/8	125	1			125	1	1
2113	527777		High	3	5	2	1	4	1	5	3	2	1	27	0	254168	5.40512	3	1	1	1	2	1	1	1	1					2113	2113	2113	527777	527777	1	1	1	0	254168	1945/10/15	1946/3/14	149	1			149	1	1
236	374223		Int	2	5	2	0	3	2	3	2	4	1	38		1762048	6.24602	3	1	1	1	2	1	1	1	1					236	236	236	374223	374223	1	1	1	9999	1762048	1943/10/5	1944/5/6	211	1			211	1	1
152	428832	5241.74	High	3	5	2	2	5	1	6	4	1	1	29	33	124559	5.09538	3	1	1	1	2	1	1	1	1					152	152	152	428832	428832	2	1	1	33	124559	1943/9/6	1944/4/27	231	1			231	1	1
89	448688	3845.74	High	3	5	2	1	4	1	5	3	2	1	33	17	257657	5.41104	3	1	1	1	2	1	1	1	1					89	89	89	448688	448688	2	1	1	17	257657	1943/8/16	1944/4/27	251	1			251	1	1
196	123140		High	3	5	2	1	4	1	4	3	3	1	29	84	190055	5.27888	3	1	1	1	2	1	1	1	1					196	196	196	123140	123140	1	1	1	84	190055	1943/9/21	1944/6/25	274	1			274	1	1
1419	511862		High	3	5	2	2	5	1	6	4	1	1	36	0	82229	4.91503	3	1	1	1	2	1	1	1	1					1419	1419	1419	511862	511862	2	1	1	0	82229	1945/1/17	1945/11/23	306	1			306	1	1
2058	328420		Int	2	5	1	1	3	2	2	2	8	1	32	27	101886	5.00811	3	1	1	1	2	1	1	2	1					2058	2058	2058	328420	328420	2	1	1	27	101886	1945/9/25	1946/10/28	393	1			393	1	1
188	128162	3961.26	High	3	5	2	1	4	1	4	3	3	1	39	22	434746	5.63824	3	1	1	1	2	1	1	1	1					188	188	188	128162	128162	2	1	1	22	434746	1943/9/20	1944/12/26	456	1			456	1	1
481	470648		High	3	5	2	1	4	1	4	3	3	2	35	9	181818	5.25964	3	1	1	1	2	1	1	1	1					481	481	481	470648	470648	1	2	1	9	181818	1944/2/1	1945/5/7	456	1			456	1	1
928	161838		Low	1	4	1	0	2	2	1	1	9	1	30	0	267364	5.4271	3	1	1	1	1	1	2	1	1					928	928	928	161838	161838	2	1	1	0	267364	1944/7/12	1945/9/19	427	1			427	1	1
1411	416964		High	3	5	1	2	4	1	6	4	1	1	33	1	1361671	6.13407	3	2	1	1	1	1	1	1	1					1411	1411	1411	416964	416964	2	1	2	1	1361671	1945/1/16	1946/1/15	359	1			359	1	1
675	480583		High	3	5	1	1	3	1	4	3	5	2	41	144	76296	4.8825	3	1	1	1	1	1	1	2	1					675	675	675	480583	480583	1	2	1	144	76296	1944/4/19	1946/11/14	925	1			925	1	1
2024	111522	3390.44	Int	2	5	1	1	3	2	2	2	8	1	30	28	488330	5.68871	3	1	1	1	1	1	1	1	1					2024	2024	2024	111522	111522	2	1	1	28	488330	1945/9/18	1945/10/17	29	1			29	1	1
1102	415365		High	3	5	1	2	4	1	6	4	1	1	31	41	1241379	6.0939	3	1	1	1	1	1	1	1	1					1102	1102	1102	415365	415365	2	1	1	41	1241379	1944/9/19	1944/11/22	63	1			63	1	1
1581	510468		High	3	5	2	1	4	1	4	3	3	1	38	126			3	1	1	1	1	1	1	1	1					1581	1581	1581	510468	510468	1	1	1	126		1945/3/13	1945/5/20	67	1			67	1	1
1380	498249	4593.61	High	3	5	2	2	5	1	6	4	1	2	44	7	762500	5.88224	3	1	1	1	1	1	1	1	1					1380	1380	1380	498249	498249	1	2	1	7	762500	1945/1/3	1945/7/11	188	1			188	1	1
267	441513		Int	2	5	1	1	3	2	2	2	8	1	40	8	95969	4.98213	3	1	1	1	1	1	1	1	2					267	267	267	441512	441512	1	1	1	8	95969	1943/10/19	1944/7/6	257	1			257	1	1
2091	88995		High	3	5	2	2	5	1	6	4	1	1	35	46	791020	5.89819	3	1	1	1	1	1	1	1	1					2091	2091	2091	88995	88995	1	1	1	46	791020	1945/10/8	1946/10/27	379	1			379	1	1
321	419975		Int	2	5	2	0	3	2	3	2	4	1	29	15	201689	5.30468	3	1	1	1	1	1	1	1	1					321	321	321	419975	419975	2	1	1	15	201689	1943/11/15	1945/2/27	462	1			462	1	1
371	439368		Low	1	4	1	0	2	2	1	1	9	1	32	11	1145146	6.05886	3	1	1	1	1	1	1	1	1					371	371	371	439368	439368	1	1	1	11	1145146	1943/12/7	1946/2/11	784	1			784	1	1
345	127254	4821.88	High	3	5	2	2	5	1	6	4	1	1	53	72	908602	5.95837	1	1	1	1	1	1	1	1	1					345	345	345	127254	127254	2	1	1	72	908602	1943/11/22	1944/11/9	347	1			347	1	1
1350	514394		High	3	5	2	1	4	1	4	3	3	1	37	53	553232	5.74291	1	1	1	1	1	1	1	1	1					1350	1350	1350	514394	514394	2	1	1	53	553232	1944/12/26	1946/3/7	431	1			431	1	1
715	109983	6096.35	High	3	5	2	2	5	1	6	4	1	1	35	13	163169	5.21264	2	1	1	1	1	1	1	1	1					715	715	715	109983	109983	2	1	1	13	163169	1944/5/2	1945/9/26	504	1			504	1	1
617	480078	1959.4	High	3	5	2	2	5	1	6	4	1	1	30	83	166938	5.22256	1	1	1	1	1	1	1	1	1					617	617	617	480078	480078	2	1	1	83	166938	1944/3/28	1946/2/5	667	1			667	1	1
36	11765		Int	2	5	1	1	3	2	2	2	8	2	35	200	400	2.60206	1	2	2	1	1	1	1	1	1					36	36	36	11765	11765	2	2	2	200	400	1943/8/2	1946/6/16	1034	1			1034	1	1
781	248762		High	3	5	2	2	5	1	6	4	1	1	37	19	216901	5.33626	3	1	1	1	1	1	2	1	1					781	781	781	248762	248762	1	1	1	19	216901	1944/5/24	1945/4/2	308	1			308	1	1
1251	510595		Int	2	5	1	1	3	2	2	2	8	1	28	26	373124	5.57185	1	1	1	1	1	1	1	1	1					1251	1251	1251	510595	510595	1	1	1	26	373124	1944/11/22	1945/2/28	96	1			96	1	1
534	454816		High	3	5	2	1	4	1	4	3	3	2	29	0	899318	5.95391	2	1	1	1	1	1	1	1	1					534	534	534	454816	454816	1	2	1	0	899318	1944/2/22	1944/6/8	106	1			106	1	1
199	400711		Int	2	5	1	0	2	2	3	2	4	2	29	41	1897081	6.27809	2	1	1	1	1	1	1	1	1					199	199	199	400711	400711	1	2	1	41	1897081	1943/9/21	1944/4/11	200	1			200	1	1
153	363993		Int	2	5	2	0	3	2	3	2	4	1	30	19	168960	5.22778	2	1	1	1	1	1	1	1	1					153	153	153	363993	363993	2	1	1	19	168960	1943/9/6	1944/4/27	231	1			231	1	1
885	333585	3129.72	High	3	5	2	1	4	1	4	3	3	1	32	11	290756	5.46353	1	1	1	1	1	1	1	2	1					885	885	885	333585	333585	2	1	1	11	290756	1944/6/27	1945/3/6	249	1			249	1	1
1191	165892		High	3	5	1	1	3	1	4	3	3	2	36	198	92066	4.9641	1	1	1	1	1	1	1	1	1					1191	1191	1191	165892	165892	1	2	1	198	92066	1944/10/25	1945/10/28	363	1			363	1	1
374	466123		High	3	5	2	2	5	1	6	4	1	1	42	24	5189295	6.71511	1	1	1	1	1	1	1	1	1					374	374	374	466123	466123	2	1	1	24	5189295	1943/12/13	1945/2/7	414	1			414	1	1
1967	525949		High	3	5	1	1	3	1	4	3	3	1	34	22	505326	5.70357	2	1	1	1	1	1	1	1	1					1967	1967	1967	525949	525949	1	1	1	22	505326	1945/9/3	1946/11/20	437	1			437	1	1
328	263894		High	3	5	1	2	4	1	6	4	1	1	30	281	824759	5.91633	2	1	1	1	1	1	1	1	1					328	328	328	263894	263894	2	1	1	281	824759	1943/11/15	1945/4/24	519	1			519	1	1
622	455720		Low	1	4	1	0	2	2	1	1	9	1	29	14	184767	5.26662	2	2	2	1	1	1	1	1	1					622	622	622	455720	455720	2	1	2	14	184767	1944/3/28	1945/10/27	569	1			569	1	1
289	99707		High	3	5	2	1	4	1	5	3	2	1	37	549	171296	5.23375	1	1	1	1	1	1	1	1	1					289	289	289	99707	99707	2	1	1	549	171296	1943/11/1	1945/11/8	727	1			727	1	1
257	233850	2310.81	High	3	5	2	1	4	1	4	3	3	2	31	270	379758	5.57951	1	2	1	1	1	1	1	1	1					257	257	257	233850	233850	2	2	2	270	379758	1943/10/18	1945/11/1	733	1			733	1	1
18	176127	2644.32	High	3	5	2	2	5	1	6	4	1	1	34	219	32862	4.51669	1	2	2	1	1	1	1	2	1					18	18	18	176127	176127	2	1	2	219	32862	1943/7/20	1946/2/28	938	1			938	1	1
310	370492		High	3	5	2	1	4	1	4	3	3	2	30	221	179518	5.25411	1	1	1	1	1	1	1	1	1					310	310	310	370492	370492	2	2	1	221	179518	1943/11/8	1946/7/26	978	1			978	1	1
70	411678	6602.32	High	3	5	2	2	5	1	6	4	1	1	36	123	53971	4.73216	2	2	2	1	1	1	1	1	1					70	70	70	411678	411678	1	1	2	123	53971	1943/8/10	1946/12/1	1191	1			1191	1	1
336	457540		Int	2	5	2	0	3	2	3	2	4	1	33	12	4732394	6.67508	2	1	1	1	1	1	1	1	2					336	336	336	457540	457540	1	1	1	12	4732394	1943/11/16	1944/1/17	61	1			61	1	1
733	297157		High	3	5	2	1	4	1	4	3	3	2	42	23	495652	5.69518	3	1	1	1	1	1	2	1	1					733	733	733	297157	297157	2	2	1	23	495652	1944/5/9	1944/7/13	64	1			64	1	1
930	369398		Int	2	5	1	1	3	2	2	2	8	1	33	101	181622	5.25917	3	1	1	1	1	1	2	1	2					930	930	930	369398	369398	1	1	1	101	181622	1944/7/12	1944/10/21	99	1			99	1	1
1397	512475	3943.18	High	3	5	2	2	5	1	6	4	1	2	33	0	177778	5.24988	3	1	1	1	1	1	2	1	1					1397	1397	1397	512475	512475	1	2	1	0	177778	1945/1/10	1945/8/11	211	1			211	1	1
782	481599		Int	2	5	1	0	2	2	2	2	7	1	37	67	2229084	6.34813	3	1	1	1	1	1	2	1	1					782	782	782	481599	481599	1	1	1	67	2229084	1944/5/24	1945/7/11	407	1			407	1	1
1020	159542	2468.71	High	3	5	2	1	4	1	4	3	3	2	36	14	563958	5.75125	3	1	1	1	1	1	2	1	1					1020	1020	1020	159542	159542	1	2	1	14	563958	1944/8/23	1945/12/6	463	1			463	1	1
1850	368573		Int	2	5	1	0	2	2	3	2	4	2	30	0	526294	5.72123	3	1	1	1	1	1	2	1	1					1850	1850	1850	368573	368573	1	2	1	0	526294	1945/7/11	1947/3/14	603	1			603	1	1
792	419119		Int	2	5	1	1	3	2	2	2	8	1	32	38	1634158	6.21329	3	1	1	1	1	1	2	2	1					792	792	792	419119	419119	2	1	1	38	1634158	1944/5/30	1946/3/16	646	1			646	1	1
127	29209	3739.05	High	3	5	2	2	5	1	6	4	1	1	44	420	96304	4.98364	3	1	1	1	1	1	2	1	1					127	127	127	29209	29209	1	1	1	420	96304	1943/8/24	1946/7/22	1048	1			1048	1	1
1530	51760		High	3	5	1	1	3	1	4	3	3	2	37	40	503558	5.70205	1	1	1	1	1	1	1	1	1					1530	1530	1530	51760	51760	2	2	1	40	503558	1945/2/27	1945/3/13	16	1			16	1	1
610	480023		High	3	5	1	1	3	1	4	3	3	1	29	18	68389	4.83499	1	1	1	1	1	1	1	1	1					610	610	610	480023	480023	2	1	1	18	68389	1944/3/28	1944/4/19	21	1			21	1	1
1561	521966		High	3	5	2	1	4	1	4	3	3	2	39	147	426732	5.63016	1	1	1	1	1	1	1	1	1					1561	1561	1561	521966	521966	1	2	1	147	426732	1945/3/7	1945/3/28	21	1			21	1	1
1015	488004	3526.7	High	3	5	1	1	3	1	4	3	3	2	24	41	207121	5.31622	3	1	1	1	1	1	1	1	1					1015	1015	1015	488004	488004	1	2	1	41	207121	1944/8/16	1944/9/13	27	1			27	1	1
929	60866		High	3	5	2	1	4	1	4	3	3	2	44	167	162700	5.21139	1	1	1	1	1	1	1	1	1					929	929	929	60866	60866	1	2	1	167	162700	1944/7/12	1944/8/16	34	1			34	1	1
841	385165	2856.72	High	3	5	2	1	4	1	4	3	3	2	24	44	284401	5.45393	2	1	1	1	1	1	1	2	1					841	841	841	385165	385165	1	2	1	44	284401	1944/6/14	1944/7/20	36	1			36	1	1
2061	541652		High	3	5	2	1	4	1	4	3	3	2	42	154	84676	4.92776	1	1	1	1	1	1	1	1	1					2061	2061	2061	541652	541652	1	2	1	154	84676	1945/10/1	1945/11/8	37	1			37	1	1
498	474393		High	3	5	2	1	4	1	4	3	3	2	33	8	256809	5.40961	2	1	1	1	1	1	1	1	1					498	498	498	474393	474393	1	2	1	8	256809	1944/2/14	1944/3/27	43	1			43	1	1
1091	501068		High	3	5	2	2	5	1	6	4	1	2	31	90	210744	5.32376	1	2	1	1	1	1	1	1	1					1091	1091	1091	501068	501068	1	2	2	90	210744	1944/9/13	1944/10/26	43	1			43	1	1
1994	219449		High	3	5	2	1	4	1	4	3	3	2	37	141	1771768	6.24841	1	1	1	1	1	1	1	1	1					1994	1994	1994	219449	219449	1	2	1	141	1771768	1945/9/17	1945/11/1	44	1			44	1	1
1510	505869		High	3	5	1	1	3	1	4	3	3	1	24	32	34470	4.53744	2	1	1	1	1	1	1	1	1					1510	1510	1510	505869	505869	2	1	1	32	34470	1945/2/20	1945/4/4	44	1			44	1	1
1853	484075		High	3	5	1	1	3	1	3	2	6	1	38	17	62791	4.7979	2	1	1	1	1	1	1	1	1					1853	1853	1853	484075	484075	1	1	1	17	62791	1945/7/11	1945/8/29	48	1			48	1	1
519	226177		High	3	5	1	1	3	1	3	2	6	1	34	45	563489	5.75089	2	1	1	1	1	1	1	1	1					519	519	519	226177	226177	1	1	1	45	563489	1944/2/21	1944/4/22	61	1			61	1	1
1801	422140		High	3	5	2	1	4	1	4	3	3	2	25	10	67765	4.83101	1	1	1	1	1	1	1	1	1					1801	1801	1801	422140	422140	1	2	1	10	67765	1945/5/30	1945/8/1	61	1			61	1	1
168	26231		High	3	5	2	2	5	1	6	4	1	1	35	247	136618	5.13551	1	2	1	1	1	1	1	2	1					168	168	168	26231	26231	2	1	2	247	136618	1943/9/13	1943/11/16	63	1			63	1	1
1135	141864		High	3	5	1	1	3	1	5	3	2	1	38	11	1064567	6.02717	2	1	1	1	1	1	1	2	1					1135	1135	1135	141864	141864	2	1	1	11	1064567	1944/9/26	1944/12/10	74	1			74	1	1
164	129618		High	3	5	2	1	4	1	4	3	3	2	40	50	616401	5.78986	2	1	1	1	1	1	1	1	1					164	164	164	129618	129618	1	2	1	50	616401	1944/9/7	1944/11/22	75	1			75	1	1
914	141805		Int	2	5	1	1	3	2	2	2	8	1	32	0	860068	5.93453	2	1	1	1	1	1	1	1	1					914	914	914	141805	141805	2	1	1	0	860068	1944/7/11	1944/9/27	76	1			76	1	1
490	472205		Int	2	5	2	0	3	2	3	2	4	2	34	116	96629	4.98511	1	1	1	1	1	1	1	1	1					490	490	490	472205	472205	1	2	1	116	96629	1944/2/7	1944/4/27	80	1			80	1	1
834	125420		High	3	5	2	1	4	1	4	3	3	1	42	415	35205	4.5466	2	1	1	1	1	1	1	1	1					834	834	834	125420	125420	2	1	1	415	35205	1944/6/13	1944/9/5	82	1			82	1	1
857	489503		Int	2	5	2	0	3	2	3	2	4	1	33	77	520335	5.71628	1	1	1	1	1	1	1	1	1					857	857	857	489503	489503	2	1	1	77	520335	1944/6/20	1944/9/12	82	1			82	1	1
1226	72661	924.621	Int	2	5	2	0	3	2	3	2	4	2	27	93	48039	4.68159	1	1	1	1	1	1	1	1	1					1226	1226	1226	72661	72661	2	2	1	93	48039	1944/11/14	1945/2/7	83	1			83	1	1
190	225623		High	3	5	1	2	4	1	6	4	1	2	29	30	1049185	6.02085	1	1	1	1	1	1	1	1	1					190	190	190	225623	225623	2	2	1	30	1049185	1943/9/20	1943/12/13	83	1			83	1	1
1943	29304		Int	2	5	2	0	3	2	3	2	4	2	41	11	379548	5.57927	3	1	1	1	1	1	1	1	1					1943	1943	1943	29304	29304	1	2	1	11	379548	1945/8/20	1945/11/14	84	1			84	1	1
1944	116833		High	3	5	2	1	4	1	4	3	3	1	27	44	28857	4.46025	2	1	1	1	1	1	1	1	1					1944	1944	1944	116833	116833	1	1	1	44	28857	1945/8/20	1945/11/14	84	1			84	1	1
467	221681	3441.27	High	3	5	2	1	4	1	4	3	3	1	47	39	236634	5.37408	1	1	1	1	1	1	1	1	1					467	467	467	221681	221681	2	1	1	39	236634	1944/1/31	1944/4/24	84	1			84	1	1
287	261976		High	3	5	2	1	4	1	4	3	3	1	40	343	324031	5.51059	1	2	1	1	1	1	1	1	1					287	287	287	261976	261976	2	1	2	343	324031	1943/11/1	1944/1/25	84	1			84	1	1
2112	487215	2387.93	High	3	5	2	1	4	1	4	3	3	2	29	422	21400	4.33041	1	1	1	1	1	1	1	1	1					2112	2112	2112	487215	487215	1	2	1	422	21400	1945/10/15	1946/1/9	84	1			84	1	1
1654	526171		High	3	5	1	2	4	1	6	4	1	1	34	94	952041	5.97866	1	1	1	1	1	1	1	1	1					1654	1654	1654	526171	526171	2	1	1	94	952041	1945/4/17	1945/7/11	84	1			84	1	1
1466	287676		High	3	5	1	2	4	1	6	4	1	1	44	8	336382	5.52683	2	1	1	1	1	1	1	1	1					1466	1466	1466	287676	287676	1	1	1	8	336382	1945/2/7	1945/5/2	85	1			85	1	1
1483	520878	3449.29	High	3	5	2	1	4	1	4	3	3	1	37	7	90428	4.9563	1	1	1	1	1	1	1	1	1					1483	1483	1483	520878	520878	2	1	1	7	90428	1945/2/13	1945/5/8	85	1			85	1	1
1496	482614		Int	2	5	1	1	3	2	2	2	8	1	30	112	437116	5.6406	1	1	1	1	1	1	1	2	1					1496	1496	1496	482614	482614	2	1	1	112	437116	1945/2/20	1945/5/16	86	1			86	1	1
2101	547986	1985.09	High	3	5	1	2	4	1	6	4	1	1	33	67	204953	5.31165	2	1	1	1	1	1	1	1	1					2101	2101	2101	547986	547986	2	1	1	67	204953	1945/10/9	1946/1/7	88	1			88	1	1
1192	210637		High	3	5	1	1	3	1	3	2	6	2	32	259	14229	4.15317	1	1	1	1	1	1	1	1	1					1192	1192	1192	210637	210637	1	2	1	259	14229	1944/10/25	1945/1/24	89	1			89	1	1
1740	532107		High	3	5	1	1	3	1	6	4	1	1	30	152	749155	5.87457	1	1	1	1	1	1	1	2	1					1740	1740	1740	532107	532107	1	1	1	152	749155	1945/5/16	1945/8/15	89	1			89	1	1
403	51715		High	3	5	1	2	4	1	6	4	1	2	31	32	201198	5.30362	1	1	1	1	1	1	1							403	403	403	51715	51715	2	2	1	32	201198	1943/12/28	1944/3/30	92	1			92	1	1
651	52860		High	3	5	2	1	4	1	5	3	2	1	39	69	305674	5.48526	3	1	1	1	1	1	1	2	1					651	651	651	52860	52860	1	1	1	69	305674	1944/4/5	1944/7/9	94	1			94	1	1
1742	532125	1715.05	High	3	5	2	1	4	1	4	3	3	1	32	300	72273	4.85898	1	1	1	1	1	1	1	1	1					1742	1742	1742	532125	532125	2	1	1	300	72273	1945/5/16	1945/8/20	94	1			94	1	1
1167	362902		Int	2	5	1	0	2	2	2	2	7	2	28	311	235644	5.37226	1	2	1	1	1	1	1	1	1					1167	1167	1167	362902	362902	2	2	2	311	235644	1944/10/24	1945/2/7	103	1			103	1	1
1168	478041		Low	1	4	1	1	1	2	0	1	10	1	41	11	223989	5.35023	2	1	1	1	1	1	1	1	1					1168	1168	1168	478041	478041	2	1	1	11	223989	1944/10/24	1945/2/7	103	1			103	1	1
142	424886	2794.16	High	3	5	2	2	5	1	6	4	1	2	26	44	1081461	6.03401	3	1	1	1	1	1	1	1	1					142	142	142	424886	424886	1	2	1	44	1081461	1943/8/31	1943/12/19	109	1			109	1	1
1882	226011		High	3	5	2	2	5	1	6	4	1	1	37	3	314466	5.49757	1	1	1	1	1	1	1	1	1					1882	1882	1882	226011	226011	1	1	1	3	314466	1945/8/1	1945/11/22	111	1			111	1	1
1087	242830		High	3	5	1	2	4	1	6	4	1	2	27	86	735421	5.86654	1	1	1	1	1	1	1	1	1					1087	1087	1087	242830	242830	1	2	1	86	735421	1944/9/13	1945/1/24	131	1			131	1	1
648	138410		High	3	5	2	2	5	1	6	4	1	2	30	58	430726	5.6342	2	1	1	1	1	1	1	2	1					648	648	648	138410	138410	1	2	1	58	430726	1944/4/5	1944/8/17	132	1			132	1	1
381	465513		High	3	5	2	2	5	1	6	4	1	2	34	197	768116	5.88543	1	1	1	1	1	1	1	1	1					381	381	381	465513	465513	2	2	1	197	768116	1943/12/13	1944/4/27	134	1			134	1	1
1802	532879		High	3	5	2	1	4	1	5	3	2	1	41	13	78798	4.89652	2	1	1	1	1	1	1	1	1					1802	1802	1802	532879	532879	1	1	1	13	78798	1945/5/30	1945/11/1	151	1			151	1	1
224	326828		High	3	5	2	1	4	1	4	3	3	1	42	21	2978283	6.47397	1	1	1	1	1	1	1	1	1					224	224	224	326828	326828	2	1	1	21	2978283	1943/10/4	1944/3/11	157	1			157	1	1
1237	373459		High	3	5	2	1	4	1	5	3	2	1	33	13	400	2.60206	1	1	1	1	1	1	1	1	1					1237	1237	1237	373459	373459	1	1	1	13	400	1944/11/15	1945/4/28	163	1			163	1	1
1324	316711	6523.13	High	3	5	2	2	5	1	6	4	1	1	34	250	493289	5.6931	1	1	1	1	1	1	1	2	1					1324	1324	1324	316711	316711	1	1	1	250	493289	1944/12/13	1945/5/30	167	1			167	1	1
231	449799		High	3	5	1	2	4	1	6	4	1	1	22	481	395288	5.59691	1	1	1	1	1	1	1	1	1					231	231	231	449799	449799	2	1	1	481	395288	1943/10/4	1944/3/21	167	1			167	1	1
373	453746		High	3	5	2	2	5	1	6	4	1	1	41	177	1066775	6.02807	1	1	1	1	1	1	1	2	2					373	373	373	453746	453746	2	1	1	177	1066775	1943/12/13	1944/5/30	167	1			167	1	1
246	458667		High	3	5	2	2	5	1	6	4	1	1	30	114	806050	5.90636	1	1	1	1	1	1	1	2	1					246	246	246	458667	458667	2	1	1	114	806050	1943/10/11	1944/3/28	167	1			167	1	1
1427	514584		Int	2	5	1	1	3	2	2	2	8	2	29	15	255988	5.40822	2	1	1	1	1	1	1	1	1					1427	1427	1427	514584	514584	2	2	1	15	255988	1945/1/23	1945/7/10	167	1			167	1	1
1593	425602	528.166	Int	2	5	2	0	3	2	3	2	4	2	35	183	39057	4.5917	1	1	1	1	1	1	1	1	1					1593	1593	1593	425602	425602	2	2	1	183	39057	1945/3/27	1945/9/25	178	1			178	1	1
1558	470535		High	3	5	1	1	3	1	4	3	5	2	40	20	458047	5.66091	1	1	1	1	1	1	1	1	1					1558	1558	1558	470535	470535	1	2	1	20	458047	1945/3/7	1945/9/10	183	1			183	1	1
988	179527		Int	2	5	1	1	3	2	2	2	8	1	34	23	515515	5.71224	2	1	1	1	1	1	1	1	2					988	988	988	179527	179527	1	1	1	23	515515	1944/8/9	1945/3/8	209	1			209	1	1
1562	485816	459.006	Int	2	5	2	0	3	2	3	2	4	1	35	31	102702	5.01158	2	1	1	1	1	1	1	1	2					1562	1562	1562	485816	485816	1	1	1	31	102702	1945/3/7	1945/10/10	213	1			213	1	1
1634	298649	1380.28	High	3	5	2	2	5	1	6	4	1	2	38	46	20791	4.31788	1	1	1	1	1	1	1	1	1					1634	1634	1634	298649	298649	1	2	1	46	20791	1945/4/4	1945/11/8	214	1			214	1	1
343	190368	4540.97	High	3	5	2	2	5	1	6	4	1	1	30	407	233620	5.36851	1	1	1	1	1	1	1	1	1					343	343	343	190368	190368	2	1	1	407	233620	1943/11/22	1944/7/13	231	1			231	1	1
562	240906		High	3	5	2	1	4	1	5	3	2	1	30	23	80144	4.90387	1	2	1	1	1	1	1	2	1					562	562	562	240906	240906	2	1	2	23	80144	1944/3/8	1944/11/10	242	1			242	1	1
107	208428	1586.29	High	3	5	1	1	3	1	4	3	5	2	34	102	558304	5.74687	2	2	2	1	1	1	1	1	1					107	107	107	208428	208428	1	2	2	102	558304	1943/8/17	1944/4/23	246	1			246	1	1
1296	511281		High	3	5	2	2	5	1	6	4	1	1	40	441	1676190	6.22432	1	1	1	1	1	1	1	1	1					1296	1296	1296	511281	511281	2	1	1	441	1676190	1944/12/6	1945/8/13	247	1			247	1	1
827	363057	4489.77	High	3	5	2	1	4	1	4	3	3	2	28	556	38778	4.58859	1	1	1	1	1	1	1	1	1					827	827	827	363057	363057	2	2	1	556	38778	1944/6/13	1945/2/21	248	1			248	1	1
1318	512804		High	3	5	2	1	4	1	4	3	3	1	30	14	50027	4.6992	1	1	1	1	1	1	1	1	1					1318	1318	1318	512804	512804	2	1	1	14	50027	1944/12/12	1945/8/20	248	1			248	1	1
1010	489631	5037.46	High	3	5	2	2	5	1	6	4	1	1	36	485	38042	4.58026	1	1	1	1	1	1	1	1	1					1010	1010	1010	489631	489631	2	1	1	485	38042	1944/8/15	1945/4/25	250	1			250	1	1
305	234685		High	3	5	1	2	4	1	6	4	1	2	24	412	32661	4.51403	1	1	1	1	1	1	1	1	1					305	305	305	234685	234685	2	2	1	412	32661	1943/11/8	1944/7/19	251	1			251	1	1
385	110393		Int	2	5	2	0	3	2	3	2	4	2	35	165	871298	5.94017	1	1	1	1	1	1	1	1	1					385	385	385	110393	110393	2	2	1	165	871298	1943/12/20	1944/9/4	254	1			254	1	1
815	144605		Int	2	5	1	1	3	2	2	2	8	2	23	441	7110	3.85187	1	1	1	1	1	1	1	1	1					815	815	815	144605	144605	1	2	1	441	7110	1944/6/7	1945/2/21	254	1			254	1	1
813	298404		High	3	5	2	1	4	1	4	3	3	2	23	329	190909	5.28083	1	2	2	1	1	1	1	1	1					813	813	813	298404	298404	2	2	2	329	190909	1944/6/6	1945/2/20	254	1			254	1	1
1437	516483	10339.5	High	3	5	2	2	5	1	6	4	1	2	35	248	2582	3.41196	1	1	1	1	1	1	1	1	1					1437	1437	1437	516483	516483	1	2	1	248	2582	1945/1/24	1945/10/8	254	1			254	1	1
1434	517516	1495.67	High	3	5	2	1	4	1	4	3	3	2	27	327	177931	5.25025	1	1	1	1	1	1	1	1	1					1434	1434	1434	517516	517516	1	2	1	327	177931	1945/1/24	1945/10/8	254	1			254	1	1
1436	517519	2027.03	High	3	5	2	1	4	1	4	3	3	2	27	486	15866	4.20047	1	1	1	1	1	1	1	1	1					1436	1436	1436	517519	517519	1	2	1	486	15866	1945/1/24	1945/10/8	254	1			254	1	1
807	488821	8.05546	Low	1	4	1	0	2	2	1	1	9	2	38	371	15591	4.19287	1	1	1	1	1	1	1	1	1					807	807	807	488821	488821	2	2	1	371	15591	1944/6/6	1945/2/21	255	1			255	1	1
1401	364164		High	3	5	2	1	4	1	5	3	2	2	29	369	105928	5.02501	1	1	1	1	1	1	1	1	1					1401	1401	1401	364164	364164	1	2	1	369	105928	1945/1/10	1945/9/26	256	1			256	1	1
1413	516482		High	3	5	1	1	3	1	4	3	3	2	31	252	4469	3.65021	1	1	1	1	1	1	1	1	1					1413	1413	1413	516482	516482	1	2	1	252	4469	1945/1/17	1945/10/3	256	1			256	1	1
171	139894		High	3	5	1	2	4	1	6	4	1	2	25	305	33058	4.51928	1	1	1	1	1	1	1	1	1					171	171	171	139894	139894	2	2	1	305	33058	1943/9/3	1944/5/24	261	1			261	1	1
7	423838	1764.8	High	3	5	2	1	4	1	4	3	3	2	28	177	240226	5.38062	1	1	1	1	1	1	1	1	1					7	7	7	423838	423838	2	2	1	177	240226	1943/7/13	1944/4/18	275	1			275	1	1
1435	517354		Int	2	5	1	1	3	2	2	2	8	2	22	139	1363545	6.13467	2	1	1	1	1	1	1	1	1					1435	1435	1435	517354	517354	1	2	1	139	1363545	1945/1/24	1945/10/31	277	1			277	1	1
1400	515853		High	3	5	1	2	4	1	6	4	1	2	52	106	829225	5.91867	2	1	1	1	1	1	1	1	1					1400	1400	1400	515853	515853	1	2	1	106	829225	1945/1/10	1945/10/18	278	1			278	1	1
49	155686	3792.67	High	3	5	2	1	4	1	4	3	3	1	39	20	169951	5.23032	1	1	1	1	1	1	1							49	49	49	155686	155686	1	1	1	20	169951	1943/8/3	1944/5/17	284	1			284	1	1
1529	469310		High	3	5	2	2	5	1	6	4	1	1	35	15	29004	4.46246	2	1	1	1	1	1	1	1	1					1529	1529	1529	469310	469310	2	1	1	15	29004	1945/2/27	1945/12/11	284	1			284	1	1
1332	444632		High	3	5	1	1	3	1	4	3	3	2	25	0	232995	5.36735	1	1	1	1	1	1	1	1	1					1332	1332	1332	444632	444632	1	2	1	0	232995	1944/12/13	1945/10/1	288	1			288	1	1
1462	443399	1702.1	High	3	5	2	1	4	1	4	3	3	2	21	179	123077	5.09018	1	1	1	1	1	1	1	2	1					1462	1462	1462	443399	443399	2	2	1	179	123077	1945/2/6	1945/11/25	289	1			289	1	1
128	448680		High	3	5	2	1	4	1	4	3	3	2	44	71	231210	5.36401	2	1	1	1	1	1	1	1	1					128	128	128	448680	448680	1	2	1	71	231210	1943/8/24	1944/6/26	302	1			302	1	1
1417	86075	540.438	High	3	5	1	1	3	1	5	3	2	2	33	191	649852	5.81281	2	1	1	1	1	1	1	1	1					1417	1417	1417	86075	86075	1	2	1	191	649852	1945/1/17	1945/11/26	309	1			309	1	1
1194	363179		High	3	5	2	2	5	1	6	4	1	2	31	226	51705	4.71353	1	2	1	1	1	1	1	1	1					1194	1194	1194	363179	363179	1	2	2	226	51705	1944/10/25	1945/9/5	310	1			310	1	1
1193	33930		High	3	5	2	2	5	1	6	4	1	2	49	343	71739	4.85576	1	1	1	1	1	1	1	2	1					1193	1193	1193	33930	33930	1	2	1	343	71739	1944/10/25	1945/9/19	324	1			324	1	1
1628	45860		High	3	5	2	2	5	1	6	4	1	1	31	19	59485	4.77441	2	1	1	1	1	1	1	2	1					1628	1628	1628	45860	45860	2	1	1	19	59485	1945/4/3	1946/2/28	325	1			325	1	1
1134	13371	5972.15	High	3	5	2	1	4	1	4	3	3	2	33	45	302122	5.48018	1	1	1	1	1	1	1	1	1					1134	1134	1134	13371	13371	2	2	1	45	302122	1944/9/26	1945/8/22	326	1			326	1	1
220	373244	1208.8	Int	2	5	1	1	3	2	2	2	8	1	33	132	46865	4.67085	2	2	2	1	1	1	1	1	1					220	220	220	373244	373244	2	1	2	132	46865	1943/10/4	1944/9/5	331	1			331	1	1
360	452413		High	3	5	1	1	3	1	3	2	6	2	25	343	208040	5.31815	1	1	1	1	1	1	1	1	1					360	360	360	452413	452413	2	2	1	343	208040	1943/11/29	1944/10/31	332	1			332	1	1
887	484425		Int	2	5	2	0	3	2	3	2	4	2	29	45	294508	5.4691	1	1	1	1	1	1	1	1	1					887	887	887	484425	484425	2	2	1	45	294508	1944/6/27	1945/5/29	332	1			332	1	1
213	15662		High	3	5	1	1	3	1	4	3	5	2	29	0	1281747	6.1078	2	2	1	1	1	1	1	1	1					213	213	213	15662	15662	1	2	2	0	1281747	1943/9/28	1944/9/4	336	1			336	1	1
1450	518249	4917.25	High	3	5	1	2	4	1	6	4	1	2	38	212	152511	5.1833	1	1	1	1	1	1	1	2	1					1450	1450	1450	518249	518249	2	2	1	212	152511	1945/1/30	1946/1/8	338	1			338	1	1
1047	23632		High	3	5	2	1	4	1	4	3	3	2	52	163	293571	5.46771	1	1	1	1	1	1	1	1	1					1047	1047	1047	23632	23632	2	2	1	163	293571	1944/9/5	1945/8/20	345	1			345	1	1
1366	214352		High	3	5	2	2	5	1	6	4	1	1	49	197	279375	5.44619	2	1	1	1	1	1	1	1	1					1366	1366	1366	214352	214352	1	1	1	197	279375	1944/12/27	1945/12/12	345	1			345	1	1
1381	513747	3169.97	High	3	5	2	2	5	1	6	4	1	2	28	9	614634	5.78862	2	2	1	1	1	1	1	1	1					1381	1381	1381	513747	513747	1	2	2	9	614634	1945/1/3	1945/12/18	345	1			345	1	1
40	393265	69.6737	Low	1	4	1	0	2	2	1	1	9	2	27	130	168764	5.22728	2	1	1	1	1	1	1	1	1					40	40	40	393265	393265	2	2	1	130	168764	1943/8/2	1944/7/20	348	1			348	1	1
1234	470350		Int	2	5	1	1	3	2	2	2	8	2	34	156	118510	5.07375	1	1	1	1	1	1	1	2	1					1234	1234	1234	470350	470350	1	2	1	156	118510	1944/11/15	1945/11/8	353	1			353	1	1
1239	509126	4453.86	High	3	5	2	2	5	1	6	4	1	2	39	269	108043	5.0336	1	1	1	1	1	1	1	1	1					1239	1239	1239	509126	509126	1	2	1	269	108043	1944/11/15	1945/11/8	353	1			353	1	1
716	342239		Int	2	5	1	1	3	2	2	2	8	2	30	168	873757	5.94139	1	2	1	1	1	1	1	1	1					716	716	716	342239	342239	2	2	2	168	873757	1944/5/2	1945/5/2	360	1			360	1	1
245	441168	1496.04	High	3	5	1	1	3	1	4	3	5	2	30	636	10244	4.01047	2	1	1	1	1	1	1	1	1					245	245	245	441168	441168	2	2	1	636	10244	1943/11/29	1944/11/29	360	1			360	1	1
881	445791		Int	2	5	1	1	3	2	2	2	8	2	25	28	27108	4.4331	2	1	1	1	1	1	1	1	1					881	881	881	445791	445791	2	2	1	28	27108	1944/6/27	1945/7/1	364	1			364	1	1
447	462394		Low	1	4	1	0	2	2	1	1	9	1	38	31	1172507	6.06912	1	1	1	1	1	1	1	1	1					447	447	447	462394	462394	1	1	1	31	1172507	1943/11/16	1944/11/21	365	1			365	1	1
1334	159776	4931.25	High	3	5	1	2	4	1	6	4	1	1	45	62	839806	5.92418	1	1	1	1	1	1	1	2	2					1334	1334	1334	159776	159776	1	1	1	62	839806	1944/12/13	1945/12/24	371	1			371	1	1
1327	471982		High	3	5	2	2	5	1	6	4	1	2	34	105	162076	5.20972	1	1	1	1	1	1	1	1	2					1327	1327	1327	471982	471982	1	2	1	105	162076	1944/12/13	1946/1/7	384	1			384	1	1
1557	388045		Int	2	5	1	1	3	2	2	2	8	1	33	11	68000	4.83251	1	1	1	1	1	1	1	1	1					1557	1557	1557	388045	388045	1	1	1	11	68000	1945/3/6	1946/4/3	387	1			387	1	1
1997	192992		Int	2	5	2	0	3	2	3	2	4	2	27	243	8822	3.94557	2	1	1	1	1	1	1	1	1					1997	1997	1997	192992	192992	1	2	1	243	8822	1945/9/17	1946/10/20	393	1			393	1	1
1349	514395	612.24	Int	2	5	2	0	3	2	3	2	4	2	37	291	79237	4.89893	1	1	1	1	1	1	1	1	1					1349	1349	1349	514395	514395	2	2	1	291	79237	1944/12/26	1946/2/18	412	1			412	1	1
319	16115		High	3	5	2	1	4	1	4	3	3	2	30	32	3058824	6.48555	3	2	1	1	1	1	1	1	1					319	319	319	16115	16115	2	2	2	32	3058824	1943/11/15	1945/1/10	415	1			415	1	1
68	269710		High	3	5	2	1	4	1	4	3	3	2	43	464	33010	4.51865	1	2	2	1	1	1	1	1	1					68	68	68	269710	269710	2	2	2	464	33010	1943/8/9	1944/10/6	417	1			417	1	1
734	371441	479.076	Int	2	5	1	0	2	2	3	2	4	1	32	38	145370	5.16247	1	1	1	1	1	1	1	2	1					734	734	734	371441	371441	2	1	1	38	145370	1944/5/9	1945/7/11	422	1			422	1	1
117	205405	2391.19	High	3	5	1	1	3	1	3	2	6	2	27	179	367183	5.56488	1	2	2	1	1	1	1	1	1					117	117	117	205405	205405	2	2	2	179	367183	1943/8/23	1944/10/29	426	1			426	1	1
974	491917		High	3	5	2	1	4	1	4	3	3	1	34	93	305678	5.48526	1	1	1	1	1	1	1	1	1					974	974	974	491917	491917	1	1	1	93	305678	1944/8/2	1945/10/10	428	1			428	1	1
1090	134520		Int	2	5	1	1	3	2	2	2	8	2	31	365	231864	5.36523	1	1	1	1	1	1	1	1	1					1090	1090	1090	134520	134520	1	2	1	365	231864	1944/9/13	1945/11/27	434	1			434	1	1
812	464657		High	3	5	2	1	4	1	5	3	2	1	44	61	918874	5.96326	2	1	1	1	1	1	1	1	1					812	812	812	464657	464657	2	1	1	61	918874	1944/6/6	1945/8/29	443	1			443	1	1
959	435389		High	3	5	2	1	4	1	5	3	2	2	30	280	8812	3.94507	1	1	1	1	1	1	1	2	1					959	959	959	435389	435389	1	2	1	280	8812	1944/7/26	1945/11/8	462	1			462	1	1
676	482726		High	3	5	1	1	3	1	4	3	3	1	31	66	538375	5.73108	1	1	1	1	1	1	1	1	1					676	676	676	482726	482726	2	1	1	66	538375	1944/4/19	1945/7/31	462	1			462	1	1
211	150482		High	3	5	2	1	4	1	5	3	2	2	29	43	453477	5.65656	1	2	1	1	1	1	1	1	1					211	211	211	150482	150482	2	2	2	43	453477	1943/9/27	1945/2/13	496	1			496	1	1
330	240047	4186.52	High	3	5	2	2	5	1	6	4	1	2	34	180	169826	5.23	1	1	1	1	1	1	1	1	1					330	330	330	240047	240047	2	2	1	180	169826	1943/11/15	1945/4/3	498	1			498	1	1
537	425049	388.135	Int	2	5	2	0	3	2	3	2	4	2	39	152	87003	4.93953	1	1	1	1	1	1	1	1	1					537	537	537	425049	425049	2	2	1	152	87003	1944/2/28	1945/7/17	499	1			499	1	1
1609	525998		High	3	5	1	1	3	1	3	2	6	1	29	158	561531	5.74937	1	1	1	1	1	1	1	1	1					1609	1609	1609	525998	525998	2	1	1	158	561531	1945/3/27	1946/8/16	499	1			499	1	1
352	128185		High	3	5	2	1	4	1	4	3	3	2	30	33	1900	3.27875	1	2	1	1	1	1	1	1	1					352	352	352	128185	128185	1	2	2	33	1900	1943/11/23	1945/4/14	501	1			501	1	1
897	455855		High	3	5	2	1	4	1	4	3	3	1	31	25	144674	5.16039	1	1	1	1	1	1	1	1	1					897	897	897	455855	455855	1	1	1	25	144674	1944/6/28	1945/11/21	503	1			503	1	1
118	252694		High	3	5	1	2	4	1	6	4	1	2	48	409	61338	4.78773	1	1	1	1	1	1	1	1	1					118	118	118	252694	252694	1	2	1	409	61338	1943/8/24	1945/1/25	511	1			511	1	1
620	364905	1041.96	Int	2	5	1	1	3	2	2	2	8	2	23	300	109390	5.03898	1	1	1	1	1	1	1	1	1					620	620	620	364905	364905	2	2	1	300	109390	1944/3/28	1945/8/30	512	1			512	1	1
1563	211287		Int	2	5	1	1	3	2	2	2	8	2	25	174	98847	4.99496	1	1	1	1	1	1	1	1	1					1563	1563	1563	211287	211287	1	2	1	174	98847	1945/3/7	1946/8/14	517	1			517	1	1
1050	308992	4339.27	High	3	5	2	1	4	1	4	3	3	2	27	195	580328	5.76367	1	2	1	1	1	1	1	1	1					1050	1050	1050	308992	308992	2	2	2	195	580328	1944/9/5	1946/2/14	519	1			519	1	1
1410	357355	1999.6	High	3	5	1	1	3	1	5	3	2	2	30	215	276316	5.44141	2	2	1	1	1	1	1	1	1					1410	1410	1410	357355	357355	2	2	2	215	276316	1945/1/16	1946/7/8	532	1			532	1	1
378	30666		Int	2	5	1	1	3	2	2	2	8	2	28	297	353503	5.54839	2	2	1	1	1	1	1	1	1					378	378	378	30666	30666	2	2	2	297	353503	1943/12/13	1945/6/12	539	1			539	1	1
2095	439861		High	3	5	2	1	4	1	4	3	3	2	34	441	94576	4.97578	1	1	1	1	1	1	1	1	1					2095	2095	2095	439861	439861	2	2	1	441	94576	1945/10/9	1947/4/8	539	1			539	1	1
1652	216308		High	3	5	2	1	4	1	4	3	3	1	31	204	447305	5.6506	1	1	1	1	1	1	1	1	1					1652	1652	1652	216308	216308	2	1	1	204	447305	1945/4/17	1946/10/27	550	1			550	1	1
170	239217	2179.89	High	3	5	2	1	4	1	4	3	3	2	32	289	465825	5.66822	2	1	1	1	1	1	1	2	1					170	170	170	239217	239217	2	2	1	289	465825	1943/9/13	1945/3/27	554	1			554	1	1
298	131686		High	3	5	2	2	5	1	6	4	1	2	34	33	29830	4.47465	1	2	2	1	1	1	1	2	1					298	298	298	131686	131686	2	2	2	33	29830	1943/11/1	1945/5/16	555	1			555	1	1
925	16674		High	3	5	1	1	3	1	6	4	1	1	63	286	13528	4.13123	1	1	1	1	1	1	1	1	1					925	925	925	16674	16674	1	1	1	286	13528	1944/7/9	1946/1/26	557	1			557	1	1
776	136931	560.722	Int	2	5	2	0	3	2	3	2	4	1	38	13	196815	5.29406	2	1	1	1	1	1	1	1	1					776	776	776	136931	136931	2	1	1	13	196815	1944/5/23	1945/12/19	566	1			566	1	1
1604	26863		High	3	5	1	2	4	1	6	4	1	2	29	279	154392	5.18862	1	1	1	1	1	1	1	1	1					1604	1604	1604	26863	26863	2	2	1	279	154392	1945/3/27	1946/10/27	570	1			570	1	1
1319	512803	36.6445	Low	1	4	1	0	2	2	1	1	9	2	29	295	228998	5.35983	1	1	1	1	1	1	1	1	1					1319	1319	1319	512803	512803	2	2	1	295	228998	1944/12/12	1946/7/21	579	1			579	1	1
1431	517352		Int	2	5	1	1	3	2	2	2	8	2	22	269	91102	4.95953	1	1	1	1	1	1	1	2	1					1431	1431	1431	517352	517352	1	2	1	269	91102	1945/1/24	1946/9/11	587	1			587	1	1
338	342808	5849.61	High	3	5	2	2	5	1	6	4	1	2	25	12	987662	5.99461	2	2	1	1	1	1	1	1	1					338	338	338	342808	342808	2	2	2	12	987662	1943/11/22	1945/7/12	590	1			590	1	1
551	509214		High	3	5	2	2	5	1	6	4	1	2	39	285	373154	5.57189	1	1	1	1	1	1	1	1	1					551	551	551	509214		1	2	1	285	373154	1944/3/1	1945/11/1	600	1			600	1	1
1737	530223		High	3	5	2	1	4	1	4	3	3	2	54	241	400	2.60206	1	2	2	1	1	1	1	1	1					1737	1737	1737	530223	530223	1	2	2	241	400	1945/5/16	1947/1/22	606	1			606	1	1
1487	520611	4738.97	High	3	5	1	2	4	1	6	4	1	1	30	37	643902	5.80882	2	1	1	1	1	1	1	1	1					1487	1487	1487	520611	520611	2	1	1	37	643902	1945/2/20	1946/10/30	610	1			610	1	1
222	290729		Int	2	5	1	1	3	2	2	2	8	1	32	97	351288	5.54566	1	2	2	1	1	1	1	1	1					222	222	222	290729	290729	2	1	2	97	351288	1943/10/4	1945/7/3	629	1			629	1	1
414	81043		High	3	5	1	2	4	1	6	4	1	2	39	437	1750	3.24304	1	2	2	1	1	1	1	1	1					414	414	414	81043	81043	2	2	2	437	1750	1944/1/3	1945/10/15	642	1			642	1	1
714	426640		Int	2	5	1	1	3	2	2	2	8	2	29	196	256863	5.4097	1	1	1	1	1	1	1	1	1					714	714	714	426640	426640	2	2	1	196	256863	1944/5/2	1946/2/19	647	1			647	1	1
460	381822		High	3	5	1	1	3	1	3	2	6	2	31	7	600940	5.77883	2	1	1	1	1	1	1	1	1					460	460	460	381822	381822	2	2	1	7	600940	1944/1/24	1945/11/20	656	1			656	1	1
227	437264		High	3	5	1	2	4	1	6	4	1	2	42	148	752346	5.87642	1	1	1	1	1	1	1	1	1					227	227	227	437264	437264	2	2	1	148	752346	1943/10/4	1945/8/1	657	1			657	1	1
1362	303360	31.8842	Low	1	4	1	0	2	2	1	1	9	2	35	253	18440	4.26576	2	2	1	1	1	1	1	1	1					1362	1362	1362	303360	303360	2	2	2	253	18440	1944/12/27	1946/10/27	660	1			660	1	1
1768	457710	2742.47	High	3	5	1	2	4	1	6	4	1	2	18	576	8137	3.91046	1	1	1	1	1	1	1	1	1					1768	1768	1768	457710	457710	2	2	1	576	8137	1945/5/22	1947/3/24	662	1			662	1	1
221	382716	2762.37	High	3	5	1	2	4	1	6	4	1	2	21	459	62097	4.79307	2	2	2	1	1	1	1	2	1					221	221	221	382716	382716	2	2	2	459	62097	1943/10/4	1945/8/7	663	1			663	1	1
506	474726	14213.3	High	3	5	1	1	3	1	6	4	1	2	29	258	275928	5.4408	2	2	1	1	1	1	1	1	1					506	506	506	474726	474726	2	2	2	258	275928	1944/2/14	1945/12/19	665	1			665	1	1
1822	516162		High	3	5	1	1	3	1	5	3	2	2	29	838	14051	4.14771	1	2	2	1	1	1	1	1	1					1822	1822	1822	516162	516162	2	2	2	838	14051	1945/7/3	1947/5/12	669	1			669	1	1
94	252406		High	3	5	2	1	4	1	5	3	2	2	31	528	400	2.60206	1	2	2	1	1	1	1	1	1					94	94	94	252406	252406	2	2	2	528	400	1943/8/16	1945/7/3	677	1			677	1	1
113	385941	2261.84	High	3	5	2	2	5	1	6	4	1	1	26	142	111389	5.04684	1	2	2	1	1	1	1	1	1					113	113	113	385941	385941	2	1	2	142	111389	1943/8/23	1945/7/10	677	1			677	1	1
337	293299		High	3	5	2	1	4	1	4	3	3	2	41	257	80964	4.90829	1	1	1	1	1	1	1	1	1					337	337	337	293299	293299	2	2	1	257	80964	1943/11/22	1945/10/10	678	1			678	1	1
271	126927		High	3	5	2	1	4	1	4	3	3	1	36	207	58140	4.76448	2	2	1	1	1	1	1	1	1					271	271	271	126927	126927	2	1	2	207	58140	1943/10/25	1945/9/19	684	1			684	1	1
237	169469	22.1085	Low	1	4	1	1	1	2	0	1	10	1	33	250	15638	4.19418	2	2	1	1	1	1	1	1	1					237	237	237	169469	169469	2	1	2	250	15638	1943/10/11	1945/9/12	691	1			691	1	1
1996	245108		Int	2	5	1	1	3	2	2	2	8	2	32	185	31129	4.49317	1	1	1	1	1	1	1	2	1					1996	1996	1996	245108	245108	1	2	1	185	31129	1945/9/17	1947/8/19	692	1			692	1	1
207	312380		High	3	5	2	1	4	1	4	3	3	2	22	346	7839	3.89426	2	2	1	1	1	1	1	2	1					207	207	207	312380	312380	2	2	2	346	7839	1943/9/27	1945/9/5	698	1			698	1	1
359	33340		High	3	5	2	2	5	1	6	4	1	2	37	314	556522	5.74548	1	1	1	1	1	1	1	1	1					359	359	359	33340	33340	2	2	1	314	556522	1943/11/29	1945/11/8	699	1			699	1	1
355	144038		High	3	5	1	1	3	1	4	3	3	2	42	172	324242	5.51087	2	2	1	1	1	1	1	1	1					355	355	355	144038	144038	2	2	2	172	324242	1943/11/29	1945/11/14	705	1			705	1	1
285	448090		High	3	5	2	1	4	1	4	3	3	2	54	411	400	2.60206	1	2	2	1	1	1	1	1	1					285	285	285	448090	448090	2	2	2	411	400	1943/11/1	1945/11/3	722	1			722	1	1
275	316767		Int	2	5	2	0	3	2	3	2	4	2	35	121	360729	5.55718	2	1	1	1	1	1	1	1	1					275	275	275	316767	316767	2	2	1	121	360729	1943/10/25	1945/11/1	726	1			726	1	1
2102	547985		High	3	5	1	1	3	1	4	3	5	2	23	914	24759	4.39373	1	1	1	1	1	1	1	1	1					2102	2102	2102	547985	547985	2	2	1	914	24759	1945/10/9	1947/10/15	726	1			726	1	1
307	348483		High	3	5	1	2	4	1	6	4	1	2	33	309	657455	5.81787	1	1	1	1	1	1	1	1	1					307	307	307	348483	348483	2	2	1	309	657455	1943/11/8	1945/11/15	727	1			727	1	1
299	121635		High	3	5	2	2	5	1	6	4	1	2	39	285	648073	5.81162	2	1	1	1	1	1	1	1	1					299	299	299	121635	121635	2	2	1	285	648073	1943/11/8	1945/11/22	734	1			734	1	1
218	139100		High	3	5	2	1	4	1	4	3	3	2	37	275	1321	3.1209	2	2	1	1	1	1	1	1	1					218	218	218	139100	139100	2	2	2	275	1321	1943/9/28	1945/10/15	737	1			737	1	1
292	14994		High	3	5	2	1	4	1	4	3	3	2	30	281	830554	5.91937	1	2	1	1	1	1	1	1	1					292	292	292	14994	14994	2	2	2	281	830554	1943/11/1	1945/11/19	738	1			738	1	1
209	103113	1472.5	High	3	5	1	2	4	1	6	4	1	2	35	255	10040	4.00173	1	2	2	1	1	1	1	1	1					209	209	209	103113	103113	2	2	2	255	10040	1943/9/27	1945/10/15	738	1			738	1	1
294	355134		Int	2	5	2	0	3	2	3	2	4	2	41	261	38045	4.5803	1	2	1	1	1	1	1	1	1					294	294	294	355134	355134	2	2	2	261	38045	1943/11/1	1945/11/19	738	1			738	1	1
20	70625	646.456	Int	2	5	1	0	2	2	3	2	4	1	34	294	125131	5.09736	1	2	1	1	1	1	1	1	1					20	20	20	70625	70625	2	1	2	294	125131	1943/7/20	1945/8/9	739	1			739	1	1
254	207551		Int	2	5	1	1	3	2	2	2	8	2	32	285	70000	4.8451	1	1	1	1	1	1	1	1	1					254	254	254	207551	207551	2	2	1	285	70000	1943/10/18	1945/11/12	744	1			744	1	1
2	178689		High	3	5	2	1	4	1	4	3	3	2	28	489	118699	5.07445	1	2	2	1	1	1	1	1	1					2	2	2	178689	178689	2	2	2	489	118699	1943/7/13	1945/8/8	745	1			745	1	1
149	322512		High	3	5	2	1	4	1	4	3	3	2	28	603	400	2.60206	1	2	1	1	1	1	1	1	1					149	149	149	322512	322512	2	2	2	603	400	1943/9/6	1945/10/1	745	1			745	1	1
288	402487		High	3	5	1	1	3	1	3	2	6	2	43	171	59101	4.77159	1	2	1	1	1	1	1	1	1					288	288	288	402487	402487	2	2	2	171	59101	1943/11/1	1945/11/26	745	1			745	1	1
2032	60980		Int	2	5	1	0	2	2	3	2	4	2	37	551	673874	5.82858	1	1	1	1	1	1	1	1	1					2032	2032	2032	60980	60980	2	2	1	551	673874	1945/9/18	1947/10/15	747	1			747	1	1
2020	258674		High	3	5	2	1	4	1	4	3	3	2	31	466	25034	4.39853	1	1	1	1	1	1	1	1	1					2020	2020	2020	258674	258674	2	2	1	466	25034	1945/9/18	1947/10/15	747	1			747	1	1
2002	289894		Int	2	5	1	1	3	2	2	2	8	2	37	182	938	2.9722	1	2	1	1	1	1	1	1	1					2002	2002	2002	289894	289894	1	2	2	182	938	1945/9/17	1947/10/15	748	1			748	1	1
655	464163		High	3	5	2	2	5	1	6	4	1	1	41	28	46154	4.66421	1	1	1	1	1	1	1	1	1					655	655	655	464163	464163	1	1	1	28	46154	1944/4/5	1946/5/3	748	1			748	1	1
276	231239		Int	2	5	1	1	3	2	2	2	8	2	38	238	8390	3.92376	2	1	1	1	1	1	1	1	1					276	276	276	231239	231239	2	2	1	238	8390	1943/10/25	1945/11/25	750	1			750	1	1
280	447714	728.347	Int	2	5	2	0	3	2	3	2	4	2	32	244	112875	5.0526	2	1	1	1	1	1	1	1	1					280	280	280	447714	447714	2	2	1	244	112875	1943/10/25	1945/11/27	752	1			752	1	1
201	182177		High	3	5	1	1	3	1	6	4	1	2	39	303	93447	4.97057	1	1	1	1	1	1	1	1	1					201	201	201	182177	182177	2	2	1	303	93447	1943/9/27	1945/11/21	774	1			774	1	1
357	452467		High	3	5	1	2	4	1	6	4	1	2	29	94	166107	5.22039	1	1	1	1	1	1	1	1	1					357	357	357	452467	452467	2	2	1	94	166107	1943/11/29	1946/1/23	774	1			774	1	1
37	279629	0	Low	1	4	1	0	2	2	1	1	9	2	27	521	5944	3.77408	1	2	1	1	1	1	1	1	1					37	37	37	279629	279629	2	2	2	521	5944	1943/8/2	1945/10/3	781	1			781	1	1
327	463284		High	3	5	2	2	5	1	6	4	1	2	26	373	125469	5.09854	1	2	1	1	1	1	1	1	1					327	327	327	463284	463284	2	2	2	373	125469	1943/11/15	1946/1/19	784	1			784	1	1
875	490202	3417.91	High	3	5	1	2	4	1	6	4	1	1	35	253	27996	4.4471	1	1	1	1	1	1	1	1	1					875	875	875	490202	490202	2	1	1	253	27996	1944/6/27	1946/9/4	787	1			787	1	1
114	421070		High	3	5	2	2	5	1	6	4	1	2	22	607	82676	4.91738	1	1	1	1	1	1	1	1	1					114	114	114	421070	421070	2	2	1	607	82676	1943/8/23	1945/11/1	788	1			788	1	1
962	369539		Int	2	5	1	0	2	2	3	2	4	2	30	592	19673	4.29387	1	1	1	1	1	1	1	1	1					962	962	962	369539	369539	1	2	1	592	19673	1944/7/26	1946/10/9	793	1			793	1	1
1899	92563		High	3	5	1	1	3	1	6	4	1	1	40	856	308515	5.48928	1	1	1	1	1	1	1	1	1					1899	1899	1899	92563	92563	2	1	1	856	308515	1945/7/31	1947/10/15	795	1			795	1	1
1082	129582		High	3	5	2	1	4	1	5	3	2	1	36	41	100746	5.00323	2	1	1	1	1	1	1	1	1					1082	1082	1082	129582	129582	2	1	1	41	100746	1944/9/12	1946/11/27	795	1			795	1	1
1898	511255		High	3	5	2	1	4	1	4	3	3	2	26	1087	12713	4.10425	1	2	2	1	1	1	1	1	1					1898	1898	1898	511255	511255	2	2	2	1087	12713	1945/7/31	1947/10/15	795	1			795	1	1
1016	150319	552.228	Int	2	5	1	0	2	2	3	2	4	2	28	151	1092715	6.03851	2	2	1	1	1	1	1	1	1					1016	1016	1016	150319	150319	1	2	2	151	1092715	1944/8/16	1946/11/3	797	1			797	1	1
98	25877	2261.84	High	3	5	2	2	5	1	6	4	1	2	32	454	22832	4.35854	1	2	1	1	1	1	1	1	1					98	98	98	25877	25877	2	2	2	454	22832	1943/8/16	1945/11/8	802	1			802	1	1
339	7949		High	3	5	2	1	4	1	4	3	3	1	31	138	809783	5.90837	1	2	1	1	1	1	1	1	1					339	339	339	7949	7949	2	1	2	138	809783	1943/11/22	1946/2/21	809	1			809	1	1
41	215474	3215.28	Int	2	5	1	1	3	2	2	2	8	2	25	421	169773	5.22987	1	1	1	1	1	1	1	2	1					41	41	41	215474	215474	2	2	1	421	169773	1943/8/2	1945/11/1	809	1			809	1	1
1851	247264	28.9882	Low	1	4	1	0	2	2	1	1	9	2	23	283	71255	4.85282	1	1	1	1	1	1	1	1	1					1851	1851	1851	247264	247264	1	2	1	283	71255	1945/7/11	1947/10/15	814	1			814	1	1
584	258188		Int	2	5	1	1	3	2	2	2	8	2	35	281	37615	4.57536	1	1	1	1	1	1	1	1	1					584	584	584	258188	258188	1	2	1	281	37615	1944/3/15	1946/6/19	814	1			814	1	1
1852	538169	748.536	High	3	5	2	1	4	1	5	3	2	1	32	392	2390	3.3784	1	1	1	1	1	1	1	1	1					1852	1852	1852	538169	538169	1	1	1	392	2390	1945/7/11	1947/10/15	814	1			814	1	1
42	341128		High	3	5	1	2	4	1	6	4	1	2	28	282	70175	4.84618	2	1	1	1	1	1	1	1	1					42	42	42	341128	341128	2	2	1	282	70175	1943/8/2	1945/11/8	816	1			816	1	1
811	488853		High	3	5	2	1	4	1	4	3	3	2	37	226	326448	5.51381	1	1	1	1	1	1	1	1	1					811	811	811	488853	488853	2	2	1	226	326448	1944/6/6	1946/9/12	816	1			816	1	1
621	479005	313.369	Int	2	5	1	0	2	2	3	2	4	2	32	238	7866	3.89575	1	2	2	1	1	1	1	2	1					621	621	621	479005	479005	2	2	2	238	7866	1944/3/28	1946/7/9	821	1			821	1	1
16	206361		High	3	5	2	2	5	1	6	4	1	2	33	229	54342	4.73514	1	2	2	1	1	1	1	1	1					16	16	16	206361	206361	2	2	2	229	54342	1943/7/19	1945/11/6	827	1			827	1	1
244	402128	802.096	Int	2	5	1	1	3	2	2	2	8	2	27	351	37606	4.57526	1	2	1	1	1	1	1	1	1					244	244	244	402128	402128	2	2	2	351	37606	1943/10/11	1946/1/29	828	1			828	1	1
263	158148	40.8608	Low	1	4	1	0	2	2	1	1	9	2	26	378	34891	4.54271	1	1	1	1	1	1	1	1	1					263	263	263	158148	158148	2	2	1	378	34891	1943/10/18	1946/2/11	833	1			833	1	1
28	220046		High	3	5	2	2	5	1	6	4	1	2	28	455	33022	4.5188	2	1	1	1	1	1	1	1	1					28	28	28	220046	220046	2	2	1	455	33022	1943/7/27	1945/11/20	833	1			833	1	1
10	305606		Int	2	5	2	0	3	2	3	2	4	2	24	607	88168	4.94531	1	2	1	1	1	1	1	1	1					10	10	10	305606	305606	2	2	2	607	88168	1943/7/13	1945/11/6	833	1			833	1	1
25	151950	22.1085	Low	1	4	1	0	2	2	1	1	9	1	38	265	400	2.60206	1	2	1	1	1	1	1	1	1					25	25	25	151950	151950	2	1	2	265	400	1943/7/27	1945/11/21	834	1			834	1	1
1103	498515		High	3	5	2	1	4	1	4	3	3	2	22	541	4320	3.63548	1	1	1	1	1	1	1	1	1					1103	1103	1103	498515	498515	2	2	1	541	4320	1944/9/19	1947/1/21	842	1			842	1	1
324	439238		Int	2	5	2	0	3	2	3	2	4	2	24	269	128070	5.10745	1	1	1	1	1	1	1	1	1					324	324	324	439238	439238	2	2	1	269	128070	1943/11/15	1946/3/20	845	1			845	1	1
1800	522085	2441.84	High	3	5	1	2	4	1	6	4	1	1	38	424	10259	4.01111	1	1	1	1	1	1	1	1	1					1800	1800	1800	522085	522085	2	1	1	424	10259	1945/5/29	1947/10/15	856	1			856	1	1
65	52873	2050.59	High	3	5	2	1	4	1	4	3	3	2	37	365	6142	3.78831	1	2	2	1	1	1	1	1	1					65	65	65	52873	52873	2	2	2	365	6142	1943/8/9	1945/12/26	857	1			857	1	1
1536	514491	1530.21	High	3	5	1	2	4	1	6	4	1	2	29	230	46832	4.67054	1	1	1	1	1	1	1	2	1					1536	1536	1536	514491	514491	2	2	1	230	46832	1945/2/28	1947/7/20	860	1			860	1	1
1610	514514		Int	2	5	2	0	3	2	3	2	4	2	28	212	54288	4.7347	1	1	1	1	1	1	1	1	1					1610	1610	1610	514514	514514	1	2	1	212	54288	1945/3/28	1947/8/19	861	1			861	1	1
1769	50863	596.371	Int	2	5	2	0	3	2	3	2	4	1	31	688	22140	4.34518	1	1	1	1	1	1	1	1	1					1769	1769	1769	50863	50863	2	1	1	688	22140	1945/5/22	1947/10/15	863	1			863	1	1
75	309377		High	3	5	1	2	4	1	6	4	1	2	32	180	93057	4.96875	2	2	2	1	1	1	1	1	1					75	75	75	309377	309377	1	2	2	180	93057	1943/8/10	1946/1/9	869	1			869	1	1
1731	530385	1936.26	High	3	5	1	1	3	1	4	3	3	2	32	427	39444	4.59598	1	1	1	1	1	1	1	1	1					1731	1731	1731	530385	530385	2	2	1	427	39444	1945/5/15	1947/10/15	870	1			870	1	1
386	171456	1921.31	High	3	5	2	1	4	1	4	3	3	2	37	223	39355	4.595	1	2	2	1	1	1	1	1	1					386	386	386	171456	171456	2	2	2	223	39355	1943/12/20	1946/5/22	872	1			872	1	1
783	466093	2416.24	High	3	5	2	1	4	1	4	3	3	1	37	309	92481	4.96605	1	1	1	1	1	1	1	1	1					783	783	783	466093	466093	1	1	1	309	92481	1944/5/29	1946/11/3	874	1			874	1	1
891	400964		Low	1	4	1	0	2	2	1	1	9	1	29	0	55560	4.74476	1	1	1	1	1	1	1	1	1					891	891	891	400964	400964	2	1	1	0	55560	1944/6/27	1946/12/26	899	1			899	1	1
561	202952		High	3	5	2	1	4	1	5	3	2	2	26	149	175467	5.2442	1	9	9	1	1	1	1	1	1					561	561	561	202952	202952	2	2	9	149	175467	1944/3/8	1946/9/15	907	1			907	1	1
354	175982		High	3	5	2	2	5	1	6	4	1	2	31	97	152033	5.18194	1	1	1	1	1	1	1	1	1					354	354	354	175982	175982	2	2	1	97	152033	1943/11/29	1946/6/10	911	1			911	1	1
293	321982		High	3	5	1	2	4	1	6	4	1	2	40	231	25057	4.39893	1	1	1	1	1	1	1	1	1					293	293	293	321982	321982	2	2	1	231	25057	1943/11/1	1946/5/13	912	1			912	1	1
677	434730		High	3	5	2	1	4	1	4	3	3	1	35	405	1199393	6.07896	1	1	1	1	1	1	1	1	1					677	677	677	434730	434730	1	1	1	405	1199393	1944/4/19	1946/11/6	917	1			917	1	1
1622	526160	2078.86	High	3	5	1	2	4	1	6	4	1	2	56	277	33789	4.52878	1	1	1	1	1	1	1	1	1					1622	1622	1622	526160	526160	2	2	1	277	33789	1945/3/28	1947/10/15	917	1			917	1	1
87	138875		Int	2	5	1	0	2	2	3	2	4	2	29	582	2598	3.41464	1	2	2	1	1	1	1	1	1					87	87	87	138875	138875	2	2	2	582	2598	1943/8/16	1946/3/4	918	1			918	1	1
501	474707		Int	2	5	2	0	3	2	3	2	4	1	30	385	143052	5.15549	2	1	1	1	1	1	1	1	1					501	501	501	474707	474707	2	1	1	385	143052	1944/2/14	1946/9/4	920	1			920	1	1
88	149889	25.8158	Low	1	4	1	0	2	2	1	1	9	2	40	306	67700	4.83059	1	2	2	1	1	1	1	1	1					88	88	88	149889	149889	2	2	2	306	67700	1943/8/16	1946/3/8	922	1			922	1	1
1559	522358		Int	2	5	1	1	3	2	2	2	8	2	25	392	15582	4.19262	1	1	1	1	1	1	1	1	1					1559	1559	1559	522358	522358	1	2	1	392	15582	1945/3/7	1947/10/15	938	1			938	1	1
816	576910		High	3	5	2	2	5	1	6	4	1	2	30	869	153760	5.18684	1	1	1	1	1	1	1	1	1					816	816	816	576910		1	2	1	869	153760	1944/6/7	1947/1/15	938	1			938	1	1
602	116880		High	3	5	1	2	4	1	6	4	1	2	27	60	1167568	6.06728	1	2	1	1	1	1	1	1	1					602	602	602	116880	116880	1	2	2	60	1167568	1944/3/22	1946/11/3	941	1			941	1	1
256	146149		High	3	5	2	1	4	1	4	3	3	2	29	248	446154	5.64948	1	2	1	1	1	1	1	1	1					256	256	256	146149	146149	2	2	2	248	446154	1943/10/18	1946/5/29	941	1			941	1	1
791	65655		High	3	5	2	2	5	1	6	4	1	2	44	357	429054	5.63251	1	1	1	1	1	1	1	1	1					791	791	791	65655	65655	2	2	1	357	429054	1944/5/30	1947/1/16	946	1			946	1	1
558	253294	2664.29	High	3	5	2	2	5	1	6	4	1	1	29	693	23546	4.37192	1	1	1	1	1	1	1	1	1					558	558	558	253294	253294	2	1	1	693	23546	1944/3/7	1946/10/27	950	1			950	1	1
1488	310461		Int	2	5	1	1	3	2	2	2	8	2	32	1191	15010	4.17638	1	1	1	1	1	1	1	1	1					1488	1488	1488	310461	310461	2	2	1	1191	15010	1945/2/20	1947/10/15	955	1			955	1	1
1509	521821	495.309	Int	2	5	2	0	3	2	3	2	4	2	28	305	338975	5.53017	1	1	1	1	1	1	1	1	1					1509	1509	1509	521821	521821	2	2	1	305	338975	1945/2/20	1947/10/15	955	1			955	1	1
1477	368029		High	3	5	1	2	4	1	6	4	1	2	19	204	187674	5.2734	1	1	1	1	1	1	1	1	1					1477	1477	1477	368029	368029	2	2	1	204	187674	1945/2/13	1947/10/15	962	1			962	1	1
1482	467539		High	3	5	2	1	4	1	4	3	3	2	26	362	6494	3.81251	1	1	1	1	1	1	1	1	1					1482	1482	1482	467539	467539	2	2	1	362	6494	1945/2/13	1947/10/15	962	1			962	1	1
1476	483696	5681.23	High	3	5	1	2	4	1	6	4	1	1	23	396	40623	4.60877	1	1	1	1	1	1	1	1	1					1476	1476	1476	483696	483696	2	1	1	396	40623	1945/2/13	1947/10/15	962	1			962	1	1
1456	183286	504.732	High	3	5	2	1	4	1	5	3	2	2	43	257	100630	5.00273	2	1	1	1	1	1	1	1	1					1456	1456	1456	183286	183286	1	2	1	257	100630	1945/1/31	1947/10/15	975	1			975	1	1
1432	517348	820.189	High	3	5	1	1	3	1	4	3	3	2	27	275	12942	4.112	1	1	1	1	1	1	1	1	1					1432	1432	1432	517348	517348	1	2	1	275	12942	1945/1/24	1947/10/15	981	1			981	1	1
228	68615		High	3	5	2	2	5	1	6	4	1	2	38	178	659121	5.81897	1	2	1	1	1	1	1	1	1					228	228	228	68615	68615	2	2	2	178	659121	1943/10/4	1946/7/4	990	1			990	1	1
91	376205		High	3	5	2	2	5	1	6	4	1	2	31	197	46939	4.67153	1	2	2	1	1	1	1	1	1					91	91	91	376205	376205	2	2	2	197	46939	1943/8/16	1946/5/21	995	1			995	1	1
250	267099	3259.44	High	3	5	2	1	4	1	4	3	3	2	39	457	67464	4.82907	2	1	1	1	1	1	1	1	1					250	250	250	267099	267099	2	2	1	457	67464	1943/10/18	1946/7/31	1003	1			1003	1	1
4	366213		High	3	5	1	1	3	1	3	2	6	2	25	297	13782	4.13931	1	1	1	1	1	1	1	1	1					4	4	4	366213	366213	2	2	1	297	13782	1943/7/13	1946/5/6	1013	1			1013	1	1
913	129450	4696.16	High	3	5	2	1	4	1	4	3	3	2	29	422	15393	4.18732	1	1	1	1	1	1	1	1	1					913	913	913	129450	129450	2	2	1	422	15393	1944/7/11	1947/5/13	1022	1			1022	1	1
284	273295		High	3	5	2	1	4	1	5	3	2	1	35	409	5816	3.76462	2	2	1	1	1	1	1	1	1					284	284	284	273295	273295	2	1	2	409	5816	1943/11/1	1946/9/10	1029	1			1029	1	1
217	186898	7354.56	High	3	5	1	2	4	1	6	4	1	2	40	293	652	2.81425	1	2	1	1	1	1	1	1	1					217	217	217	186898	186898	2	2	2	293	652	1943/9/28	1946/8/13	1035	1			1035	1	1
366	277322	2523.94	High	3	5	2	2	5	1	6	4	1	2	27	399	56757	4.75402	2	1	1	1	1	1	1	1	1					366	366	366	277322	277322	2	2	1	399	56757	1943/12/13	1946/10/28	1035	1			1035	1	1
1276	317066		High	3	5	1	1	3	1	3	2	6	2	27	755	4704	3.67247	1	1	1	1	1	1	1	1	1					1276	1276	1276	317066	317066	1	2	1	755	4704	1944/11/29	1947/10/15	1036	1			1036	1	1
301	188433	699.82	Int	2	5	1	1	3	2	2	2	8	2	27	491	608	2.7839	1	2	1	1	1	1	1	1	1					301	301	301	188433	188433	2	2	2	491	608	1943/11/8	1946/10/8	1050	1			1050	1	1
499	474640		High	3	5	1	1	3	1	4	3	3	1	31	499	495943	5.69543	1	1	1	1	1	1	1	1	1					499	499	499	474640	474640	1	1	1	499	495943	1944/2/14	1947/1/29	1065	1			1065	1	1
302	178373	3093.55	High	3	5	2	1	4	1	4	3	3	2	26	269	10893	4.03715	1	1	1	1	1	1	1	1	1					302	302	302	178373	178373	2	2	1	269	10893	1943/11/8	1946/10/27	1069	1			1069	1	1
1189	492228		High	3	5	1	2	4	1	6	4	1	1	27	446	105200	5.02202	1	1	1	1	1	1	1	1	1					1189	1189	1189	492228	492228	2	1	1	446	105200	1944/10/24	1947/10/15	1071	1			1071	1	1
322	228696	1990.97	High	3	5	2	1	4	1	4	3	3	2	29	67	362500	5.55931	1	1	1	1	1	1	1	1	1					322	322	322	228696	228696	2	2	1	67	362500	1943/11/15	1946/11/11	1076	1			1076	1	1
320	389022	389.794	Int	2	5	2	0	3	2	3	2	4	2	36	154	258621	5.41266	1	1	1	1	1	1	1	1	1					320	320	320	389022	389022	2	2	1	154	258621	1943/11/15	1946/11/11	1076	1			1076	1	1
291	145183		High	3	5	2	2	5	1	6	4	1	2	44	139	26639	4.42552	2	2	2	1	1	1	1	1	1					291	291	291	145183	145183	2	2	2	139	26639	1943/11/1	1946/11/3	1082	1			1082	1	1
650	480637		High	3	5	2	2	5	1	6	4	1	2	33	224	390448	5.59156	1	1	1	1	1	1	1	1	1					650	650	650	480637	480637	1	2	1	224	390448	1944/4/5	1947/4/8	1083	1			1083	1	1
223	326827		High	3	5	1	2	4	1	6	4	1	2	33	590	18324	4.26302	1	2	2	1	1	1	1	1	1					223	223	223	326827	326827	2	2	2	590	18324	1943/10/4	1946/10/9	1085	1			1085	1	1
351	311386		High	3	5	1	2	4	1	6	4	1	2	32	52	106799	5.02857	1	1	1	1	1	1	1	1	1					351	351	351	311386	311386	1	2	1	52	106799	1943/11/23	1946/12/2	1089	1			1089	1	1
31	163948	3075.03	High	3	5	1	2	4	1	6	4	1	1	32	96	153590	5.18636	1	2	1	1	1	1	1	1	1					31	31	31	163948	163948	1	1	2	96	153590	1943/7/27	1946/8/27	1110	1			1110	1	1
1089	196752	4703.19	High	3	5	1	2	4	1	6	4	1	1	31	805	22989	4.36152	1	1	1	1	1	1	1	2	1					1089	1089	1089	196752	196752	1	1	1	805	22989	1944/9/13	1947/10/15	1112	1			1112	1	1
206	220587	3223.49	High	3	5	2	2	5	1	6	4	1	1	43	98	9689	3.98628	1	2	1	1	1	1	1	1	1					206	206	206	220587	220587	2	1	2	98	9689	1943/9/27	1946/10/31	1114	1			1114	1	1
205	220588	1032.88	High	3	5	1	1	3	1	3	2	6	2	30	138	37871	4.57831	2	2	2	1	1	1	1	1	1					205	205	205	220588	220588	2	2	2	138	37871	1943/9/27	1946/11/13	1126	1			1126	1	1
102	360991		High	3	5	2	2	5	1	6	4	1	2	50	133	27988	4.44697	1	2	2	1	1	1	1	2	1					102	102	102	360991	360991	1	2	2	133	27988	1943/8/17	1946/10/16	1139	1			1139	1	1
1011	498222	717.336	Int	2	5	2	0	3	2	3	2	4	2	35	457	2803	3.44762	1	1	1	1	1	1	1	1	1					1011	1011	1011	498222	498222	2	2	1	457	2803	1944/8/15	1947/10/15	1140	1			1140	1	1
92	80088	955.069	Int	2	5	1	1	3	2	2	2	8	2	30	591	104240	5.01803	1	1	1	1	1	1	1	1	2					92	92	92	80088	80088	2	2	1	591	104240	1943/8/16	1946/10/27	1151	1			1151	1	1
186	186025		High	3	5	2	2	5	1	6	4	1	2	50	380	2788	3.44529	1	1	1	1	1	1	1	1	1					186	186	186	186025	186025	2	2	1	380	2788	1943/9/20	1946/12/1	1151	1			1151	1	1
333	456056		High	3	5	1	1	3	1	4	3	3	2	36	323	160227	5.20474	1	1	1	1	1	1	1	1	1					333	333	333	456056	456056	2	2	1	323	160227	1943/11/15	1947/1/29	1154	1			1154	1	1
30	121855		High	3	5	1	1	3	1	5	3	2	2	27	53	62432	4.79541	1	2	2	1	1	1	1	1	1					30	30	30	121855	121855	2	2	2	53	62432	1943/7/27	1946/10/15	1158	1			1158	1	1
960	246910		High	3	5	2	2	5	1	6	4	1	2	29	695	325549	5.51262	2	1	1	1	1	1	1	1	1					960	960	960	246910	246910	1	2	1	695	325549	1944/7/26	1947/10/15	1159	1			1159	1	1
491	303658		Int	2	5	2	0	3	2	3	2	4	2	22	165	4979	3.69714	1	2	1	1	1	1	1	1	1					491	491	491	303658	303658	2	2	2	165	4979	1944/2/7	1947/4/28	1161	1			1161	1	1
62	296190		Int	2	5	1	1	3	2	2	2	8	2	34	266	1629	3.21192	1	2	2	1	1	1	1	1	1					62	62	62	296190	296190	2	2	2	266	1629	1943/8/9	1946/11/9	1170	1			1170	1	1
927	174460	685.532	Int	2	5	2	0	3	2	3	2	4	2	28	367	16357	4.2137	1	1	1	1	1	1	1	1	1					927	927	927	174460	174460	2	2	1	367	16357	1944/7/12	1947/10/15	1173	1			1173	1	1
32	408543	3147.3	High	3	5	2	1	4	1	4	3	3	2	29	262	739123	5.86872	2	1	1	1	1	1	1	1	1					32	32	32	408543	408543	2	2	1	262	739123	1943/7/27	1946/11/3	1176	1			1176	1	1
19	378683		High	3	5	1	1	3	1	4	3	3	2	28	258	7412	3.86994	1	2	2	1	1	1	1	1	1					19	19	19	378683	378683	2	2	2	258	7412	1943/7/20	1946/11/1	1181	1			1181	1	1
6	172693	58.462	Low	1	4	1	0	2	2	1	1	9	2	28	224	14304	4.15546	1	1	1	1	1	1	1	1	1					6	6	6	172693	172693	2	2	1	224	14304	1943/7/13	1946/10/27	1184	1			1184	1	1
95	268666	5529.81	High	3	5	2	2	5	1	6	4	1	2	34	329	400	2.60206	1	2	2	1	1	1	1	1	1					95	95	95	268666	268666	2	2	2	329	400	1943/8/16	1946/12/4	1188	1			1188	1	1
867	488820	2343.03	High	3	5	2	1	4	1	4	3	3	2	38	364	133471	5.12539	1	1	1	1	1	1	1	1	1					867	867	867	488820	488820	1	2	1	364	133471	1944/6/21	1947/10/15	1194	1			1194	1	1
865	491017	0	Low	1	4	1	0	2	2	1	1	9	2	40	762	9803	3.99136	1	1	1	1	1	1	1	1	1					865	865	865	491017	491017	2	2	1	762	9803	1944/6/21	1947/10/15	1194	1			1194	1	1
862	116174	6923.57	High	3	5	2	2	5	1	6	4	1	2	28	370	26555	4.42415	1	1	1	1	1	1	1	1	1					862	862	862	116174	116174	2	2	1	370	26555	1944/6/20	1947/10/15	1195	1			1195	1	1
842	134546	4153.02	High	3	5	2	2	5	1	6	4	1	2	36	773	400	2.60206	1	1	1	1	1	1	1	1	1					842	842	842	134546	134546	1	2	1	773	400	1944/6/14	1947/10/15	1201	1			1201	1	1
283	354925		High	3	5	1	2	4	1	6	4	1	2	50	288	146667	5.16633	1	2	1	1	1	1	1	1	1					283	283	283	354925	354925	2	2	2	288	146667	1943/11/1	1947/3/3	1202	1			1202	1	1
11	355173	2203.87	Int	2	5	1	0	2	2	3	2	4	2	28	389	16446	4.21606	1	2	1	1	1	1	1	1	1					11	11	11	355173	355173	2	2	2	389	16446	1943/7/13	1946/11/17	1204	1			1204	1	1
810	488835	0	Low	1	4	1	1	1	2	0	1	10	1	35	306	57198	4.75738	1	1	1	1	1	1	1	1	1					810	810	810	488835	488835	2	1	1	306	57198	1944/6/6	1947/10/15	1209	1			1209	1	1
793	487872	288.131	Int	2	5	2	0	3	2	3	2	4	1	33	463	153305	5.18556	1	1	1	1	1	1	1	1	1					793	793	793	487872	487872	2	1	1	463	153305	1944/5/30	1947/10/15	1215	1			1215	1	1
238	190912	3685.45	High	3	5	1	2	4	1	6	4	1	2	33	611	43347	4.63696	1	1	1	1	1	1	1	1	1					238	238	238	190912	190912	2	2	1	611	43347	1943/10/11	1947/3/19	1238	1			1238	1	1
720	391395		Int	2	5	2	0	3	2	3	2	4	2	36	627	5133	3.71037	2	2	1	1	1	1	1	1	1					720	720	720	391395	391395	2	2	2	627	5133	1944/5/2	1947/10/15	1243	1			1243	1	1
704	261162		High	3	5	2	1	4	1	5	3	2	2	36	404	70325	4.84711	1	1	1	1	1	1	1	1	1					704	704	704	261162	261162	1	2	1	404	70325	1944/4/26	1947/10/15	1249	1			1249	1	1
699	483551		High	3	5	1	2	4	1	6	4	1	2	28	467	4112	3.61405	1	1	1	1	1	1	1	1	1					699	699	699	483551	483551	2	2	1	467	4112	1944/4/25	1947/10/15	1250	1			1250	1	1
700	483555	4454.5	High	3	5	1	1	3	1	3	2	6	2	32	432	21415	4.33072	2	2	1	1	1	1	1	1	2					700	700	700	483555	483555	2	2	2	432	21415	1944/4/25	1947/10/15	1250	1			1250	1	1
500	381233	660.132	Int	2	5	2	0	3	2	3	2	4	2	32	342	718	2.85612	1	1	1	1	1	1	1	1	1					500	500	500	381233	381233	2	2	1	342	718	1944/2/14	1947/8/24	1270	1			1270	1	1
624	135834		High	3	5	1	1	3	1	3	2	6	1	26	334	186983	5.2718	1	1	1	1	1	1	1	1	2					624	624	624	135834	135834	1	1	1	334	186983	1944/3/29	1947/10/15	1276	1			1276	1	1
608	479291	0	Low	1	4	1	1	1	2	0	1	10	1	31	356	31520	4.49859	1	1	1	1	1	1	1	2	1					608	608	608	479291	479291	2	1	1	356	31520	1944/3/28	1947/10/15	1277	1			1277	1	1
579	478302		Int	2	5	1	1	3	2	2	2	8	1	35	510	570382	5.75617	1	1	1	1	1	1	1	1	1					579	579	579	478302	478302	2	1	1	510	570382	1944/3/14	1947/10/15	1291	1			1291	1	1
560	369499		High	3	5	2	1	4	1	4	3	3	1	17	682	155414	5.19149	1	1	1	1	1	1	1	1	2					560	560	560	369499	369499	2	1	1	682	155414	1944/3/7	1947/10/15	1298	1			1298	1	1
295	461480		High	3	5	2	1	4	1	4	3	3	2	32	348	49710	4.69644	1	1	1	1	1	1	1	1	1					295	295	295	461480	461480	2	2	1	348	49710	1943/11/1	1947/6/21	1310	1			1310	1	1
530	432319		High	3	5	2	2	5	1	6	4	1	2	39	579	33629	4.52671	1	1	1	1	1	1	1	1	1					530	530	530	432319	432319	1	2	1	579	33629	1944/2/22	1947/10/15	1313	1			1313	1	1
507	474727		High	3	5	1	1	3	1	5	3	2	1	34	702	61327	4.78765	1	1	1	1	1	1	1	1	1					507	507	507	474727	474727	2	1	1	702	61327	1944/2/14	1947/10/15	1321	1			1321	1	1
3	405226		High	3	5	2	1	4	1	4	3	3	2	37	531	2380	3.37658	1	1	1	1	1	1	1	1	1					3	3	3	405226	405226	2	2	1	531	2380	1943/7/13	1947/3/17	1324	1			1324	1	1
26	429058	628.707	Int	2	5	2	0	3	2	3	2	4	1	36	354	7268	3.86141	1	2	2	1	1	1	1	1	2					26	26	26	429058	429058	2	1	2	354	7268	1943/7/27	1947/3/31	1324	1			1324	1	1
455	58357		High	3	5	2	2	5	1	6	4	1	2	39	318	69806	4.84389	1	1	1	1	1	1	1	2	1					455	455	455	58357	58357	2	2	1	318	69806	1944/1/24	1947/10/15	1341	1			1341	1	1
459	149712		High	3	5	2	1	4	1	4	3	3	2	34	499	51667	4.71321	1	1	1	1	1	1	1	1	1					459	459	459	149712	149712	2	2	1	499	51667	1944/1/24	1947/10/15	1341	1			1341	1	1
260	392001	0	Low	1	4	1	0	2	2	1	1	9	2	18	141	221429	5.34523	1	1	1	1	1	1	1	1	1					260	260	260	392001	392001	2	2	1	141	221429	1943/10/18	1947/7/13	1345	1			1345	1	1
111	173794		High	3	5	2	2	5	1	6	4	1	2	41	730	5343	3.72779	1	2	1	1	1	1	1	1	1					111	111	111	173794	173794	2	2	2	730	5343	1943/8/23	1947/6/3	1360	1			1360	1	1
423	5671		High	3	5	2	1	4	1	4	3	3	2	34	907	400	2.60206	1	2	1	1	1	1	1	1	1					423	423	423	5671	5671	2	2	2	907	400	1944/1/3	1947/10/15	1362	1			1362	1	1
424	23079		High	3	5	2	2	5	1	6	4	1	1	41	798	5696	3.75557	1	1	1	1	1	1	1	1	1					424	424	424	23079	23079	2	1	1	798	5696	1944/1/3	1947/10/15	1362	1			1362	1	1
418	164035		High	3	5	1	2	4	1	6	4	1	2	28	495	1805	3.25648	1	2	1	1	1	1	1	1	1					418	418	418	164035	164035	2	2	2	495	1805	1944/1/3	1947/10/15	1362	1			1362	1	1
422	227018		High	3	5	2	2	5	1	6	4	1	2	25	621	68089	4.83308	1	1	1	1	1	1	1	1	1					422	422	422	227018	227018	2	2	1	621	68089	1944/1/3	1947/10/15	1362	1			1362	1	1
415	283478	0	Low	1	4	1	1	1	2	0	1	10	2	32	412	6254	3.79616	1	1	1	1	1	1	1	1	1					415	415	415	283478	283478	2	2	1	412	6254	1944/1/3	1947/10/15	1362	1			1362	1	1
419	363802		Low	1	4	1	0	2	2	0	1	10	2	39	402	15144	4.18024	1	1	1	1	1	1	1	1	1					419	419	419	363802	363802	2	2	1	402	15144	1944/1/3	1947/10/15	1362	1			1362	1	1
15	225134		High	3	5	2	2	5	1	6	4	1	1	32	245	50092	4.69977	1	2	2	1	1	1	1	1	1					15	15	15	225134	225134	2	1	2	245	50092	1943/7/19	1947/5/3	1364	1			1364	1	1
383	61534		High	3	5	1	1	3	1	5	3	2	2	26	404	11413	4.0574	1	1	1	1	1	1	1	1	1					383	383	383	61534	61534	2	2	1	404	11413	1943/12/20	1947/10/15	1375	1			1375	1	1
278	326296		High	3	5	1	2	4	1	6	4	1	2	15	849	27107	4.43308	1	1	1	1	1	1	1	1	1					278	278	278	326296	326296	2	2	1	849	27107	1943/10/25	1947/8/25	1380	1			1380	1	1
376	273912	562.186	Int	2	5	2	0	3	2	3	2	4	2	24	469	6542	3.81571	1	2	1	1	1	1	1	1	2					376	376	376	273912	273912	2	2	2	469	6542	1943/12/13	1947/10/15	1382	1			1382	1	1
103	21612		Int	2	5	2	0	3	2	3	2	4	2	46	396	31210	4.49429	1	1	1	1	1	1	1							103	103	103	21612	21612	1	2	1	396	31210	1943/8/17	1947/6/23	1386	1			1386	1	1
353	35814		Int	2	5	1	1	3	2	2	2	8	2	26	628	4415	3.64493	1	1	1	1	1	1	1	1	1					353	353	353	35814	35814	2	2	1	628	4415	1943/11/29	1947/10/15	1396	1			1396	1	1
358	168236	408.948	Int	2	5	2	0	3	2	3	2	4	2	46	255	4709	3.67293	2	1	1	1	1	1	1	1	1					358	358	358	168236	168236	2	2	1	255	4709	1943/11/29	1947/10/15	1396	1			1396	1	1
356	208200		High	3	5	2	1	4	1	4	3	3	2	24	653	15097	4.17889	1	1	1	1	1	1	1	1	1					356	356	356	208200	208200	2	2	1	653	15097	1943/11/29	1947/10/15	1396	1			1396	1	1
349	455731	2951.86	High	3	5	1	2	4	1	6	4	1	1	35	688	634555	5.80247	1	1	1	1	1	1	1	1	1					349	349	349	455731	455731	2	1	1	688	634555	1943/11/22	1947/10/15	1403	1			1403	1	1
347	464121	506.429	Int	2	5	2	0	3	2	3	2	4	2	26	354	17896	4.25276	1	1	1	1	1	1	1	1	1					347	347	347	464121	464121	2	2	1	354	17896	1943/11/22	1947/10/15	1403	1			1403	1	1
348	464138		High	3	5	1	1	3	1	6	4	1	2	32	505	4516	3.65475	1	1	1	1	1	1	1	1	1					348	348	348	464138	464138	2	2	1	505	4516	1943/11/22	1947/10/15	1403	1			1403	1	1
334	326082		Int	2	5	2	0	3	2	3	2	4	1	41	1018	400	2.60206	1	1	1	1	1	1	1	1	1					334	334	334	326082	326082	2	1	1	1018	400	1943/11/15	1947/10/15	1410	1			1410	1	1
326	463285		Int	2	5	2	0	3	2	3	2	4	1	34	459	1413	3.15014	2	1	1	1	1	1	1	1	2					326	326	326	463285	463285	2	1	1	459	1413	1943/11/15	1947/10/15	1410	1			1410	1	1
329	463288	496.676	Int	2	5	1	0	2	2	3	2	4	2	23	794	68283	4.83431	2	2	1	1	1	1	1	1	1					329	329	329	463288	463288	2	2	2	794	68283	1943/11/15	1947/10/15	1410	1			1410	1	1
309	72406		High	3	5	1	2	4	1	6	4	1	2	40	485	400	2.60206	1	1	1	1	1	1	1	1	1					309	309	309	72406	72406	2	2	1	485	400	1943/11/8	1947/10/15	1417	1			1417	1	1
304	157822	3052.17	High	3	5	2	2	5	1	6	4	1	2	27	494	12764	4.10599	2	1	1	1	1	1	1	1	1					304	304	304	157822	157822	2	2	1	494	12764	1943/11/8	1947/10/15	1417	1			1417	1	1
312	305758		High	3	5	2	1	4	1	4	3	3	2	31	551	19366	4.28704	1	1	1	1	1	1	1	1	1					312	312	312	305758	305758	2	2	1	551	19366	1943/11/8	1947/10/15	1417	1			1417	1	1
303	375177		High	3	5	2	1	4	1	4	3	3	2	26	795	4147	3.61773	1	1	1	1	1	1	1	1	1					303	303	303	375177	375177	2	2	1	795	4147	1943/11/8	1947/10/15	1417	1			1417	1	1
290	57891		Int	2	5	1	1	3	2	2	2	8	2	26	549	2737	3.43727	1	1	1	1	1	1	1	1	1					290	290	290	57891	57891	2	2	1	549	2737	1943/11/1	1947/10/15	1424	1			1424	1	1
261	150113		High	3	5	2	2	5	1	6	4	1	2	37	451	4795	3.68079	1	2	1	1	1	1	1	1	1					261	261	261	150113	150113	2	2	2	451	4795	1943/10/18	1947/10/15	1437	1			1437	1	1
255	357972		Int	2	5	2	0	3	2	3	2	4	2	29	422	18161	4.25914	1	1	1	1	1	1	1	1	1					255	255	255	357972	357972	2	2	1	422	18161	1943/10/18	1947/10/15	1437	1			1437	1	1
331	244740		High	3	5	1	2	4	1	6	4	1	2	35	611	37176	4.57026	1	1	1	1	1	1	1	2	1					331	331	331	244740	244740	2	2	1	611	37176	1943/10/15	1947/10/15	1440	1			1440	1	1
249	83830	2693.5	High	3	5	2	2	5	1	6	4	1	2	28	433	16462	4.21648	1	1	1	1	1	1	1	1	1					249	249	249	83830	83830	2	2	1	433	16462	1943/10/11	1947/10/15	1444	1			1444	1	1
247	442910	669.375	Int	2	5	2	0	3	2	3	2	4	2	29	647	12775	4.10636	1	1	1	1	1	1	1	1	2					247	247	247	442910	442910	2	2	1	647	12775	1943/10/11	1947/10/15	1444	1			1444	1	1
229	83509	2065.11	High	3	5	2	1	4	1	4	3	3	1	31	770	792	2.89873	1	2	1	1	1	1	1	1	1					229	229	229	83509	83509	2	1	2	770	792	1943/10/4	1947/10/15	1451	1			1451	1	1
225	330614		High	3	5	1	2	4	1	6	4	1	2	24	638	103714	5.01584	1	1	1	1	1	1	1	1	1					225	225	225	330614	330614	2	2	1	638	103714	1943/10/4	1947/10/15	1451	1			1451	1	1
219	423526		High	3	5	1	1	3	1	4	3	3	2	28	346	111258	5.04633	1	1	1	1	1	1	1	1	1					219	219	219	423526	423526	2	2	1	346	111258	1943/10/4	1947/10/15	1451	1			1451	1	1
208	61184		Int	2	5	1	1	3	2	2	2	8	1	23	530	30938	4.49049	1	1	1	1	1	1	1	1	1					208	208	208	61184	61184	2	1	1	530	30938	1943/9/27	1947/10/15	1458	1			1458	1	1
204	76505	481.233	Int	2	5	1	1	3	2	2	2	8	2	36	911	16893	4.22771	1	1	1	1	1	1	1	1	1					204	204	204	76505	76505	2	2	1	911	16893	1943/9/27	1947/10/15	1458	1			1458	1	1
210	355850	3503.55	High	3	5	2	1	4	1	5	3	2	1	37	519	45779	4.66067	1	1	1	1	1	1	1	1	1					210	210	210	355850	355850	2	1	1	519	45779	1943/9/27	1947/10/15	1458	1			1458	1	1
187	362666		High	3	5	1	2	4	1	6	4	1	2	34	738	15031	4.17699	1	1	1	1	1	1	1	1	1					187	187	187	362666	362666	2	2	1	738	15031	1943/9/20	1947/10/15	1465	1			1465	1	1
175	208617		Int	2	5	2	0	3	2	3	2	4	2	37	628	577	2.76118	1	1	1	1	1	1	1	1	1					175	175	175	208617	208617	2	2	1	628	577	1943/9/13	1947/10/15	1472	1			1472	1	1
169	346868		Int	2	5	2	0	3	2	3	2	4	2	34	648	25474	4.4061	1	1	1	1	1	1	1	1	1					169	169	169	346868	346868	2	2	1	648	25474	1943/9/13	1947/10/15	1472	1			1472	1	1
115	39743	2748.67	High	3	5	2	1	4	1	5	3	2	2	31	524	974	2.98856	1	1	1	1	1	1	1	1	1					115	115	115	39743	39743	2	2	1	524	974	1943/8/23	1947/10/15	1492	1			1492	1	1
109	365617	74.1181	Int	2	5	1	0	2	2	3	2	4	1	38	754	2165	3.33546	1	2	2	1	1	1	1	1	1					109	109	109	365617	365617	2	1	2	754	2165	1943/8/23	1947/10/15	1492	1			1492	1	1
96	351655		High	3	5	1	1	3	1	3	2	6	2	43	495	16637	4.22108	1	2	2	1	1	1	1	1	1					96	96	96	351655	351655	2	2	2	495	16637	1943/8/16	1947/10/15	1499	1			1499	1	1
93	399630	2773.99	High	3	5	2	1	4	1	5	3	2	2	31	519	21638	4.33522	1	1	1	1	1	1	1	1	1					93	93	93	399630	399630	2	2	1	519	21638	1943/8/16	1947/10/15	1499	1			1499	1	1
24	315647		Int	2	5	1	0	2	2	3	2	4	2	24	476	131420	5.11866	1	1	1	1	1	1	1	1	1					24	24	24	315647	315647	2	2	1	476	131420	1943/7/27	1947/9/29	1502	1			1502	1	1
21	175715		High	3	5	1	2	4	1	6	4	1	2	26	499	110505	5.04338	1	1	1	1	1	1	1	1	1					21	21	21	175715	175715	2	2	1	499	110505	1943/7/26	1947/10/15	1519	1			1519	1	1
22	401697		High	3	5	1	1	3	1	4	3	3	2	34	303	5964	3.77554	1	1	1	1	1	1	1	1	1					22	22	22	401697	401697	2	2	1	303	5964	1943/7/26	1947/10/15	1519	1			1519	1	1
12	50976	4370.26	High	3	5	2	1	4	1	5	3	2	2	27	546	1653	3.21827	1	1	1	1	1	1	1	1	1					12	12	12	50976	50976	2	2	1	546	1653	1943/7/19	1947/10/15	1526	1			1526	1	1
13	331379		Int	2	5	2	0	3	2	3	2	4	2	43	412	9513	3.97832	1	2	1	1	1	1	1	1	1					13	13	13	331379	331379	2	2	2	412	9513	1943/7/19	1947/10/15	1526	1			1526	1	1
8	369228		High	3	5	2	1	4	1	4	3	3	2	37	416	29939	4.47624	1	1	1	1	1	1	1	1	1					8	8	8	369228	369228	2	2	1	416	29939	1943/7/13	1947/10/15	1532	1			1532	1	1
1	366799	7255.55	High	3	5	1	2	4	1	6	4	1	2	25	565	38589	4.58646	1	1	1	1	1	1	1	1	1					1	1	1	366799	366799	2	2	1	565	38589	1943/7/6	1947/10/15	1539	1			1539	1	1
300	258395	2908.19	High	3	5	1	2	4	1	6	4	1	2	32	544	22251	4.34735	1	2	1	1	1	1	1	1	1					300	300	300	258395	258395	2	2	2	544	22251	1943/11/8	1947/10/15	1417	1			1417	1	1
174	186793	3255.48	High	3	5	2	1	4	1	4	3	3	2	33	225	132424	5.12197	1	1	1	1	1	1	1	1	1					174	174	174	186793	186793	2	2	1	225	132424	1943/9/13	1944/10/26	403	1			403	1	1
85	269011	18.6014	Low	1	4	1	0	2	2	1	1	9	2	35	90	878840	5.94391	2	1	1	1	1	1	1	1	1					85	85	85	269011	269011	1	2	1	90	878840	1943/8/10	1945/8/16	726	1			726	1	1
243	397208		High	3	5	2	1	4	1	4	3	3	2	35	596	10524	4.02218	1	2	2	1	1	1	1	1	1					243	243	243	397208	397208	2	2	2	596	10524	1943/10/11	1946/4/22	911	1			911	1	1
325	181734		High	3	5	2	1	4	1	5	3	2	2	27	597	105105	5.02162	1	2	2	1	1	1	1	1	1					325	325	325	181734	181734	2	2	2	597	105105	1943/11/15	1947/4/28	1243	1			1243	1	1
274	62656		High	3	5	2	2	5	1	6	4	1	1	31	92	291557	5.46472	3	1	1	1	2	1	1	1	1					274	274	274	62656	62656	2	1	1	92	291557	1943/10/25	1945/11/12	737	1			737	1	1
[truncated: 100 more columns]

## Sheet: Tab2 n=632
all n=637	Total	Low	Intermediate	High	p			Total	Low	Intermediate	High	p
	(n=637)	(n=46)	(n=149)	(n=442)				(n=632)	(n=45)	(n=147)	(n=440)				0.0712025	0.232595	0.696203
	1	0.072	0.234	0.694				1	0.071	0.233	0.696		Hx	Car
Male sex	266 (41.8%)	18 (39.1%)	59 (39.6%)	189 (42.8%)	0.741	chi-square	Male sex	265 (41.9%)	18 (40.0%)	58 (39.5%)	189 (43.0%)	0.73			クロス表							クロス表							クロス表							クロス表							クロス表
Age (year; range)	33 (15–63)	32 (18–60)	32 (22–48)	33 (15–63)	0.527	K-W	Age (range)	33 (15–63)	32 (18–60)	32 (22–48)	33 (15–63)	0.112						Lancet12			合計				Lancet12			合計				Lancet12			合計				Lancet12			合計				Lancet12			合計
Median CD4+ cell count /μl (range)	154	125	167	149	0.533	K-W	CD4+ cell count /μl (range)	154	121	168	149	0.49						1.00	2.00	3.00					1.00	2.00	3.00					1.00	2.00	3.00					1.00	2.00	3.00					1.00	2.00	3.00
	(0–1191)	(0–762)	(0–1191)	(0–1087)				(0–1191)	(0–762)	(0–1191)	(0–1087)				SEX	1.00	度数	18	58	189	265	pcpall	1.00	度数	30	131	375	536	cryptoall	1.00	度数	38	131	379	548	penall	1.00	度数	43	136	403	582	toxoall	1.00	度数	41	139	418	598
log10Viral load (copies /ml; range)	5.19	5.23	5.05	5.2	0.145	K-W	log10Viral load (copies /ml; range)	5.19	5.23	5.05	5.21	0.383					Lancet12 の %	0.4	0.394558	0.429545	0.419304			Lancet12 の %	0.666667	0.891156	0.852273	0.848101			Lancet12 の %	0.844444	0.891156	0.863326	0.868463			Lancet12 の %	0.955556	0.92517	0.917995	0.922345			Lancet12 の %	0.911111	0.945578	0.958716	0.952229
	(2.60–6.72)	(2.60–6.28)	(2.60–6.68)	(2.60–6.72)				(2.60–6.72)	(2.60–6.28)	(2.60–6.68)	(2.60–6.72)					2.00	度数	27	89	251	367		2.00	度数	15	16	65	96		2.00	度数	7	16	60	83		2.00	度数	2	11	36	49		2.00	度数	4	8	18	30
PCP	100 (15.7%)	16 (34.8%)	18 (12.1%)	66 (15.0%)	0.001*	chi-square	PCP	96 (15.2%)	15 (33.3%)	16 (10.9%)	65 (15.2%)	0.001†	60	45			Lancet12 の %	0.6	0.605442	0.570455	0.580696			Lancet12 の %	0.333333	0.108844	0.147727	0.151899			Lancet12 の %	0.155556	0.108844	0.136674	0.131537			Lancet12 の %	0.0444444	0.0748299	0.0820046	0.0776545			Lancet12 の %	0.0888889	0.0544218	0.0412844	0.0477707
Cryptococcosis	84 (13.2%)	7 (15.2%)	17 (11.4%)	60 (13.6%)	0.725	chi-square	Cryptococcosis	83 (13.2%)	7 (15.6%)	16 (10.9%)	60 (13.7%)	0.609	51	40	合計		度数	45	147	440	632	合計		度数	45	147	440	632	合計		度数	45	147	439	631	合計		度数	45	147	439	631	合計		度数	45	147	436	628
Penicilliosis	49 (7.7%)	2 (4.3%)	11 (7.4%)	36 (8.2%)	0.644	chi-square	Penicilliosis	49 (7.8%)	2 (4.4%)	11 (7.5%)	36 (8.2%)	0.662	19	35			Lancet12 の %	1	1	1	1			Lancet12 の %	1	1	1	1			Lancet12 の %	1	1	1	1			Lancet12 の %	1	1	1	1			Lancet12 の %	1	1	1	1
Toxoplasmosis	30 (4.7%)	4 (8.7%)	8(5.4%)	18 (4.1%)	0.348	chi-square	Toxoplasmosis	30 (4.8%)	4 (8.9%)	8 (5.4%)	18 (4.1%)	0.33	18	12	カイ 2 乗検定							カイ 2 乗検定							カイ 2 乗検定							カイ 2 乗検定							カイ 2 乗検定
Tuberculosis	59 (9.3%)	5 (10.9%)	14 (9.4%)	40 (9.0%)	0.919	chi-square	Tuberculosis	118 (18.7%)	8 (17.8%)	27 (18.4%)	83 (18.9%)	0.976	71	58		値	自由度	漸近有意確率 (両側)					値	自由度	漸近有意確率 (両側)					値	自由度	漸近有意確率 (両側)					値	自由度	漸近有意確率 (両側)					値	自由度	漸近有意確率 (両側)
HBsAg	72 (11.4%)	7(15.2%)	15 (10.3%)	50 (11.4%)	0.656	chi-square	HBsAg	70 (11.2%)	7(15.6%)	15 (10.4%)	48 (11.0%)	0.62			Pearson のカイ 2 乗	.628a	2	0.730477				Pearson のカイ 2 乗	13.673a	2	0.00107361				Pearson のカイ 2 乗	.991a	2	0.609152				Pearson のカイ 2 乗	.825a	2	0.661897				Pearson のカイ 2 乗	2.219a	2	0.329765
HCVAb	24 (3.8%)	1 (2.2%)	11 (7.5%)	12 (2.7%)	0.027*	chi-square	HCVAb	24 (3.8%)	1 (2.2%)	11 (7.6%)	12 (2.8%)	0.026†			尤度比	0.63021	2	0.729712				尤度比	11.5037	2	0.00317689				尤度比	1.01507	2	0.601977				尤度比	0.940575	2	0.624823				尤度比	1.90717	2	0.385358
															線型と線型による連関	0.497492	1	0.480604				線型と線型による連関	3.25466	1	0.0712208				線型と線型による連関	0.0506455	1	0.821944				線型と線型による連関	0.678754	1	0.410016				線型と線型による連関	2.02217	1	0.155017
															有効なケースの数	632						有効なケースの数	632						有効なケースの数	631						有効なケースの数	631						有効なケースの数	628
															a. 0 セル (0.0%) は期待度数が 5 未満です。最小期待度数は 18.87 です。							a. 0 セル (0.0%) は期待度数が 5 未満です。最小期待度数は 6.84 です。							a. 0 セル (0.0%) は期待度数が 5 未満です。最小期待度数は 5.92 です。							a. 1 セル (16.7%) は期待度数が 5 未満です。最小期待度数は 3.49 です。							a. 1 セル (16.7%) は期待度数が 5 未満です。最小期待度数は 2.15 です。
without PCP Hx	Total	Low	Intermediate	High	p		without PCP Hx
	(n=577)	(n=37)	(n=139)	(n=401)
	1	0.0641248	0.240901	0.694974
Male sex	230 (39.9%)	12 (32.4%)	53 (38.1%)	165 (41.1%)	0.521	chi-square	Male sex
Age (year; range)	32 (15–63)	32 (22–48)	32 (22–48)	32 (15–63)	0.728	K-W	Age (year; range)
Median CD4+ cell count /μl (range)	181	224	182	180	0.973	K-W	Median CD4+ cell count /μl (range)
	(0–1191)	(0–762)	(0–1191)	(0–1087)
log10Viral load (copies /ml; range)	5.12	5.23	5.01	5.18	0.122	K-W	log10Viral load (copies /ml; range)
	(2.60–6.72)	(2.60–6.28)	(2.60–6.68)	(2.60–6.72)
PCP new	40 (6.9%)	7 (18.9%)	8 (5.8%)	25 (6.3%)	0.012*	chi-square	PCP new
Cryptococcosis Hist	44 (7.6%)	3 (8.1%)	10 (7.2%)	31 (7.7%)	0.973	chi-square	Cryptococcosis Hist
Penicilliosis Hist	17 (2.9%)	1 (2.7%)	4 (2.9%)	12 (3.0%)	0.944	chi-square	Penicilliosis Hist
Toxoplasmosis Hist	18 (3.1%)	3 (8.1%)	5(3.6%)	10 (2.5%)	0.16	chi-square	Toxoplasmosis Hist
Tuberculosis Hist	23 (4.0%)	1 (2.7%)	7 (5.0%)	15 (3.7%)	0.732	chi-square	Tuberculosis Hist
HBsAg	64 (11.2%)	4(10.8%)	14 (10.3%)	46 (11.6%)	0.912	chi-square	HBsAg
HCVAb	24 (4.2%)	1 (2.7%)	11 (8.1%)	12 (3.0%)	0.036*	chi-square	HCVAb
without PCP Hx	Total	Low	Intermediate	High	p		without PCP Hx
	(n=577)	(n=37)	(n=139)	(n=401)
	1	0.0641248	0.240901	0.694974
Male sex	230 (39.9%)	12 (32.4%)	53 (38.1%)	165 (41.1%)	0.521	chi-square	Male sex
Age (year; range)	32 (15–63)	32 (22–48)	32 (22–48)	32 (15–63)	0.728	K-W	Age (year; range)
Median CD4+ cell count /μl (range)	181	224	182	180	0.973	K-W	Median CD4+ cell count /μl (range)
	(0–1191)	(0–762)	(0–1191)	(0–1087)
log10Viral load (copies /ml; range)	5.12	5.23	5.01	5.18	0.122	K-W	log10Viral load (copies /ml; range)
	(2.60–6.72)	(2.60–6.28)	(2.60–6.68)	(2.60–6.72)
PCP new incidence	40 (6.9%)	7 (18.9%)	8 (5.8%)	25 (6.3%)	0.012*	chi-square	PCP new incidence
HBsAg	64 (11.2%)	4(10.8%)	14 (10.3%)	46 (11.6%)	0.912	chi-square	HBsAg
HCVAb	24 (4.2%)	1 (2.7%)	11 (8.1%)	12 (3.0%)	0.036*	chi-square	HCVAb
[truncated: 30 more columns]

## Sheet: All woHx n=572
sample_JICANO	HN	MBLconcngmljverJun2018	Lancet1	Lancet12	Lancet3	MBL2_Haplo_code	MBL2_Haplo2_code	Haplotypecategory	MBL2_funcscore_rev	funcscore	funcscore2	funcgr	SEX	AGE	AgeCat	CD4	CD4Cat	VL	logVL	sympAIDS	ARV	ARV2	TBPTBExTB	CRYPTO	PCP	PEN	HBsAgfin	AHCVfin	AB	AC	AD	AE	OInatural642Hx_jicano	Query_LabBaseLineall_jicano	F1Antiretroviraldrugs_jicano	OI__Natural642_hn	Query_ClinBaseLineall_hn	OI__Natural642_cohort	sex	arvHx	cd4	vl	Entymd	Endymd	Duration	PulTB	Pulymd2	Puldur	PTBdurKM
1488	310461		Int	2	5	1	1	3	2	2	2	8	2	32	1	1191	2	15010	4.17638	1	1	1	1	1	1	1	1	1					1488	1488	1488	310461	310461	2	2	1	1191	15010	1945/2/20	1947/10/15	955	1			955
1898	511255		High	3	5	2	1	4	1	4	3	3	2	26	1	1087	2	12713	4.10425	1	2	2	1	1	1	1	1	1					1898	1898	1898	511255	511255	2	2	2	1087	12713	1945/7/31	1947/10/15	795	1			795
334	326082		Int	2	5	2	0	3	2	3	2	4	1	41	2	1018	2	400	2.60206	1	1	1	1	1	1	1	1	1					334	334	334	326082	326082	2	1	1	1018	400	1943/11/15	1947/10/15	1410	1			1410
2102	547985		High	3	5	1	1	3	1	4	3	5	2	23	1	914	2	24759	4.39373	1	1	1	1	1	1	1	1	1					2102	2102	2102	547985	547985	2	2	1	914	24759	1945/10/9	1947/10/15	726	1			726
204	76505	481.233	Int	2	5	1	1	3	2	2	2	8	2	36	2	911	2	16893	4.22771	1	1	1	1	1	1	1	1	1					204	204	204	76505	76505	2	2	1	911	16893	1943/9/27	1947/10/15	1458	1			1458
423	5671		High	3	5	2	1	4	1	4	3	3	2	34	2	907	2	400	2.60206	1	2	1	1	1	1	1	1	1					423	423	423	5671	5671	2	2	2	907	400	1944/1/3	1947/10/15	1362	1			1362
816	576910		High	3	5	2	2	5	1	6	4	1	2	30	1	869	2	153760	5.18684	1	1	1	1	1	1	1	1	1					816	816	816	576910		1	2	1	869	153760	1944/6/7	1947/1/15	938	1			938
1899	92563		High	3	5	1	1	3	1	6	4	1	1	40	2	856	2	308515	5.48928	1	1	1	1	1	1	1	1	1					1899	1899	1899	92563	92563	2	1	1	856	308515	1945/7/31	1947/10/15	795	1			795
278	326296		High	3	5	1	2	4	1	6	4	1	2	15	1	849	2	27107	4.43308	1	1	1	1	1	1	1	1	1					278	278	278	326296	326296	2	2	1	849	27107	1943/10/25	1947/8/25	1380	1			1380
1822	516162		High	3	5	1	1	3	1	5	3	2	2	29	1	838	2	14051	4.14771	1	2	2	1	1	1	1	1	1					1822	1822	1822	516162	516162	2	2	2	838	14051	1945/7/3	1947/5/12	669	1			669
1089	196752	4703.19	High	3	5	1	2	4	1	6	4	1	1	31	1	805	2	22989	4.36152	1	1	1	1	1	1	1	2	1					1089	1089	1089	196752	196752	1	1	1	805	22989	1944/9/13	1947/10/15	1112	1			1112
424	23079		High	3	5	2	2	5	1	6	4	1	1	41	2	798	2	5696	3.75557	1	1	1	1	1	1	1	1	1					424	424	424	23079	23079	2	1	1	798	5696	1944/1/3	1947/10/15	1362	1			1362
303	375177		High	3	5	2	1	4	1	4	3	3	2	26	1	795	2	4147	3.61773	1	1	1	1	1	1	1	1	1					303	303	303	375177	375177	2	2	1	795	4147	1943/11/8	1947/10/15	1417	1			1417
329	463288	496.676	Int	2	5	1	0	2	2	3	2	4	2	23	1	794	2	68283	4.83431	2	2	1	1	1	1	1	1	1					329	329	329	463288	463288	2	2	2	794	68283	1943/11/15	1947/10/15	1410	1			1410
842	134546	4153.02	High	3	5	2	2	5	1	6	4	1	2	36	2	773	2	400	2.60206	1	1	1	1	1	1	1	1	1					842	842	842	134546	134546	1	2	1	773	400	1944/6/14	1947/10/15	1201	1			1201
229	83509	2065.11	High	3	5	2	1	4	1	4	3	3	1	31	1	770	2	792	2.89873	1	2	1	1	1	1	1	1	1					229	229	229	83509	83509	2	1	2	770	792	1943/10/4	1947/10/15	1451	1			1451
1276	317066		High	3	5	1	1	3	1	3	2	6	2	27	1	755	2	4704	3.67247	1	1	1	1	1	1	1	1	1					1276	1276	1276	317066	317066	1	2	1	755	4704	1944/11/29	1947/10/15	1036	1			1036
109	365617	74.1181	Int	2	5	1	0	2	2	3	2	4	1	38	2	754	2	2165	3.33546	1	2	2	1	1	1	1	1	1					109	109	109	365617	365617	2	1	2	754	2165	1943/8/23	1947/10/15	1492	1			1492
187	362666		High	3	5	1	2	4	1	6	4	1	2	34	2	738	2	15031	4.17699	1	1	1	1	1	1	1	1	1					187	187	187	362666	362666	2	2	1	738	15031	1943/9/20	1947/10/15	1465	1			1465
111	173794		High	3	5	2	2	5	1	6	4	1	2	41	2	730	2	5343	3.72779	1	2	1	1	1	1	1	1	1					111	111	111	173794	173794	2	2	2	730	5343	1943/8/23	1947/6/3	1360	1			1360
508	140435		High	3	5	2	1	4	1	4	3	3	2	30	1	713	2	28538	4.45542	1	1	1	1	1	1	1	1	1					508	508	508	140435	140435	2	2	1	713	28538	1944/2/14	1947/7/1	1217	2	1947/2/3	1069	1069
507	474727		High	3	5	1	1	3	1	5	3	2	1	34	2	702	2	61327	4.78765	1	1	1	1	1	1	1	1	1					507	507	507	474727	474727	2	1	1	702	61327	1944/2/14	1947/10/15	1321	1			1321
960	246910		High	3	5	2	2	5	1	6	4	1	2	29	1	695	2	325549	5.51262	2	1	1	1	1	1	1	1	1					960	960	960	246910	246910	1	2	1	695	325549	1944/7/26	1947/10/15	1159	1			1159
558	253294	2664.29	High	3	5	2	2	5	1	6	4	1	1	29	1	693	2	23546	4.37192	1	1	1	1	1	1	1	1	1					558	558	558	253294	253294	2	1	1	693	23546	1944/3/7	1946/10/27	950	1			950
349	455731	2951.86	High	3	5	1	2	4	1	6	4	1	1	35	2	688	2	634555	5.80247	1	1	1	1	1	1	1	1	1					349	349	349	455731	455731	2	1	1	688	634555	1943/11/22	1947/10/15	1403	1			1403
1769	50863	596.371	Int	2	5	2	0	3	2	3	2	4	1	31	1	688	2	22140	4.34518	1	1	1	1	1	1	1	1	1					1769	1769	1769	50863	50863	2	1	1	688	22140	1945/5/22	1947/10/15	863	1			863
560	369499		High	3	5	2	1	4	1	4	3	3	1	17	1	682	2	155414	5.19149	1	1	1	1	1	1	1	1	2					560	560	560	369499	369499	2	1	1	682	155414	1944/3/7	1947/10/15	1298	1			1298
356	208200		High	3	5	2	1	4	1	4	3	3	2	24	1	653	2	15097	4.17889	1	1	1	1	1	1	1	1	1					356	356	356	208200	208200	2	2	1	653	15097	1943/11/29	1947/10/15	1396	1			1396
169	346868		Int	2	5	2	0	3	2	3	2	4	2	34	2	648	2	25474	4.4061	1	1	1	1	1	1	1	1	1					169	169	169	346868	346868	2	2	1	648	25474	1943/9/13	1947/10/15	1472	1			1472
247	442910	669.375	Int	2	5	2	0	3	2	3	2	4	2	29	1	647	2	12775	4.10636	1	1	1	1	1	1	1	1	2					247	247	247	442910	442910	2	2	1	647	12775	1943/10/11	1947/10/15	1444	1			1444
225	330614		High	3	5	1	2	4	1	6	4	1	2	24	1	638	2	103714	5.01584	1	1	1	1	1	1	1	1	1					225	225	225	330614	330614	2	2	1	638	103714	1943/10/4	1947/10/15	1451	1			1451
245	441168	1496.04	High	3	5	1	1	3	1	4	3	5	2	30	1	636	2	10244	4.01047	2	1	1	1	1	1	1	1	1					245	245	245	441168	441168	2	2	1	636	10244	1943/11/29	1944/11/29	360	1			360
175	208617		Int	2	5	2	0	3	2	3	2	4	2	37	2	628	2	577	2.76118	1	1	1	1	1	1	1	1	1					175	175	175	208617	208617	2	2	1	628	577	1943/9/13	1947/10/15	1472	1			1472
353	35814		Int	2	5	1	1	3	2	2	2	8	2	26	1	628	2	4415	3.64493	1	1	1	1	1	1	1	1	1					353	353	353	35814	35814	2	2	1	628	4415	1943/11/29	1947/10/15	1396	1			1396
720	391395		Int	2	5	2	0	3	2	3	2	4	2	36	2	627	2	5133	3.71037	2	2	1	1	1	1	1	1	1					720	720	720	391395	391395	2	2	2	627	5133	1944/5/2	1947/10/15	1243	1			1243
422	227018		High	3	5	2	2	5	1	6	4	1	2	25	1	621	2	68089	4.83308	1	1	1	1	1	1	1	1	1					422	422	422	227018	227018	2	2	1	621	68089	1944/1/3	1947/10/15	1362	1			1362
331	244740		High	3	5	1	2	4	1	6	4	1	2	35	2	611	2	37176	4.57026	1	1	1	1	1	1	1	2	1					331	331	331	244740	244740	2	2	1	611	37176	1943/10/15	1947/10/15	1440	1			1440
238	190912	3685.45	High	3	5	1	2	4	1	6	4	1	2	33	2	611	2	43347	4.63696	1	1	1	1	1	1	1	1	1					238	238	238	190912	190912	2	2	1	611	43347	1943/10/11	1947/3/19	1238	1			1238
10	305606		Int	2	5	2	0	3	2	3	2	4	2	24	1	607	2	88168	4.94531	1	2	1	1	1	1	1	1	1					10	10	10	305606	305606	2	2	2	607	88168	1943/7/13	1945/11/6	833	1			833
114	421070		High	3	5	2	2	5	1	6	4	1	2	22	1	607	2	82676	4.91738	1	1	1	1	1	1	1	1	1					114	114	114	421070	421070	2	2	1	607	82676	1943/8/23	1945/11/1	788	1			788
317	261499	3047.77	High	3	5	2	1	4	1	4	3	3	2	27	1	605	2	7698	3.88638	3	1	1	2	1	1	2	1	2					317	317	317	261499	261499	2	2	1	605	7698	1943/11/9	1945/7/4	595	1			595
149	322512		High	3	5	2	1	4	1	4	3	3	2	28	1	603	2	400	2.60206	1	2	1	1	1	1	1	1	1					149	149	149	322512	322512	2	2	2	603	400	1943/9/6	1945/10/1	745	1			745
325	181734		High	3	5	2	1	4	1	5	3	2	2	27	1	597	2	105105	5.02162	1	2	2	1	1	1	1	1	1					325	325	325	181734	181734	2	2	2	597	105105	1943/11/15	1947/4/28	1243	1			1243
243	397208		High	3	5	2	1	4	1	4	3	3	2	35	2	596	2	10524	4.02218	1	2	2	1	1	1	1	1	1					243	243	243	397208	397208	2	2	2	596	10524	1943/10/11	1946/4/22	911	1			911
962	369539		Int	2	5	1	0	2	2	3	2	4	2	30	1	592	2	19673	4.29387	1	1	1	1	1	1	1	1	1					962	962	962	369539	369539	1	2	1	592	19673	1944/7/26	1946/10/9	793	1			793
92	80088	955.069	Int	2	5	1	1	3	2	2	2	8	2	30	1	591	2	104240	5.01803	1	1	1	1	1	1	1	1	2					92	92	92	80088	80088	2	2	1	591	104240	1943/8/16	1946/10/27	1151	1			1151
223	326827		High	3	5	1	2	4	1	6	4	1	2	33	2	590	2	18324	4.26302	1	2	2	1	1	1	1	1	1					223	223	223	326827	326827	2	2	2	590	18324	1943/10/4	1946/10/9	1085	1			1085
87	138875		Int	2	5	1	0	2	2	3	2	4	2	29	1	582	2	2598	3.41464	1	2	2	1	1	1	1	1	1					87	87	87	138875	138875	2	2	2	582	2598	1943/8/16	1946/3/4	918	1			918
530	432319		High	3	5	2	2	5	1	6	4	1	2	39	2	579	2	33629	4.52671	1	1	1	1	1	1	1	1	1					530	530	530	432319	432319	1	2	1	579	33629	1944/2/22	1947/10/15	1313	1			1313
1768	457710	2742.47	High	3	5	1	2	4	1	6	4	1	2	18	1	576	2	8137	3.91046	1	1	1	1	1	1	1	1	1					1768	1768	1768	457710	457710	2	2	1	576	8137	1945/5/22	1947/3/24	662	1			662
1	366799	7255.55	High	3	5	1	2	4	1	6	4	1	2	25	1	565	2	38589	4.58646	1	1	1	1	1	1	1	1	1					1	1	1	366799	366799	2	2	1	565	38589	1943/7/6	1947/10/15	1539	1			1539
827	363057	4489.77	High	3	5	2	1	4	1	4	3	3	2	28	1	556	2	38778	4.58859	1	1	1	1	1	1	1	1	1					827	827	827	363057	363057	2	2	1	556	38778	1944/6/13	1945/2/21	248	1			248
2032	60980		Int	2	5	1	0	2	2	3	2	4	2	37	2	551	2	673874	5.82858	1	1	1	1	1	1	1	1	1					2032	2032	2032	60980	60980	2	2	1	551	673874	1945/9/18	1947/10/15	747	1			747
312	305758		High	3	5	2	1	4	1	4	3	3	2	31	1	551	2	19366	4.28704	1	1	1	1	1	1	1	1	1					312	312	312	305758	305758	2	2	1	551	19366	1943/11/8	1947/10/15	1417	1			1417
289	99707		High	3	5	2	1	4	1	5	3	2	1	37	2	549	2	171296	5.23375	1	1	1	1	1	1	1	1	1					289	289	289	99707	99707	2	1	1	549	171296	1943/11/1	1945/11/8	727	1			727
290	57891		Int	2	5	1	1	3	2	2	2	8	2	26	1	549	2	2737	3.43727	1	1	1	1	1	1	1	1	1					290	290	290	57891	57891	2	2	1	549	2737	1943/11/1	1947/10/15	1424	1			1424
12	50976	4370.26	High	3	5	2	1	4	1	5	3	2	2	27	1	546	2	1653	3.21827	1	1	1	1	1	1	1	1	1					12	12	12	50976	50976	2	2	1	546	1653	1943/7/19	1947/10/15	1526	1			1526
300	258395	2908.19	High	3	5	1	2	4	1	6	4	1	2	32	1	544	2	22251	4.34735	1	2	1	1	1	1	1	1	1					300	300	300	258395	258395	2	2	2	544	22251	1943/11/8	1947/10/15	1417	1			1417
1103	498515		High	3	5	2	1	4	1	4	3	3	2	22	1	541	2	4320	3.63548	1	1	1	1	1	1	1	1	1					1103	1103	1103	498515	498515	2	2	1	541	4320	1944/9/19	1947/1/21	842	1			842
3	405226		High	3	5	2	1	4	1	4	3	3	2	37	2	531	2	2380	3.37658	1	1	1	1	1	1	1	1	1					3	3	3	405226	405226	2	2	1	531	2380	1943/7/13	1947/3/17	1324	1			1324
208	61184		Int	2	5	1	1	3	2	2	2	8	1	23	1	530	2	30938	4.49049	1	1	1	1	1	1	1	1	1					208	208	208	61184	61184	2	1	1	530	30938	1943/9/27	1947/10/15	1458	1			1458
94	252406		High	3	5	2	1	4	1	5	3	2	2	31	1	528	2	400	2.60206	1	2	2	1	1	1	1	1	1					94	94	94	252406	252406	2	2	2	528	400	1943/8/16	1945/7/3	677	1			677
115	39743	2748.67	High	3	5	2	1	4	1	5	3	2	2	31	1	524	2	974	2.98856	1	1	1	1	1	1	1	1	1					115	115	115	39743	39743	2	2	1	524	974	1943/8/23	1947/10/15	1492	1			1492
210	355850	3503.55	High	3	5	2	1	4	1	5	3	2	1	37	2	519	2	45779	4.66067	1	1	1	1	1	1	1	1	1					210	210	210	355850	355850	2	1	1	519	45779	1943/9/27	1947/10/15	1458	1			1458
93	399630	2773.99	High	3	5	2	1	4	1	5	3	2	2	31	1	519	2	21638	4.33522	1	1	1	1	1	1	1	1	1					93	93	93	399630	399630	2	2	1	519	21638	1943/8/16	1947/10/15	1499	1			1499
579	478302		Int	2	5	1	1	3	2	2	2	8	1	35	2	510	2	570382	5.75617	1	1	1	1	1	1	1	1	1					579	579	579	478302	478302	2	1	1	510	570382	1944/3/14	1947/10/15	1291	1			1291
348	464138		High	3	5	1	1	3	1	6	4	1	2	32	1	505	2	4516	3.65475	1	1	1	1	1	1	1	1	1					348	348	348	464138	464138	2	2	1	505	4516	1943/11/22	1947/10/15	1403	1			1403
459	149712		High	3	5	2	1	4	1	4	3	3	2	34	2	499	2	51667	4.71321	1	1	1	1	1	1	1	1	1					459	459	459	149712	149712	2	2	1	499	51667	1944/1/24	1947/10/15	1341	1			1341
499	474640		High	3	5	1	1	3	1	4	3	3	1	31	1	499	2	495943	5.69543	1	1	1	1	1	1	1	1	1					499	499	499	474640	474640	1	1	1	499	495943	1944/2/14	1947/1/29	1065	1			1065
21	175715		High	3	5	1	2	4	1	6	4	1	2	26	1	499	2	110505	5.04338	1	1	1	1	1	1	1	1	1					21	21	21	175715	175715	2	2	1	499	110505	1943/7/26	1947/10/15	1519	1			1519
96	351655		High	3	5	1	1	3	1	3	2	6	2	43	2	495	2	16637	4.22108	1	2	2	1	1	1	1	1	1					96	96	96	351655	351655	2	2	2	495	16637	1943/8/16	1947/10/15	1499	1			1499
418	164035		High	3	5	1	2	4	1	6	4	1	2	28	1	495	2	1805	3.25648	1	2	1	1	1	1	1	1	1					418	418	418	164035	164035	2	2	2	495	1805	1944/1/3	1947/10/15	1362	1			1362
304	157822	3052.17	High	3	5	2	2	5	1	6	4	1	2	27	1	494	2	12764	4.10599	2	1	1	1	1	1	1	1	1					304	304	304	157822	157822	2	2	1	494	12764	1943/11/8	1947/10/15	1417	1			1417
301	188433	699.82	Int	2	5	1	1	3	2	2	2	8	2	27	1	491	2	608	2.7839	1	2	1	1	1	1	1	1	1					301	301	301	188433	188433	2	2	2	491	608	1943/11/8	1946/10/8	1050	1			1050
2	178689		High	3	5	2	1	4	1	4	3	3	2	28	1	489	2	118699	5.07445	1	2	2	1	1	1	1	1	1					2	2	2	178689	178689	2	2	2	489	118699	1943/7/13	1945/8/8	745	1			745
1436	517519	2027.03	High	3	5	2	1	4	1	4	3	3	2	27	1	486	2	15866	4.20047	1	1	1	1	1	1	1	1	1					1436	1436	1436	517519	517519	1	2	1	486	15866	1945/1/24	1945/10/8	254	1			254
309	72406		High	3	5	1	2	4	1	6	4	1	2	40	2	485	2	400	2.60206	1	1	1	1	1	1	1	1	1					309	309	309	72406	72406	2	2	1	485	400	1943/11/8	1947/10/15	1417	1			1417
1010	489631	5037.46	High	3	5	2	2	5	1	6	4	1	1	36	2	485	2	38042	4.58026	1	1	1	1	1	1	1	1	1					1010	1010	1010	489631	489631	2	1	1	485	38042	1944/8/15	1945/4/25	250	1			250
231	449799		High	3	5	1	2	4	1	6	4	1	1	22	1	481	2	395288	5.59691	1	1	1	1	1	1	1	1	1					231	231	231	449799	449799	2	1	1	481	395288	1943/10/4	1944/3/21	167	1			167
24	315647		Int	2	5	1	0	2	2	3	2	4	2	24	1	476	2	131420	5.11866	1	1	1	1	1	1	1	1	1					24	24	24	315647	315647	2	2	1	476	131420	1943/7/27	1947/9/29	1502	1			1502
376	273912	562.186	Int	2	5	2	0	3	2	3	2	4	2	24	1	469	2	6542	3.81571	1	2	1	1	1	1	1	1	2					376	376	376	273912	273912	2	2	2	469	6542	1943/12/13	1947/10/15	1382	1			1382
699	483551		High	3	5	1	2	4	1	6	4	1	2	28	1	467	2	4112	3.61405	1	1	1	1	1	1	1	1	1					699	699	699	483551	483551	2	2	1	467	4112	1944/4/25	1947/10/15	1250	1			1250
2020	258674		High	3	5	2	1	4	1	4	3	3	2	31	1	466	2	25034	4.39853	1	1	1	1	1	1	1	1	1					2020	2020	2020	258674	258674	2	2	1	466	25034	1945/9/18	1947/10/15	747	1			747
68	269710		High	3	5	2	1	4	1	4	3	3	2	43	2	464	2	33010	4.51865	1	2	2	1	1	1	1	1	1					68	68	68	269710	269710	2	2	2	464	33010	1943/8/9	1944/10/6	417	1			417
793	487872	288.131	Int	2	5	2	0	3	2	3	2	4	1	33	2	463	2	153305	5.18556	1	1	1	1	1	1	1	1	1					793	793	793	487872	487872	2	1	1	463	153305	1944/5/30	1947/10/15	1215	1			1215
644	480923	3995.64	High	3	5	1	2	4	1	6	4	1	2	30	1	460	2	4064	3.60895	1	1	1	1	1	1	1	1	1					644	644	644	480923	480923	2	2	1	460	4064	1944/4/4	1947/10/15	1271	1			1271
326	463285		Int	2	5	2	0	3	2	3	2	4	1	34	2	459	2	1413	3.15014	2	1	1	1	1	1	1	1	2					326	326	326	463285	463285	2	1	1	459	1413	1943/11/15	1947/10/15	1410	1			1410
221	382716	2762.37	High	3	5	1	2	4	1	6	4	1	2	21	1	459	2	62097	4.79307	2	2	2	1	1	1	1	2	1					221	221	221	382716	382716	2	2	2	459	62097	1943/10/4	1945/8/7	663	1			663
250	267099	3259.44	High	3	5	2	1	4	1	4	3	3	2	39	2	457	2	67464	4.82907	2	1	1	1	1	1	1	1	1					250	250	250	267099	267099	2	2	1	457	67464	1943/10/18	1946/7/31	1003	1			1003
1011	498222	717.336	Int	2	5	2	0	3	2	3	2	4	2	35	2	457	2	2803	3.44762	1	1	1	1	1	1	1	1	1					1011	1011	1011	498222	498222	2	2	1	457	2803	1944/8/15	1947/10/15	1140	1			1140
28	220046		High	3	5	2	2	5	1	6	4	1	2	28	1	455	2	33022	4.5188	2	1	1	1	1	1	1	1	1					28	28	28	220046	220046	2	2	1	455	33022	1943/7/27	1945/11/20	833	1			833
98	25877	2261.84	High	3	5	2	2	5	1	6	4	1	2	32	1	454	2	22832	4.35854	1	2	1	1	1	1	1	1	1					98	98	98	25877	25877	2	2	2	454	22832	1943/8/16	1945/11/8	802	1			802
261	150113		High	3	5	2	2	5	1	6	4	1	2	37	2	451	2	4795	3.68079	1	2	1	1	1	1	1	1	1					261	261	261	150113	150113	2	2	2	451	4795	1943/10/18	1947/10/15	1437	1			1437
1608	522865	1976.38	High	3	5	1	2	4	1	6	4	1	2	27	1	451	2	4267	3.63012	3	1	1	2	1	1	1	1	1					1608	1608	1608	522865	522865	2	2	1	451	4267	1945/3/27	1947/10/15	918	1			918
1189	492228		High	3	5	1	2	4	1	6	4	1	1	27	1	446	2	105200	5.02202	1	1	1	1	1	1	1	1	1					1189	1189	1189	492228	492228	2	1	1	446	105200	1944/10/24	1947/10/15	1071	1			1071
1880	539812		High	3	5	1	1	3	1	3	2	6	1	27	1	442	2	48922	4.6895	3	1	1	2	1	1	1	1	2					1880	1880	1880	539812	539812	1	1	1	442	48922	1945/7/18	1947/7/21	723	2	1947/7/21	723	723
1296	511281		High	3	5	2	2	5	1	6	4	1	1	40	2	441	2	1676190	6.22432	1	1	1	1	1	1	1	1	1					1296	1296	1296	511281	511281	2	1	1	441	1676190	1944/12/6	1945/8/13	247	1			247
2095	439861		High	3	5	2	1	4	1	4	3	3	2	34	2	441	2	94576	4.97578	1	1	1	1	1	1	1	1	1					2095	2095	2095	439861	439861	2	2	1	441	94576	1945/10/9	1947/4/8	539	1			539
815	144605		Int	2	5	1	1	3	2	2	2	8	2	23	1	441	2	7110	3.85187	1	1	1	1	1	1	1	1	1					815	815	815	144605	144605	1	2	1	441	7110	1944/6/7	1945/2/21	254	1			254
414	81043		High	3	5	1	2	4	1	6	4	1	2	39	2	437	2	1750	3.24304	1	2	2	1	1	1	1	1	1					414	414	414	81043	81043	2	2	2	437	1750	1944/1/3	1945/10/15	642	1			642
249	83830	2693.5	High	3	5	2	2	5	1	6	4	1	2	28	1	433	2	16462	4.21648	1	1	1	1	1	1	1	1	1					249	249	249	83830	83830	2	2	1	433	16462	1943/10/11	1947/10/15	1444	1			1444
700	483555	4454.5	High	3	5	1	1	3	1	3	2	6	2	32	1	432	2	21415	4.33072	2	2	1	1	1	1	1	1	2					700	700	700	483555	483555	2	2	2	432	21415	1944/4/25	1947/10/15	1250	1			1250
1731	530385	1936.26	High	3	5	1	1	3	1	4	3	3	2	32	1	427	2	39444	4.59598	1	1	1	1	1	1	1	1	1					1731	1731	1731	530385	530385	2	2	1	427	39444	1945/5/15	1947/10/15	870	1			870
1800	522085	2441.84	High	3	5	1	2	4	1	6	4	1	1	38	2	424	2	10259	4.01111	1	1	1	1	1	1	1	1	1					1800	1800	1800	522085	522085	2	1	1	424	10259	1945/5/29	1947/10/15	856	1			856
69	70153		High	3	5	2	2	5	1	6	4	1	1	35	2	422	2	128731	5.10968	3	2	2	2	1	1	1	2	1					69	69	69	70153	70153	2	1	2	422	128731	1943/8/9	1945/12/26	857	1			857
2112	487215	2387.93	High	3	5	2	1	4	1	4	3	3	2	29	1	422	2	21400	4.33041	1	1	1	1	1	1	1	1	1					2112	2112	2112	487215	487215	1	2	1	422	21400	1945/10/15	1946/1/9	84	1			84
913	129450	4696.16	High	3	5	2	1	4	1	4	3	3	2	29	1	422	2	15393	4.18732	1	1	1	1	1	1	1	1	1					913	913	913	129450	129450	2	2	1	422	15393	1944/7/11	1947/5/13	1022	1			1022
255	357972		Int	2	5	2	0	3	2	3	2	4	2	29	1	422	2	18161	4.25914	1	1	1	1	1	1	1	1	1					255	255	255	357972	357972	2	2	1	422	18161	1943/10/18	1947/10/15	1437	1			1437
654	20331		High	3	5	1	1	3	1	4	3	5	2	28	1	422	2	984375	5.99316	3	1	1	2	1	1	1	2	1					654	654	654	20331	20331	1	2	1	422	984375	1944/4/5	1945/12/21	616	1			616
41	215474	3215.28	Int	2	5	1	1	3	2	2	2	8	2	25	1	421	2	169773	5.22987	1	1	1	1	1	1	1	2	1					41	41	41	215474	215474	2	2	1	421	169773	1943/8/2	1945/11/1	809	1			809
127	29209	3739.05	High	3	5	2	2	5	1	6	4	1	1	44	2	420	2	96304	4.98364	3	1	1	1	1	1	2	1	1					127	127	127	29209	29209	1	1	1	420	96304	1943/8/24	1946/7/22	1048	1			1048
8	369228		High	3	5	2	1	4	1	4	3	3	2	37	2	416	2	29939	4.47624	1	1	1	1	1	1	1	1	1					8	8	8	369228	369228	2	2	1	416	29939	1943/7/13	1947/10/15	1532	1			1532
834	125420		High	3	5	2	1	4	1	4	3	3	1	42	2	415	2	35205	4.5466	2	1	1	1	1	1	1	1	1					834	834	834	125420	125420	2	1	1	415	35205	1944/6/13	1944/9/5	82	1			82
361	177180		High	3	5	1	1	3	1	5	3	2	2	30	1	414	2	134069	5.12733	1	1	1	1	1	1	1	1	1					361	361	361	177180	177180	2	2	1	414	134069	1943/11/29	1946/2/19	800	1			800
13	331379		Int	2	5	2	0	3	2	3	2	4	2	43	2	412	2	9513	3.97832	1	2	1	1	1	1	1	1	1					13	13	13	331379	331379	2	2	2	412	9513	1943/7/19	1947/10/15	1526	1			1526
305	234685		High	3	5	1	2	4	1	6	4	1	2	24	1	412	2	32661	4.51403	1	1	1	1	1	1	1	1	1					305	305	305	234685	234685	2	2	1	412	32661	1943/11/8	1944/7/19	251	1			251
285	448090		High	3	5	2	1	4	1	4	3	3	2	54	2	411	2	400	2.60206	1	2	2	1	1	1	1	1	1					285	285	285	448090	448090	2	2	2	411	400	1943/11/1	1945/11/3	722	1			722
118	252694		High	3	5	1	2	4	1	6	4	1	2	48	2	409	2	61338	4.78773	1	1	1	1	1	1	1	1	1					118	118	118	252694	252694	1	2	1	409	61338	1943/8/24	1945/1/25	511	1			511
284	273295		High	3	5	2	1	4	1	5	3	2	1	35	2	409	2	5816	3.76462	2	2	1	1	1	1	1	1	1					284	284	284	273295	273295	2	1	2	409	5816	1943/11/1	1946/9/10	1029	1			1029
38	162585	1940.08	High	3	5	2	1	4	1	4	3	3	1	35	2	407	2	60031	4.77838	3	2	1	2	1	1	1	1	1					38	38	38	162585	162585	2	1	2	407	60031	1943/8/2	1946/1/9	877	1			877
343	190368	4540.97	High	3	5	2	2	5	1	6	4	1	1	30	1	407	2	233620	5.36851	1	1	1	1	1	1	1	1	1					343	343	343	190368	190368	2	1	1	407	233620	1943/11/22	1944/7/13	231	1			231
677	434730		High	3	5	2	1	4	1	4	3	3	1	35	2	405	2	1199393	6.07896	1	1	1	1	1	1	1	1	1					677	677	677	434730	434730	1	1	1	405	1199393	1944/4/19	1946/11/6	917	1			917
704	261162		High	3	5	2	1	4	1	5	3	2	2	36	2	404	2	70325	4.84711	1	1	1	1	1	1	1	1	1					704	704	704	261162	261162	1	2	1	404	70325	1944/4/26	1947/10/15	1249	1			1249
383	61534		High	3	5	1	1	3	1	5	3	2	2	26	1	404	2	11413	4.0574	1	1	1	1	1	1	1	1	1					383	383	383	61534	61534	2	2	1	404	11413	1943/12/20	1947/10/15	1375	1			1375
377	104378		High	3	5	1	1	3	1	6	4	1	1	25	1	404	2	437931	5.64141	2	1	1	1	1	1	1	1	2					377	377	377	104378	104378	2	1	1	404	437931	1943/12/13	1947/9/14	1351	1			1351
366	277322	2523.94	High	3	5	2	2	5	1	6	4	1	2	27	1	399	2	56757	4.75402	2	1	1	1	1	1	1	1	1					366	366	366	277322	277322	2	2	1	399	56757	1943/12/13	1946/10/28	1035	1			1035
103	21612		Int	2	5	2	0	3	2	3	2	4	2	46	2	396	2	31210	4.49429	1	1	1	1	1	1	1							103	103	103	21612	21612	1	2	1	396	31210	1943/8/17	1947/6/23	1386	1			1386
1476	483696	5681.23	High	3	5	1	2	4	1	6	4	1	1	23	1	396	2	40623	4.60877	1	1	1	1	1	1	1	1	1					1476	1476	1476	483696	483696	2	1	1	396	40623	1945/2/13	1947/10/15	962	1			962
1852	538169	748.536	High	3	5	2	1	4	1	5	3	2	1	32	1	392	2	2390	3.3784	1	1	1	1	1	1	1	1	1					1852	1852	1852	538169	538169	1	1	1	392	2390	1945/7/11	1947/10/15	814	1			814
1559	522358		Int	2	5	1	1	3	2	2	2	8	2	25	1	392	2	15582	4.19262	1	1	1	1	1	1	1	1	1					1559	1559	1559	522358	522358	1	2	1	392	15582	1945/3/7	1947/10/15	938	1			938
11	355173	2203.87	Int	2	5	1	0	2	2	3	2	4	2	28	1	389	2	16446	4.21606	1	2	1	1	1	1	1	1	1					11	11	11	355173	355173	2	2	2	389	16446	1943/7/13	1946/11/17	1204	1			1204
216	175701	2915.24	High	3	5	2	1	4	1	4	3	3	2	28	1	387	2	400	2.60206	1	2	1	1	1	1	1	1	1					216	216	216	175701	175701	2	2	2	387	400	1943/9/28	1946/3/13	885	1			885
501	474707		Int	2	5	2	0	3	2	3	2	4	1	30	1	385	2	143052	5.15549	2	1	1	1	1	1	1	1	1					501	501	501	474707	474707	2	1	1	385	143052	1944/2/14	1946/9/4	920	1			920
186	186025		High	3	5	2	2	5	1	6	4	1	2	50	2	380	2	2788	3.44529	1	1	1	1	1	1	1	1	1					186	186	186	186025	186025	2	2	1	380	2788	1943/9/20	1946/12/1	1151	1			1151
155	177606		Int	2	5	1	0	2	2	2	2	7	2	35	2	374	2	37161	4.57009	2	2	1	1	1	1	1	1	1					155	155	155	177606	177606	2	2	2	374	37161	1943/9/6	1945/3/8	542	1			542
327	463284		High	3	5	2	2	5	1	6	4	1	2	26	1	373	2	125469	5.09854	1	2	1	1	1	1	1	1	1					327	327	327	463284	463284	2	2	2	373	125469	1943/11/15	1946/1/19	784	1			784
862	116174	6923.57	High	3	5	2	2	5	1	6	4	1	2	28	1	370	2	26555	4.42415	1	1	1	1	1	1	1	1	1					862	862	862	116174	116174	2	2	1	370	26555	1944/6/20	1947/10/15	1195	1			1195
1401	364164		High	3	5	2	1	4	1	5	3	2	2	29	1	369	2	105928	5.02501	1	1	1	1	1	1	1	1	1					1401	1401	1401	364164	364164	1	2	1	369	105928	1945/1/10	1945/9/26	256	1			256
927	174460	685.532	Int	2	5	2	0	3	2	3	2	4	2	28	1	367	2	16357	4.2137	1	1	1	1	1	1	1	1	1					927	927	927	174460	174460	2	2	1	367	16357	1944/7/12	1947/10/15	1173	1			1173
65	52873	2050.59	High	3	5	2	1	4	1	4	3	3	2	37	2	365	2	6142	3.78831	1	2	2	1	1	1	1	1	1					65	65	65	52873	52873	2	2	2	365	6142	1943/8/9	1945/12/26	857	1			857
1090	134520		Int	2	5	1	1	3	2	2	2	8	2	31	1	365	2	231864	5.36523	1	1	1	1	1	1	1	1	1					1090	1090	1090	134520	134520	1	2	1	365	231864	1944/9/13	1945/11/27	434	1			434
867	488820	2343.03	High	3	5	2	1	4	1	4	3	3	2	38	2	364	2	133471	5.12539	1	1	1	1	1	1	1	1	1					867	867	867	488820	488820	1	2	1	364	133471	1944/6/21	1947/10/15	1194	1			1194
1482	467539		High	3	5	2	1	4	1	4	3	3	2	26	1	362	2	6494	3.81251	1	1	1	1	1	1	1	1	1					1482	1482	1482	467539	467539	2	2	1	362	6494	1945/2/13	1947/10/15	962	1			962
17	99305		High	3	5	2	2	5	1	6	4	1	2	22	1	361	2	34955	4.54351	1	2	2	1	1	1	1	1	1					17	17	17	99305	99305	2	2	2	361	34955	1943/7/19	1946/11/3	1184	1			1184
791	65655		High	3	5	2	2	5	1	6	4	1	2	44	2	357	2	429054	5.63251	1	1	1	1	1	1	1	1	1					791	791	791	65655	65655	2	2	1	357	429054	1944/5/30	1947/1/16	946	1			946
26	429058	628.707	Int	2	5	2	0	3	2	3	2	4	1	36	2	354	2	7268	3.86141	1	2	2	1	1	1	1	1	2					26	26	26	429058	429058	2	1	2	354	7268	1943/7/27	1947/3/31	1324	1			1324
347	464121	506.429	Int	2	5	2	0	3	2	3	2	4	2	26	1	354	2	17896	4.25276	1	1	1	1	1	1	1	1	1					347	347	347	464121	464121	2	2	1	354	17896	1943/11/22	1947/10/15	1403	1			1403
244	402128	802.096	Int	2	5	1	1	3	2	2	2	8	2	27	1	351	2	37606	4.57526	1	2	1	1	1	1	1	1	1					244	244	244	402128	402128	2	2	2	351	37606	1943/10/11	1946/1/29	828	1			828
295	461480		High	3	5	2	1	4	1	4	3	3	2	32	1	348	2	49710	4.69644	1	1	1	1	1	1	1	1	1					295	295	295	461480	461480	2	2	1	348	49710	1943/11/1	1947/6/21	1310	1			1310
219	423526		High	3	5	1	1	3	1	4	3	3	2	28	1	346	2	111258	5.04633	1	1	1	1	1	1	1	1	1					219	219	219	423526	423526	2	2	1	346	111258	1943/10/4	1947/10/15	1451	1			1451
207	312380		High	3	5	2	1	4	1	4	3	3	2	22	1	346	2	7839	3.89426	2	2	1	1	1	1	1	2	1					207	207	207	312380	312380	2	2	2	346	7839	1943/9/27	1945/9/5	698	1			698
1193	33930		High	3	5	2	2	5	1	6	4	1	2	49	2	343	2	71739	4.85576	1	1	1	1	1	1	1	2	1					1193	1193	1193	33930	33930	1	2	1	343	71739	1944/10/25	1945/9/19	324	1			324
287	261976		High	3	5	2	1	4	1	4	3	3	1	40	2	343	2	324031	5.51059	1	2	1	1	1	1	1	1	1					287	287	287	261976	261976	2	1	2	343	324031	1943/11/1	1944/1/25	84	1			84
360	452413		High	3	5	1	1	3	1	3	2	6	2	25	1	343	2	208040	5.31815	1	1	1	1	1	1	1	1	1					360	360	360	452413	452413	2	2	1	343	208040	1943/11/29	1944/10/31	332	1			332
500	381233	660.132	Int	2	5	2	0	3	2	3	2	4	2	32	1	342	2	718	2.85612	1	1	1	1	1	1	1	1	1					500	500	500	381233	381233	2	2	1	342	718	1944/2/14	1947/8/24	1270	1			1270
624	135834		High	3	5	1	1	3	1	3	2	6	1	26	1	334	2	186983	5.2718	1	1	1	1	1	1	1	1	2					624	624	624	135834	135834	1	1	1	334	186983	1944/3/29	1947/10/15	1276	1			1276
95	268666	5529.81	High	3	5	2	2	5	1	6	4	1	2	34	2	329	2	400	2.60206	1	2	2	1	1	1	1	1	1					95	95	95	268666	268666	2	2	2	329	400	1943/8/16	1946/12/4	1188	1			1188
240	243939		High	3	5	1	1	3	1	5	3	2	1	27	1	329	2	672857	5.82792	1	1	1	1	1	1	1	1	1					240	240	240	243939	243939	2	1	1	329	672857	1943/10/11	1946/7/31	1010	1			1010
813	298404		High	3	5	2	1	4	1	4	3	3	2	23	1	329	2	190909	5.28083	1	2	2	1	1	1	1	1	1					813	813	813	298404	298404	2	2	2	329	190909	1944/6/6	1945/2/20	254	1			254
1434	517516	1495.67	High	3	5	2	1	4	1	4	3	3	2	27	1	327	2	177931	5.25025	1	1	1	1	1	1	1	1	1					1434	1434	1434	517516	517516	1	2	1	327	177931	1945/1/24	1945/10/8	254	1			254
333	456056		High	3	5	1	1	3	1	4	3	3	2	36	2	323	2	160227	5.20474	1	1	1	1	1	1	1	1	1					333	333	333	456056	456056	2	2	1	323	160227	1943/11/15	1947/1/29	1154	1			1154
9	195868	2009.01	High	3	5	2	1	4	1	4	3	3	2	35	2	321	2	201708	5.30472	1	2	2	1	1	1	1	1	1					9	9	9	195868	195868	2	2	2	321	201708	1943/7/13	1946/1/27	914	2	1946/1/17	904	904
364	191145		High	3	5	2	1	4	1	5	3	2	2	39	2	319	2	469512	5.67165	3	2	1	1	1	1	1	1	1					364	364	364	191145	191145	2	2	2	319	469512	1943/12/6	1946/10/9	1023	1			1023
455	58357		High	3	5	2	2	5	1	6	4	1	2	39	2	318	2	69806	4.84389	1	1	1	1	1	1	1	2	1					455	455	455	58357	58357	2	2	1	318	69806	1944/1/24	1947/10/15	1341	1			1341
23	182420	2314.65	High	3	5	2	1	4	1	4	3	3	2	30	1	316	2	67094	4.82668	2	1	1	1	1	1	1	1	1					23	23	23	182420	182420	2	2	1	316	67094	1943/7/26	1945/6/6	670	1			670
359	33340		High	3	5	2	2	5	1	6	4	1	2	37	2	314	2	556522	5.74548	1	1	1	1	1	1	1	1	1					359	359	359	33340	33340	2	2	1	314	556522	1943/11/29	1945/11/8	699	1			699
1167	362902		Int	2	5	1	0	2	2	2	2	7	2	28	1	311	2	235644	5.37226	1	2	1	1	1	1	1	1	1					1167	1167	1167	362902	362902	2	2	2	311	235644	1944/10/24	1945/2/7	103	1			103
200	317505		Int	2	5	1	0	2	2	2	2	7	2	38	2	309	2	117278	5.06922	2	1	1	1	1	1	1	1	1					200	200	200	317505	317505	2	2	1	309	117278	1943/9/27	1946/12/17	1160	1			1160
783	466093	2416.24	High	3	5	2	1	4	1	4	3	3	1	37	2	309	2	92481	4.96605	1	1	1	1	1	1	1	1	1					783	783	783	466093	466093	1	1	1	309	92481	1944/5/29	1946/11/3	874	1			874
307	348483		High	3	5	1	2	4	1	6	4	1	2	33	2	309	2	657455	5.81787	1	1	1	1	1	1	1	1	1					307	307	307	348483	348483	2	2	1	309	657455	1943/11/8	1945/11/15	727	1			727
1509	521821	495.309	Int	2	5	2	0	3	2	3	2	4	2	28	1	305	2	338975	5.53017	1	1	1	1	1	1	1	1	1					1509	1509	1509	521821	521821	2	2	1	305	338975	1945/2/20	1947/10/15	955	1			955
171	139894		High	3	5	1	2	4	1	6	4	1	2	25	1	305	2	33058	4.51928	1	1	1	1	1	1	1	1	1					171	171	171	139894	139894	2	2	1	305	33058	1943/9/3	1944/5/24	261	1			261
201	182177		High	3	5	1	1	3	1	6	4	1	2	39	2	303	2	93447	4.97057	1	1	1	1	1	1	1	1	1					201	201	201	182177	182177	2	2	1	303	93447	1943/9/27	1945/11/21	774	1			774
22	401697		High	3	5	1	1	3	1	4	3	3	2	34	2	303	2	5964	3.77554	1	1	1	1	1	1	1	1	1					22	22	22	401697	401697	2	2	1	303	5964	1943/7/26	1947/10/15	1519	1			1519
1742	532125	1715.05	High	3	5	2	1	4	1	4	3	3	1	32	1	300	2	72273	4.85898	1	1	1	1	1	1	1	1	1					1742	1742	1742	532125	532125	2	1	1	300	72273	1945/5/16	1945/8/20	94	1			94
620	364905	1041.96	Int	2	5	1	1	3	2	2	2	8	2	23	1	300	2	109390	5.03898	1	1	1	1	1	1	1	1	1					620	620	620	364905	364905	2	2	1	300	109390	1944/3/28	1945/8/30	512	1			512
14	337656	1846.41	High	3	5	1	1	3	1	4	3	5	1	46	2	299	2	7207	3.85775	1	2	2	1	1	1	1	1	1					14	14	14	337656	337656	2	1	2	299	7207	1943/7/19	1945/11/6	827	1			827
378	30666		Int	2	5	1	1	3	2	2	2	8	2	28	1	297	2	353503	5.54839	2	2	1	1	1	1	1	1	1					378	378	378	30666	30666	2	2	2	297	353503	1943/12/13	1945/6/12	539	1			539
4	366213		High	3	5	1	1	3	1	3	2	6	2	25	1	297	2	13782	4.13931	1	1	1	1	1	1	1	1	1					4	4	4	366213	366213	2	2	1	297	13782	1943/7/13	1946/5/6	1013	1			1013
20	70625	646.456	Int	2	5	1	0	2	2	3	2	4	1	34	2	294	2	125131	5.09736	1	2	1	1	1	1	1	1	1					20	20	20	70625	70625	2	1	2	294	125131	1943/7/20	1945/8/9	739	1			739
48	439376		High	3	5	2	2	5	1	6	4	1	2	49	2	293	2	281364	5.44927	2	1	1	1	1	1	1							48	48	48	439376	439376	1	2	1	293	281364	1943/8/3	1946/8/30	1107	2	1946/1/20	887	887
217	186898	7354.56	High	3	5	1	2	4	1	6	4	1	2	40	2	293	2	652	2.81425	1	2	1	1	1	1	1	1	1					217	217	217	186898	186898	2	2	2	293	652	1943/9/28	1946/8/13	1035	1			1035
1349	514395	612.24	Int	2	5	2	0	3	2	3	2	4	2	37	2	291	2	79237	4.89893	1	1	1	1	1	1	1	1	1					1349	1349	1349	514395	514395	2	2	1	291	79237	1944/12/26	1946/2/18	412	1			412
170	239217	2179.89	High	3	5	2	1	4	1	4	3	3	2	32	1	289	2	465825	5.66822	2	1	1	1	1	1	1	2	1					170	170	170	239217	239217	2	2	1	289	465825	1943/9/13	1945/3/27	554	1			554
283	354925		High	3	5	1	2	4	1	6	4	1	2	50	2	288	2	146667	5.16633	1	2	1	1	1	1	1	1	1					283	283	283	354925	354925	2	2	2	288	146667	1943/11/1	1947/3/3	1202	1			1202
925	16674		High	3	5	1	1	3	1	6	4	1	1	63	2	286	2	13528	4.13123	1	1	1	1	1	1	1	1	1					925	925	925	16674	16674	1	1	1	286	13528	1944/7/9	1946/1/26	557	1			557
551	509214		High	3	5	2	2	5	1	6	4	1	2	39	2	285	2	373154	5.57189	1	1	1	1	1	1	1	1	1					551	551	551	509214		1	2	1	285	373154	1944/3/1	1945/11/1	600	1			600
299	121635		High	3	5	2	2	5	1	6	4	1	2	39	2	285	2	648073	5.81162	2	1	1	1	1	1	1	1	1					299	299	299	121635	121635	2	2	1	285	648073	1943/11/8	1945/11/22	734	1			734
254	207551		Int	2	5	1	1	3	2	2	2	8	2	32	1	285	2	70000	4.8451	1	1	1	1	1	1	1	1	1					254	254	254	207551	207551	2	2	1	285	70000	1943/10/18	1945/11/12	744	1			744
808	487308		High	3	5	2	1	4	1	4	3	3	1	33	2	284	2	429885	5.63335	1	1	1	1	1	1	1	1	1					808	808	808	487308	487308	2	1	1	284	429885	1944/6/6	1945/5/8	332	1			332
42	341128		High	3	5	1	2	4	1	6	4	1	2	28	1	282	2	70175	4.84618	2	1	1	1	1	1	1	1	1					42	42	42	341128	341128	2	2	1	282	70175	1943/8/2	1945/11/8	816	1			816
584	258188		Int	2	5	1	1	3	2	2	2	8	2	35	2	281	2	37615	4.57536	1	1	1	1	1	1	1	1	1					584	584	584	258188	258188	1	2	1	281	37615	1944/3/15	1946/6/19	814	1			814
328	263894		High	3	5	1	2	4	1	6	4	1	1	30	1	281	2	824759	5.91633	2	1	1	1	1	1	1	1	1					328	328	328	263894	263894	2	1	1	281	824759	1943/11/15	1945/4/24	519	1			519
292	14994		High	3	5	2	1	4	1	4	3	3	2	30	1	281	2	830554	5.91937	1	2	1	1	1	1	1	1	1					292	292	292	14994	14994	2	2	2	281	830554	1943/11/1	1945/11/19	738	1			738
959	435389		High	3	5	2	1	4	1	5	3	2	2	30	1	280	2	8812	3.94507	1	1	1	1	1	1	1	2	1					959	959	959	435389	435389	1	2	1	280	8812	1944/7/26	1945/11/8	462	1			462
1604	26863		High	3	5	1	2	4	1	6	4	1	2	29	1	279	2	154392	5.18862	1	1	1	1	1	1	1	1	1					1604	1604	1604	26863	26863	2	2	1	279	154392	1945/3/27	1946/10/27	570	1			570
1622	526160	2078.86	High	3	5	1	2	4	1	6	4	1	2	56	2	277	2	33789	4.52878	1	1	1	1	1	1	1	1	1					1622	1622	1622	526160	526160	2	2	1	277	33789	1945/3/28	1947/10/15	917	1			917
29	127136		High	3	5	1	2	4	1	6	4	1	2	29	1	277	2	400	2.60206	1	2	2	1	1	1	1	1	1					29	29	29	127136	127136	2	2	2	277	400	1943/7/27	1946/2/21	924	1			924
218	139100		High	3	5	2	1	4	1	4	3	3	2	37	2	275	2	1321	3.1209	2	2	1	1	1	1	1	1	1					218	218	218	139100	139100	2	2	2	275	1321	1943/9/28	1945/10/15	737	1			737
1432	517348	820.189	High	3	5	1	1	3	1	4	3	3	2	27	1	275	2	12942	4.112	1	1	1	1	1	1	1	1	1					1432	1432	1432	517348	517348	1	2	1	275	12942	1945/1/24	1947/10/15	981	1			981
173	374131	1702.02	Int	2	5	1	1	3	2	2	2	8	1	27	1	274	2	1005758	6.00249	1	1	1	1	1	1	1	1	1					173	173	173	374131	374131	2	1	1	274	1005758	1943/9/13	1947/2/24	1241	2	1946/7/17	1024	1024
257	233850	2310.81	High	3	5	2	1	4	1	4	3	3	2	31	1	270	2	379758	5.57951	1	2	1	1	1	1	1	1	1					257	257	257	233850	233850	2	2	2	270	379758	1943/10/18	1945/11/1	733	1			733
1239	509126	4453.86	High	3	5	2	2	5	1	6	4	1	2	39	2	269	2	108043	5.0336	1	1	1	1	1	1	1	1	1					1239	1239	1239	509126	509126	1	2	1	269	108043	1944/11/15	1945/11/8	353	1			353
302	178373	3093.55	High	3	5	2	1	4	1	4	3	3	2	26	1	269	2	10893	4.03715	1	1	1	1	1	1	1	1	1					302	302	302	178373	178373	2	2	1	269	10893	1943/11/8	1946/10/27	1069	1			1069
324	439238		Int	2	5	2	0	3	2	3	2	4	2	24	1	269	2	128070	5.10745	1	1	1	1	1	1	1	1	1					324	324	324	439238	439238	2	2	1	269	128070	1943/11/15	1946/3/20	845	1			845
1431	517352		Int	2	5	1	1	3	2	2	2	8	2	22	1	269	2	91102	4.95953	1	1	1	1	1	1	1	2	1					1431	1431	1431	517352	517352	1	2	1	269	91102	1945/1/24	1946/9/11	587	1			587
62	296190		Int	2	5	1	1	3	2	2	2	8	2	34	2	266	2	1629	3.21192	1	2	2	1	1	1	1	1	1					62	62	62	296190	296190	2	2	2	266	1629	1943/8/9	1946/11/9	1170	1			1170
66	78372	2207.13	High	3	5	2	1	4	1	4	3	3	1	41	2	265	2	18589	4.26926	1	2	2	1	1	1	1	1	1					66	66	66	78372	78372	2	1	2	265	18589	1943/8/9	1946/5/14	995	1			995
32	408543	3147.3	High	3	5	2	1	4	1	4	3	3	2	29	1	262	2	739123	5.86872	2	1	1	1	1	1	1	1	1					32	32	32	408543	408543	2	2	1	262	739123	1943/7/27	1946/11/3	1176	1			1176
294	355134		Int	2	5	2	0	3	2	3	2	4	2	41	2	261	2	38045	4.5803	1	2	1	1	1	1	1	1	1					294	294	294	355134	355134	2	2	2	261	38045	1943/11/1	1945/11/19	738	1			738
47	144040		Int	2	5	2	0	3	2	3	2	4	2	37	2	261	2	15021	4.1767	1	2	1	1	1	1	1							47	47	47	144040	144040	1	2	2	261	15021	1943/8/3	1944/11/2	449	2	1944/4/26	263	263
1192	210637		High	3	5	1	1	3	1	3	2	6	2	32	1	259	2	14229	4.15317	1	1	1	1	1	1	1	1	1					1192	1192	1192	210637	210637	1	2	1	259	14229	1944/10/25	1945/1/24	89	1			89
931	230361		Int	2	5	1	1	3	2	2	2	8	1	35	2	258	2	1264637	6.10197	1	1	1	1	1	1	1	1	1					931	931	931	230361	230361	1	1	1	258	1264637	1944/7/12	1944/11/7	115	1			115
506	474726	14213.3	High	3	5	1	1	3	1	6	4	1	2	29	1	258	2	275928	5.4408	2	2	1	1	1	1	1	1	1					506	506	506	474726	474726	2	2	2	258	275928	1944/2/14	1945/12/19	665	1			665
19	378683		High	3	5	1	1	3	1	4	3	3	2	28	1	258	2	7412	3.86994	1	2	2	1	1	1	1	1	1					19	19	19	378683	378683	2	2	2	258	7412	1943/7/20	1946/11/1	1181	1			1181
1456	183286	504.732	High	3	5	2	1	4	1	5	3	2	2	43	2	257	2	100630	5.00273	2	1	1	1	1	1	1	1	1					1456	1456	1456	183286	183286	1	2	1	257	100630	1945/1/31	1947/10/15	975	1			975
337	293299		High	3	5	2	1	4	1	4	3	3	2	41	2	257	2	80964	4.90829	1	1	1	1	1	1	1	1	1					337	337	337	293299	293299	2	2	1	257	80964	1943/11/22	1945/10/10	678	1			678
358	168236	408.948	Int	2	5	2	0	3	2	3	2	4	2	46	2	255	2	4709	3.67293	2	1	1	1	1	1	1	1	1					358	358	358	168236	168236	2	2	1	255	4709	1943/11/29	1947/10/15	1396	1			1396
209	103113	1472.5	High	3	5	1	2	4	1	6	4	1	2	35	2	255	2	10040	4.00173	1	2	2	1	1	1	1	1	1					209	209	209	103113	103113	2	2	2	255	10040	1943/9/27	1945/10/15	738	1			738
875	490202	3417.91	High	3	5	1	2	4	1	6	4	1	1	35	2	253	2	27996	4.4471	1	1	1	1	1	1	1	1	1					875	875	875	490202	490202	2	1	1	253	27996	1944/6/27	1946/9/4	787	1			787
1413	516482		High	3	5	1	1	3	1	4	3	3	2	31	1	252	2	4469	3.65021	1	1	1	1	1	1	1	1	1					1413	1413	1413	516482	516482	1	2	1	252	4469	1945/1/17	1945/10/3	256	1			256
1324	316711	6523.13	High	3	5	2	2	5	1	6	4	1	1	34	2	250	2	493289	5.6931	1	1	1	1	1	1	1	2	1					1324	1324	1324	316711	316711	1	1	1	250	493289	1944/12/13	1945/5/30	167	1			167
1437	516483	10339.5	High	3	5	2	2	5	1	6	4	1	2	35	2	248	2	2582	3.41196	1	1	1	1	1	1	1	1	1					1437	1437	1437	516483	516483	1	2	1	248	2582	1945/1/24	1945/10/8	254	1			254
256	146149		High	3	5	2	1	4	1	4	3	3	2	29	1	248	2	446154	5.64948	1	2	1	1	1	1	1	1	1					256	256	256	146149	146149	2	2	2	248	446154	1943/10/18	1946/5/29	941	1			941
168	26231		High	3	5	2	2	5	1	6	4	1	1	35	2	247	2	136618	5.13551	1	2	1	1	1	1	1	2	1					168	168	168	26231	26231	2	1	2	247	136618	1943/9/13	1943/11/16	63	1			63
15	225134		High	3	5	2	2	5	1	6	4	1	1	32	1	245	2	50092	4.69977	1	2	2	1	1	1	1	1	1					15	15	15	225134	225134	2	1	2	245	50092	1943/7/19	1947/5/3	1364	1			1364
280	447714	728.347	Int	2	5	2	0	3	2	3	2	4	2	32	1	244	2	112875	5.0526	2	1	1	1	1	1	1	1	1					280	280	280	447714	447714	2	2	1	244	112875	1943/10/25	1945/11/27	752	1			752
1997	192992		Int	2	5	2	0	3	2	3	2	4	2	27	1	243	2	8822	3.94557	2	1	1	1	1	1	1	1	1					1997	1997	1997	192992	192992	1	2	1	243	8822	1945/9/17	1946/10/20	393	1			393
1737	530223		High	3	5	2	1	4	1	4	3	3	2	54	2	241	2	400	2.60206	1	2	2	1	1	1	1	1	1					1737	1737	1737	530223	530223	1	2	2	241	400	1945/5/16	1947/1/22	606	1			606
276	231239		Int	2	5	1	1	3	2	2	2	8	2	38	2	238	2	8390	3.92376	2	1	1	1	1	1	1	1	1					276	276	276	231239	231239	2	2	1	238	8390	1943/10/25	1945/11/25	750	1			750
621	479005	313.369	Int	2	5	1	0	2	2	3	2	4	2	32	1	238	2	7866	3.89575	1	2	2	1	1	1	1	2	1					621	621	621	479005	479005	2	2	2	238	7866	1944/3/28	1946/7/9	821	1			821
241	222450		High	3	5	2	1	4	1	5	3	2	2	29	1	236	2	446396	5.64972	3	1	1	2	1	1	1	1	1					241	241	241	222450	222450	2	2	1	236	446396	1943/10/11	1946/4/22	911	1			911
1113	423680	542.952	Int	2	5	2	0	3	2	3	2	4	2	28	1	235	2	39227	4.59359	1	1	1	1	1	1	1	1	1					1113	1113	1113	423680	423680	1	2	1	235	39227	1944/9/20	1946/8/7	677	2	1946/1/30	490	490
252	291655	3069.22	High	3	5	2	1	4	1	4	3	3	1	32	1	234	2	120000	5.07918	1	2	1	1	1	1	1	2	1					252	252	252	291655	291655	2	1	2	234	120000	1943/10/18	1945/9/4	676	1			676
293	321982		High	3	5	1	2	4	1	6	4	1	2	40	2	231	2	25057	4.39893	1	1	1	1	1	1	1	1	1					293	293	293	321982	321982	2	2	1	231	25057	1943/11/1	1946/5/13	912	1			912
1536	514491	1530.21	High	3	5	1	2	4	1	6	4	1	2	29	1	230	2	46832	4.67054	1	1	1	1	1	1	1	2	1					1536	1536	1536	514491	514491	2	2	1	230	46832	1945/2/28	1947/7/20	860	1			860
16	206361		High	3	5	2	2	5	1	6	4	1	2	33	2	229	2	54342	4.73514	1	2	2	1	1	1	1	1	1					16	16	16	206361	206361	2	2	2	229	54342	1943/7/19	1945/11/6	827	1			827
811	488853		High	3	5	2	1	4	1	4	3	3	2	37	2	226	2	326448	5.51381	1	1	1	1	1	1	1	1	1					811	811	811	488853	488853	2	2	1	226	326448	1944/6/6	1946/9/12	816	1			816
1194	363179		High	3	5	2	2	5	1	6	4	1	2	31	1	226	2	51705	4.71353	1	2	1	1	1	1	1	1	1					1194	1194	1194	363179	363179	1	2	2	226	51705	1944/10/25	1945/9/5	310	1			310
174	186793	3255.48	High	3	5	2	1	4	1	4	3	3	2	33	2	225	2	132424	5.12197	1	1	1	1	1	1	1	1	1					174	174	174	186793	186793	2	2	1	225	132424	1943/9/13	1944/10/26	403	1			403
650	480637		High	3	5	2	2	5	1	6	4	1	2	33	2	224	2	390448	5.59156	1	1	1	1	1	1	1	1	1					650	650	650	480637	480637	1	2	1	224	390448	1944/4/5	1947/4/8	1083	1			1083
386	171456	1921.31	High	3	5	2	1	4	1	4	3	3	2	37	2	223	2	39355	4.595	1	2	2	1	1	1	1	1	1					386	386	386	171456	171456	2	2	2	223	39355	1943/12/20	1946/5/22	872	1			872
1635	261794		Int	2	5	2	0	3	2	3	2	4	2	34	2	222	2	105056	5.02142	2	1	1	1	1	1	1	1	1					1635	1635	1635	261794	261794	1	2	1	222	105056	1945/4/4	1946/3/6	332	1			332
601	278869		High	3	5	2	1	4	1	5	3	2	1	32	1	222	2	220382	5.34318	3	1	1	1	2	1	1	1	1					601	601	601	278869	278869	1	1	1	222	220382	1944/3/22	1946/4/8	736	2	1945/12/20	628	628
310	370492		High	3	5	2	1	4	1	4	3	3	2	30	1	221	2	179518	5.25411	1	1	1	1	1	1	1	1	1					310	310	310	370492	370492	2	2	1	221	179518	1943/11/8	1946/7/26	978	1			978
18	176127	2644.32	High	3	5	2	2	5	1	6	4	1	1	34	2	219	2	32862	4.51669	1	2	2	1	1	1	1	2	1					18	18	18	176127	176127	2	1	2	219	32862	1943/7/20	1946/2/28	938	1			938
975	327116	4566.75	High	3	5	2	2	5	1	6	4	1	2	53	2	216	2	336042	5.52639	1	1	1	1	1	1	1	2	1					975	975	975	327116	327116	2	2	1	216	336042	1944/8/2	1945/6/4	302	2	1945/5/13	281	281
67	197584		High	3	5	1	2	4	1	6	4	1	1	33	2	215	2	32682	4.51431	1	2	2	1	1	1	1	1	1					67	67	67	197584	197584	2	1	2	215	32682	1943/8/9	1945/11/13	814	2	1945/11/7	808	808
1410	357355	1999.6	High	3	5	1	1	3	1	5	3	2	2	30	1	215	2	276316	5.44141	2	2	1	1	1	1	1	1	1					1410	1410	1410	357355	357355	2	2	2	215	276316	1945/1/16	1946/7/8	532	1			532
58	7874		High	3	5	2	2	5	1	6	4	1	2	40	2	214	2	1444759	6.1598	2	2	1	1	1	1	1							58	58	58	7874	7874	1	2	2	214	1444759	1943/8/3	1944/2/4	181	2	1943/11/10	97	97
1450	518249	4917.25	High	3	5	1	2	4	1	6	4	1	2	38	2	212	2	152511	5.1833	1	1	1	1	1	1	1	2	1					1450	1450	1450	518249	518249	2	2	1	212	152511	1945/1/30	1946/1/8	338	1			338
1610	514514		Int	2	5	2	0	3	2	3	2	4	2	28	1	212	2	54288	4.7347	1	1	1	1	1	1	1	1	1					1610	1610	1610	514514	514514	1	2	1	212	54288	1945/3/28	1947/8/19	861	1			861
271	126927		High	3	5	2	1	4	1	4	3	3	1	36	2	207	2	58140	4.76448	2	2	1	1	1	1	1	1	1					271	271	271	126927	126927	2	1	2	207	58140	1943/10/25	1945/9/19	684	1			684
1652	216308		High	3	5	2	1	4	1	4	3	3	1	31	1	204	2	447305	5.6506	1	1	1	1	1	1	1	1	1					1652	1652	1652	216308	216308	2	1	1	204	447305	1945/4/17	1946/10/27	550	1			550
1477	368029		High	3	5	1	2	4	1	6	4	1	2	19	1	204	2	187674	5.2734	1	1	1	1	1	1	1	1	1					1477	1477	1477	368029	368029	2	2	1	204	187674	1945/2/13	1947/10/15	962	1			962
36	11765		Int	2	5	1	1	3	2	2	2	8	2	35	2	200	2	400	2.60206	1	2	2	1	1	1	1	1	1					36	36	36	11765	11765	2	2	2	200	400	1943/8/2	1946/6/16	1034	1			1034
1191	165892		High	3	5	1	1	3	1	4	3	3	2	36	2	198	1	92066	4.9641	1	1	1	1	1	1	1	1	1					1191	1191	1191	165892	165892	1	2	1	198	92066	1944/10/25	1945/10/28	363	1			363
1366	214352		High	3	5	2	2	5	1	6	4	1	1	49	2	197	1	279375	5.44619	2	1	1	1	1	1	1	1	1					1366	1366	1366	214352	214352	1	1	1	197	279375	1944/12/27	1945/12/12	345	1			345
381	465513		High	3	5	2	2	5	1	6	4	1	2	34	2	197	1	768116	5.88543	1	1	1	1	1	1	1	1	1					381	381	381	465513	465513	2	2	1	197	768116	1943/12/13	1944/4/27	134	1			134
91	376205		High	3	5	2	2	5	1	6	4	1	2	31	1	197	1	46939	4.67153	1	2	2	1	1	1	1	1	1					91	91	91	376205	376205	2	2	2	197	46939	1943/8/16	1946/5/21	995	1			995
714	426640		Int	2	5	1	1	3	2	2	2	8	2	29	1	196	1	256863	5.4097	1	1	1	1	1	1	1	1	1					714	714	714	426640	426640	2	2	1	196	256863	1944/5/2	1946/2/19	647	1			647
1050	308992	4339.27	High	3	5	2	1	4	1	4	3	3	2	27	1	195	1	580328	5.76367	1	2	1	1	1	1	1	1	1					1050	1050	1050	308992	308992	2	2	2	195	580328	1944/9/5	1946/2/14	519	1			519
1417	86075	540.438	High	3	5	1	1	3	1	5	3	2	2	33	2	191	1	649852	5.81281	2	1	1	1	1	1	1	1	1					1417	1417	1417	86075	86075	1	2	1	191	649852	1945/1/17	1945/11/26	309	1			309
1996	245108		Int	2	5	1	1	3	2	2	2	8	2	32	1	185	1	31129	4.49317	1	1	1	1	1	1	1	2	1					1996	1996	1996	245108	245108	1	2	1	185	31129	1945/9/17	1947/8/19	692	1			692
1593	425602	528.166	Int	2	5	2	0	3	2	3	2	4	2	35	2	183	1	39057	4.5917	1	1	1	1	1	1	1	1	1					1593	1593	1593	425602	425602	2	2	1	183	39057	1945/3/27	1945/9/25	178	1			178
1584	362695		High	3	5	2	1	4	1	4	3	3	1	52	2	182	1	856271	5.93261	1	1	1	1	1	1	1	1	1					1584	1584	1584	362695	362695	1	1	1	182	856271	1945/3/14	1945/4/24	40	1			40
2002	289894		Int	2	5	1	1	3	2	2	2	8	2	37	2	182	1	938	2.9722	1	2	1	1	1	1	1	1	1					2002	2002	2002	289894	289894	1	2	2	182	938	1945/9/17	1947/10/15	748	1			748
416	182213		High	3	5	2	2	5	1	6	4	1	2	31	1	181	1	1431232	6.15571	2	2	1	1	1	1	1	1	1					416	416	416	182213	182213	2	2	2	181	1431232	1944/1/3	1945/11/6	663	2	1945/7/14	551	551
330	240047	4186.52	High	3	5	2	2	5	1	6	4	1	2	34	2	180	1	169826	5.23	1	1	1	1	1	1	1	1	1					330	330	330	240047	240047	2	2	1	180	169826	1943/11/15	1945/4/3	498	1			498
75	309377		High	3	5	1	2	4	1	6	4	1	2	32	1	180	1	93057	4.96875	2	2	2	1	1	1	1	1	1					75	75	75	309377	309377	1	2	2	180	93057	1943/8/10	1946/1/9	869	1			869
117	205405	2391.19	High	3	5	1	1	3	1	3	2	6	2	27	1	179	1	367183	5.56488	1	2	2	1	1	1	1	1	1					117	117	117	205405	205405	2	2	2	179	367183	1943/8/23	1944/10/29	426	1			426
1462	443399	1702.1	High	3	5	2	1	4	1	4	3	3	2	21	1	179	1	123077	5.09018	1	1	1	1	1	1	1	2	1					1462	1462	1462	443399	443399	2	2	1	179	123077	1945/2/6	1945/11/25	289	1			289
228	68615		High	3	5	2	2	5	1	6	4	1	2	38	2	178	1	659121	5.81897	1	2	1	1	1	1	1	1	1					228	228	228	68615	68615	2	2	2	178	659121	1943/10/4	1946/7/4	990	1			990
373	453746		High	3	5	2	2	5	1	6	4	1	1	41	2	177	1	1066775	6.02807	1	1	1	1	1	1	1	2	2					373	373	373	453746	453746	2	1	1	177	1066775	1943/12/13	1944/5/30	167	1			167
7	423838	1764.8	High	3	5	2	1	4	1	4	3	3	2	28	1	177	1	240226	5.38062	1	1	1	1	1	1	1	1	1					7	7	7	423838	423838	2	2	1	177	240226	1943/7/13	1944/4/18	275	1			275
120	89462		Int	2	5	2	0	3	2	3	2	4	1	34	2	176	1	99000	4.99564	3	1	1	1	2	1	1	1	1					120	120	120	89462	89462	1	1	1	176	99000	1943/8/24	1944/5/23	269	2	1944/5/23	269	269
1563	211287		Int	2	5	1	1	3	2	2	2	8	2	25	1	174	1	98847	4.99496	1	1	1	1	1	1	1	1	1					1563	1563	1563	211287	211287	1	2	1	174	98847	1945/3/7	1946/8/14	517	1			517
355	144038		High	3	5	1	1	3	1	4	3	3	2	42	2	172	1	324242	5.51087	2	2	1	1	1	1	1	1	1					355	355	355	144038	144038	2	2	2	172	324242	1943/11/29	1945/11/14	705	1			705
288	402487		High	3	5	1	1	3	1	3	2	6	2	43	2	171	1	59101	4.77159	1	2	1	1	1	1	1	1	1					288	288	288	402487	402487	2	2	2	171	59101	1943/11/1	1945/11/26	745	1			745
618	402650	2957.43	High	3	5	2	2	5	1	6	4	1	2	24	1	171	1	446197	5.64953	2	1	1	1	1	1	1	1	1					618	618	618	402650	402650	2	2	1	171	446197	1944/3/28	1946/4/21	743	1			743
112	219539	1973.87	High	3	5	2	2	5	1	6	4	1	2	32	1	169	1	154545	5.18905	1	2	2	1	1	1	1	1	1					112	112	112	219539	219539	2	2	2	169	154545	1943/8/23	1945/7/3	670	1			670
716	342239		Int	2	5	1	1	3	2	2	2	8	2	30	1	168	1	873757	5.94139	1	2	1	1	1	1	1	1	1					716	716	716	342239	342239	2	2	2	168	873757	1944/5/2	1945/5/2	360	1			360
929	60866		High	3	5	2	1	4	1	4	3	3	2	44	2	167	1	162700	5.21139	1	1	1	1	1	1	1	1	1					929	929	929	60866	60866	1	2	1	167	162700	1944/7/12	1944/8/16	34	1			34
273	448279		Int	2	5	2	0	3	2	3	2	4	2	36	2	167	1	354308	5.54938	1	1	1	1	1	1	1	1	1					273	273	273	448279	448279	2	2	1	167	354308	1943/10/25	1946/11/3	1088	1			1088
239	158252		High	3	5	2	1	4	1	4	3	3	2	42	2	166	1	246894	5.39251	1	2	1	1	1	1	1	1	1					239	239	239	158252	158252	2	2	2	166	246894	1943/10/11	1944/5/21	220	1			220
385	110393		Int	2	5	2	0	3	2	3	2	4	2	35	2	165	1	871298	5.94017	1	1	1	1	1	1	1	1	1					385	385	385	110393	110393	2	2	1	165	871298	1943/12/20	1944/9/4	254	1			254
491	303658		Int	2	5	2	0	3	2	3	2	4	2	22	1	165	1	4979	3.69714	1	2	1	1	1	1	1	1	1					491	491	491	303658	303658	2	2	2	165	4979	1944/2/7	1947/4/28	1161	1			1161
1047	23632		High	3	5	2	1	4	1	4	3	3	2	52	2	163	1	293571	5.46771	1	1	1	1	1	1	1	1	1					1047	1047	1047	23632	23632	2	2	1	163	293571	1944/9/5	1945/8/20	345	1			345
1609	525998		High	3	5	1	1	3	1	3	2	6	1	29	1	158	1	561531	5.74937	1	1	1	1	1	1	1	1	1					1609	1609	1609	525998	525998	2	1	1	158	561531	1945/3/27	1946/8/16	499	1			499
1234	470350		Int	2	5	1	1	3	2	2	2	8	2	34	2	156	1	118510	5.07375	1	1	1	1	1	1	1	2	1					1234	1234	1234	470350	470350	1	2	1	156	118510	1944/11/15	1945/11/8	353	1			353
2061	541652		High	3	5	2	1	4	1	4	3	3	2	42	2	154	1	84676	4.92776	1	1	1	1	1	1	1	1	1					2061	2061	2061	541652	541652	1	2	1	154	84676	1945/10/1	1945/11/8	37	1			37
320	389022	389.794	Int	2	5	2	0	3	2	3	2	4	2	36	2	154	1	258621	5.41266	1	1	1	1	1	1	1	1	1					320	320	320	389022	389022	2	2	1	154	258621	1943/11/15	1946/11/11	1076	1			1076
1092	473976	655.919	Int	2	5	2	0	3	2	3	2	4	1	35	2	154	1	475610	5.67725	3	1	1	2	1	1	1	1	1					1092	1092	1092	473976	473976	1	1	1	154	475610	1944/9/14	1946/1/2	468	1			468
537	425049	388.135	Int	2	5	2	0	3	2	3	2	4	2	39	2	152	1	87003	4.93953	1	1	1	1	1	1	1	1	1					537	537	537	425049	425049	2	2	1	152	87003	1944/2/28	1945/7/17	499	1			499
1740	532107		High	3	5	1	1	3	1	6	4	1	1	30	1	152	1	749155	5.87457	1	1	1	1	1	1	1	2	1					1740	1740	1740	532107	532107	1	1	1	152	749155	1945/5/16	1945/8/15	89	1			89
1016	150319	552.228	Int	2	5	1	0	2	2	3	2	4	2	28	1	151	1	1092715	6.03851	2	2	1	1	1	1	1	1	1					1016	1016	1016	150319	150319	1	2	2	151	1092715	1944/8/16	1946/11/3	797	1			797
561	202952		High	3	5	2	1	4	1	5	3	2	2	26	1	149	1	175467	5.2442	1	9	9	1	1	1	1	1	1					561	561	561	202952	202952	2	2	9	149	175467	1944/3/8	1946/9/15	907	1			907
1190	477810		High	3	5	1	1	3	1	3	2	6	2	21	1	149	1	190169	5.27914	1	2	1	1	1	1	1	1	1					1190	1190	1190	477810	477810	2	2	2	149	190169	1944/10/24	1946/6/20	596	1			596
227	437264		High	3	5	1	2	4	1	6	4	1	2	42	2	148	1	752346	5.87642	1	1	1	1	1	1	1	1	1					227	227	227	437264	437264	2	2	1	148	752346	1943/10/4	1945/8/1	657	1			657
1561	521966		High	3	5	2	1	4	1	4	3	3	2	39	2	147	1	426732	5.63016	1	1	1	1	1	1	1	1	1					1561	1561	1561	521966	521966	1	2	1	147	426732	1945/3/7	1945/3/28	21	1			21
675	480583		High	3	5	1	1	3	1	4	3	5	2	41	2	144	1	76296	4.8825	3	1	1	1	1	1	1	2	1					675	675	675	480583	480583	1	2	1	144	76296	1944/4/19	1946/11/14	925	1			925
388	1911		High	3	5	1	1	3	1	3	2	6	2	35	2	144	1	121940	5.08615	3	2	1	2	1	1	1	1	1					388	388	388	1911	1911	1	2	2	144	121940	1943/12/21	1945/12/13	712	1			712
113	385941	2261.84	High	3	5	2	2	5	1	6	4	1	1	26	1	142	1	111389	5.04684	1	2	2	1	1	1	1	1	1					113	113	113	385941	385941	2	1	2	142	111389	1943/8/23	1945/7/10	677	1			677
1994	219449		High	3	5	2	1	4	1	4	3	3	2	37	2	141	1	1771768	6.24841	1	1	1	1	1	1	1	1	1					1994	1994	1994	219449	219449	1	2	1	141	1771768	1945/9/17	1945/11/1	44	1			44
291	145183		High	3	5	2	2	5	1	6	4	1	2	44	2	139	1	26639	4.42552	2	2	2	1	1	1	1	1	1					291	291	291	145183	145183	2	2	2	139	26639	1943/11/1	1946/11/3	1082	1			1082
1435	517354		Int	2	5	1	1	3	2	2	2	8	2	22	1	139	1	1363545	6.13467	2	1	1	1	1	1	1	1	1					1435	1435	1435	517354	517354	1	2	1	139	1363545	1945/1/24	1945/10/31	277	1			277
339	7949		High	3	5	2	1	4	1	4	3	3	1	31	1	138	1	809783	5.90837	1	2	1	1	1	1	1	1	1					339	339	339	7949	7949	2	1	2	138	809783	1943/11/22	1946/2/21	809	1			809
205	220588	1032.88	High	3	5	1	1	3	1	3	2	6	2	30	1	138	1	37871	4.57831	2	2	2	1	1	1	1	1	1					205	205	205	220588	220588	2	2	2	138	37871	1943/9/27	1946/11/13	1126	1			1126
286	420383	549.76	Int	2	5	2	0	3	2	3	2	4	1	48	2	134	1	161826	5.20905	3	2	2	2	1	1	1	1	1					286	286	286	420383	420383	2	1	2	134	161826	1943/11/1	1945/11/19	738	1			738
102	360991		High	3	5	2	2	5	1	6	4	1	2	50	2	133	1	27988	4.44697	1	2	2	1	1	1	1	2	1					102	102	102	360991	360991	1	2	2	133	27988	1943/8/17	1946/10/16	1139	1			1139
399	238115	570.845	Int	2	5	2	0	3	2	3	2	4	2	39	2	133	1	309722	5.49097	1	1	1	1	1	1	1	1	1					399	399	399	238115	238115	2	2	1	133	309722	1943/12/27	1947/2/11	1124	2	1945/9/25	628	628
220	373244	1208.8	Int	2	5	1	1	3	2	2	2	8	1	33	2	132	1	46865	4.67085	2	2	2	1	1	1	1	1	1					220	220	220	373244	373244	2	1	2	132	46865	1943/10/4	1944/9/5	331	1			331
1581	510468		High	3	5	2	1	4	1	4	3	3	1	38	2	126	1			3	1	1	1	1	1	1	1	1					1581	1581	1581	510468	510468	1	1	1	126		1945/3/13	1945/5/20	67	1			67
35	226896		High	3	5	1	1	3	1	3	2	6	2	24	1	126	1	528889	5.72336	2	1	1	1	1	1	1	1	1					35	35	35	226896	226896	2	2	1	126	528889	1943/7/27	1945/12/27	870	2	1945/11/27	840	840
70	411678	6602.32	High	3	5	2	2	5	1	6	4	1	1	36	2	123	1	53971	4.73216	2	2	2	1	1	1	1	1	1					70	70	70	411678	411678	1	1	2	123	53971	1943/8/10	1946/12/1	1191	1			1191
275	316767		Int	2	5	2	0	3	2	3	2	4	2	35	2	121	1	360729	5.55718	2	1	1	1	1	1	1	1	1					275	275	275	316767	316767	2	2	1	121	360729	1943/10/25	1945/11/1	726	1			726
490	472205		Int	2	5	2	0	3	2	3	2	4	2	34	2	116	1	96629	4.98511	1	1	1	1	1	1	1	1	1					490	490	490	472205	472205	1	2	1	116	96629	1944/2/7	1944/4/27	80	1			80
246	458667		High	3	5	2	2	5	1	6	4	1	1	30	1	114	1	806050	5.90636	1	1	1	1	1	1	1	2	1					246	246	246	458667	458667	2	1	1	114	806050	1943/10/11	1944/3/28	167	1			167
1496	482614		Int	2	5	1	1	3	2	2	2	8	1	30	1	112	1	437116	5.6406	1	1	1	1	1	1	1	2	1					1496	1496	1496	482614	482614	2	1	1	112	437116	1945/2/20	1945/5/16	86	1			86
1400	515853		High	3	5	1	2	4	1	6	4	1	2	52	2	106	1	829225	5.91867	2	1	1	1	1	1	1	1	1					1400	1400	1400	515853	515853	1	2	1	106	829225	1945/1/10	1945/10/18	278	1			278
420	329171		High	3	5	1	1	3	1	3	2	6	1	43	2	106	1	278207	5.44437	3	1	1	2	1	1	1	2	1					420	420	420	329171	329171	2	1	1	106	278207	1944/1/3	1946/2/18	765	1			765
1023	120460	3884.73	High	3	5	1	1	3	1	3	2	6	2	40	2	106	1	473737	5.67554	3	1	1	2	1	1	1	1	1					1023	1023	1023	120460	120460	1	2	1	106	473737	1944/8/24	1947/5/7	973	1			973
1327	471982		High	3	5	2	2	5	1	6	4	1	2	34	2	105	1	162076	5.20972	1	1	1	1	1	1	1	1	2					1327	1327	1327	471982	471982	1	2	1	105	162076	1944/12/13	1946/1/7	384	1			384
107	208428	1586.29	High	3	5	1	1	3	1	4	3	5	2	34	2	102	1	558304	5.74687	2	2	2	1	1	1	1	1	1					107	107	107	208428	208428	1	2	2	102	558304	1943/8/17	1944/4/23	246	1			246
930	369398		Int	2	5	1	1	3	2	2	2	8	1	33	2	101	1	181622	5.25917	3	1	1	1	1	1	2	1	2					930	930	930	369398	369398	1	1	1	101	181622	1944/7/12	1944/10/21	99	1			99
215	120133		High	3	5	2	1	4	1	4	3	3	2	31	1	100	1	466683	5.66902	3	2	1	2	1	1	1	1	1					215	215	215	120133	120133	2	2	2	100	466683	1943/9/28	1944/8/29	331	1			331
206	220587	3223.49	High	3	5	2	2	5	1	6	4	1	1	43	2	98	1	9689	3.98628	1	2	1	1	1	1	1	1	1					206	206	206	220587	220587	2	1	2	98	9689	1943/9/27	1946/10/31	1114	1			1114
222	290729		Int	2	5	1	1	3	2	2	2	8	1	32	1	97	1	351288	5.54566	1	2	2	1	1	1	1	1	1					222	222	222	290729	290729	2	1	2	97	351288	1943/10/4	1945/7/3	629	1			629
354	175982		High	3	5	2	2	5	1	6	4	1	2	31	1	97	1	152033	5.18194	1	1	1	1	1	1	1	1	1					354	354	354	175982	175982	2	2	1	97	152033	1943/11/29	1946/6/10	911	1			911
31	163948	3075.03	High	3	5	1	2	4	1	6	4	1	1	32	1	96	1	153590	5.18636	1	2	1	1	1	1	1	1	1					31	31	31	163948	163948	1	1	2	96	153590	1943/7/27	1946/8/27	1110	1			1110
1654	526171		High	3	5	1	2	4	1	6	4	1	1	34	2	94	1	952041	5.97866	1	1	1	1	1	1	1	1	1					1654	1654	1654	526171	526171	2	1	1	94	952041	1945/4/17	1945/7/11	84	1			84
357	452467		High	3	5	1	2	4	1	6	4	1	2	29	1	94	1	166107	5.22039	1	1	1	1	1	1	1	1	1					357	357	357	452467	452467	2	2	1	94	166107	1943/11/29	1946/1/23	774	1			774
974	491917		High	3	5	2	1	4	1	4	3	3	1	34	2	93	1	305678	5.48526	1	1	1	1	1	1	1	1	1					974	974	974	491917	491917	1	1	1	93	305678	1944/8/2	1945/10/10	428	1			428
1226	72661	924.621	Int	2	5	2	0	3	2	3	2	4	2	27	1	93	1	48039	4.68159	1	1	1	1	1	1	1	1	1					1226	1226	1226	72661	72661	2	2	1	93	48039	1944/11/14	1945/2/7	83	1			83
274	62656		High	3	5	2	2	5	1	6	4	1	1	31	1	92	1	291557	5.46472	3	1	1	1	2	1	1	1	1					274	274	274	62656	62656	2	1	1	92	291557	1943/10/25	1945/11/12	737	1			737
1091	501068		High	3	5	2	2	5	1	6	4	1	2	31	1	90	1	210744	5.32376	1	2	1	1	1	1	1	1	1					1091	1091	1091	501068	501068	1	2	2	90	210744	1944/9/13	1944/10/26	43	1			43
193	5475		High	3	5	2	1	4	1	4	3	3	2	38	2	88	1	143237	5.15606	3	2	2	2	1	1	1	1	1					193	193	193	5475	5475	1	2	2	88	143237	1943/9/21	1946/1/19	838	2	1944/6/21	270	270
1087	242830		High	3	5	1	2	4	1	6	4	1	2	27	1	86	1	735421	5.86654	1	1	1	1	1	1	1	1	1					1087	1087	1087	242830	242830	1	2	1	86	735421	1944/9/13	1945/1/24	131	1			131
196	123140		High	3	5	2	1	4	1	4	3	3	1	29	1	84	1	190055	5.27888	3	1	1	1	2	1	1	1	1					196	196	196	123140	123140	1	1	1	84	190055	1943/9/21	1944/6/25	274	1			274
1272	493706		High	3	5	2	1	4	1	5	3	2	1	31	1	83	1	2000000	6.30103	3	1	1	2	1	1	1	1	1					1272	1272	1272	493706	493706	2	1	1	83	2000000	1944/11/28	1945/1/15	47	1			47
617	480078	1959.4	High	3	5	2	2	5	1	6	4	1	1	30	1	83	1	166938	5.22256	1	1	1	1	1	1	1	1	1					617	617	617	480078	480078	2	1	1	83	166938	1944/3/28	1946/2/5	667	1			667
2034	265239		Int	2	5	2	0	3	2	3	2	4	1	23	1	82	1	924824	5.96606	3	1	1	2	1	1	1	1	2					2034	2034	2034	265239	265239	2	1	1	82	924824	1945/9/18	1946/2/21	153	1			153
2033	491919		High	3	5	2	2	5	1	6	4	1	1	42	2	80	1	634415	5.80237	3	1	1	2	1	1	1	1	1					2033	2033	2033	491919	491919	2	1	1	80	634415	1945/9/18	1946/8/14	326	2	1946/8/14	326	326
265	40707		High	3	5	1	2	4	1	6	4	1	1	42	2	79	1	449438	5.65267	2	1	1	1	1	1	1	1	1					265	265	265	40707	40707	1	1	1	79	449438	1943/10/19	1944/4/26	187	1			187
857	489503		Int	2	5	2	0	3	2	3	2	4	1	33	2	77	1	520335	5.71628	1	1	1	1	1	1	1	1	1					857	857	857	489503	489503	2	1	1	77	520335	1944/6/20	1944/9/12	82	1			82
598	472134	707.181	Int	2	5	2	0	3	2	3	2	4	2	31	1	76	1	696850	5.84314	3	1	1	2	1	1	1	1	1					598	598	598	472134	472134	2	2	1	76	696850	1944/3/21	1944/4/19	28	2	1944/3/21	0	0
637	455089		High	3	5	1	2	4	1	6	4	1	1	29	1	76	1	156871	5.19554	2	1	1	1	1	1	1	1	1					637	637	637	455089	455089	2	1	1	76	156871	1944/4/4	1944/5/16	42	2	1944/5/10	36	36
345	127254	4821.88	High	3	5	2	2	5	1	6	4	1	1	53	2	72	1	908602	5.95837	1	1	1	1	1	1	1	1	1					345	345	345	127254	127254	2	1	1	72	908602	1943/11/22	1944/11/9	347	1			347
128	448680		High	3	5	2	1	4	1	4	3	3	2	44	2	71	1	231210	5.36401	2	1	1	1	1	1	1	1	1					128	128	128	448680	448680	1	2	1	71	231210	1943/8/24	1944/6/26	302	1			302
651	52860		High	3	5	2	1	4	1	5	3	2	1	39	2	69	1	305674	5.48526	3	1	1	1	1	1	1	2	1					651	651	651	52860	52860	1	1	1	69	305674	1944/4/5	1944/7/9	94	1			94
368	452592		High	3	5	2	2	5	1	6	4	1	1	32	1	69	1	279645	5.44661	3	1	1	1	2	1	1	1	1					368	368	368	452592	452592	1	1	1	69	279645	1943/12/7	1945/10/16	669	1			669
837	379863		High	3	5	2	2	5	1	6	4	1	1	29	1	69	1	141283	5.15009	1	1	1	1	1	1	1	1	1					837	837	837	379863	379863	2	1	1	69	141283	1944/6/13	1945/8/21	428	2	1945/3/7	264	264
782	481599		Int	2	5	1	0	2	2	2	2	7	1	37	2	67	1	2229084	6.34813	3	1	1	1	1	1	2	1	1					782	782	782	481599	481599	1	1	1	67	2229084	1944/5/24	1945/7/11	407	1			407
2101	547986	1985.09	High	3	5	1	2	4	1	6	4	1	1	33	2	67	1	204953	5.31165	2	1	1	1	1	1	1	1	1					2101	2101	2101	547986	547986	2	1	1	67	204953	1945/10/9	1946/1/7	88	1			88
322	228696	1990.97	High	3	5	2	1	4	1	4	3	3	2	29	1	67	1	362500	5.55931	1	1	1	1	1	1	1	1	1					322	322	322	228696	228696	2	2	1	67	362500	1943/11/15	1946/11/11	1076	1			1076
676	482726		High	3	5	1	1	3	1	4	3	3	1	31	1	66	1	538375	5.73108	1	1	1	1	1	1	1	1	1					676	676	676	482726	482726	2	1	1	66	538375	1944/4/19	1945/7/31	462	1			462
133	158608		High	3	5	2	1	4	1	4	3	3	2	28	1	66	1	380217	5.58003	3	2	1	2	1	1	1	2	1					133	133	133	158608	158608	1	2	2	66	380217	1943/8/24	1943/10/19	55	1			55
1879	536714		High	3	5	2	2	5	1	6	4	1	2	32	1	64	1	87149	4.94026	2	1	1	1	1	1	1	2	1					1879	1879	1879	536714	536714	1	2	1	64	87149	1945/7/18	1945/12/27	159	1			159
1334	159776	4931.25	High	3	5	1	2	4	1	6	4	1	1	45	2	62	1	839806	5.92418	1	1	1	1	1	1	1	2	2					1334	1334	1334	159776	159776	1	1	1	62	839806	1944/12/13	1945/12/24	371	1			371
812	464657		High	3	5	2	1	4	1	5	3	2	1	44	2	61	1	918874	5.96326	2	1	1	1	1	1	1	1	1					812	812	812	464657	464657	2	1	1	61	918874	1944/6/6	1945/8/29	443	1			443
602	116880		High	3	5	1	2	4	1	6	4	1	2	27	1	60	1	1167568	6.06728	1	2	1	1	1	1	1	1	1					602	602	602	116880	116880	1	2	2	60	1167568	1944/3/22	1946/11/3	941	1			941
197	385569		High	3	5	1	2	4	1	6	4	1	2	30	1	58	1	145293	5.16224	2	1	1	1	1	1	1	1	1					197	197	197	385569	385569	1	2	1	58	145293	1943/9/21	1945/3/8	527	1			527
648	138410		High	3	5	2	2	5	1	6	4	1	2	30	1	58	1	430726	5.6342	2	1	1	1	1	1	1	2	1					648	648	648	138410	138410	1	2	1	58	430726	1944/4/5	1944/8/17	132	1			132
1733	530386		Int	2	5	2	0	3	2	3	2	4	1	34	2	56	1	208312	5.31871	2	1	1	1	1	1	1							1733	1733	1733	530386	530386	2	1	1	56	208312	1945/5/15	1945/8/8	83	2	1945/8/1	76	76
528	182154		High	3	5	2	2	5	1	6	4	1	1	46	2	55	1	847387	5.92808	3	1	1	2	1	1	1	1	1					528	528	528	182154	182154	1	1	1	55	847387	1944/2/22	1944/7/12	140	1			140
726	410088	383.465	High	3	5	1	2	4	1	6	4	1	1	36	2	55	1	527531	5.72225	2	1	1	1	1	1	1	1	1					726	726	726	410088	410088	2	1	1	55	527531	1944/5/9	1945/10/2	503	1			503
1350	514394		High	3	5	2	1	4	1	4	3	3	1	37	2	53	1	553232	5.74291	1	1	1	1	1	1	1	1	1					1350	1350	1350	514394	514394	2	1	1	53	553232	1944/12/26	1946/3/7	431	1			431
30	121855		High	3	5	1	1	3	1	5	3	2	2	27	1	53	1	62432	4.79541	1	2	2	1	1	1	1	1	1					30	30	30	121855	121855	2	2	2	53	62432	1943/7/27	1946/10/15	1158	1			1158
369	200374		High	3	5	1	1	3	1	5	3	2	2	38	2	52	1	378873	5.57849	3	2	1	2	1	1	1	1	1					369	369	369	200374	200374	1	2	2	52	378873	1943/12/7	1944/12/19	372	1			372
351	311386		High	3	5	1	2	4	1	6	4	1	2	32	1	52	1	106799	5.02857	1	1	1	1	1	1	1	1	1					351	351	351	311386	311386	1	2	1	52	106799	1943/11/23	1946/12/2	1089	1			1089
532	475012	4786.98	High	3	5	1	1	3	1	3	2	6	1	45	2	50	1	91942	4.96351	2	1	1	1	1	1	1	1	1					532	532	532	475012	475012	1	1	1	50	91942	1944/2/22	1945/3/25	393	1			393
282	413695		High	3	5	2	1	4	1	4	3	3	1	41	2	50	1	1776074	6.24946	3	1	1	2	1	1	1	1	1					282	282	282	413695	413695	1	1	1	50	1776074	1943/10/26	1944/5/15	199				199
164	129618		High	3	5	2	1	4	1	4	3	3	2	40	2	50	1	616401	5.78986	2	1	1	1	1	1	1	1	1					164	164	164	129618	129618	1	2	1	50	616401	1944/9/7	1944/11/22	75	1			75
2100	549126		Int	2	5	1	0	2	2	3	2	4	1	31	1	50	1	1500419	6.17621	3	1	1	2	1	1	1	2	1					2100	2100	2100	549126	549126	2	1	1	50	1500419	1945/10/9	1946/3/26	167	1			167
531	50414		High	3	5	2	1	4	1	4	3	3	2	29	1	50	1	232493	5.36641	3	1	1	1	2	1	1	2	1					531	531	531	50414	50414	1	2	1	50	232493	1944/2/22	1944/4/23	61	1			61
1602	312928	4683.41	High	3	5	2	1	4	1	4	3	3	1	31	1	49	1	176122	5.24581	3	1	1	2	1	1	1	1	1					1602	1602	1602	312928	312928	2	1	1	49	176122	1945/3/27	1946/6/17	440	1			440
1634	298649	1380.28	High	3	5	2	2	5	1	6	4	1	2	38	2	46	1	20791	4.31788	1	1	1	1	1	1	1	1	1					1634	1634	1634	298649	298649	1	2	1	46	20791	1945/4/4	1945/11/8	214	1			214
2091	88995		High	3	5	2	2	5	1	6	4	1	1	35	2	46	1	791020	5.89819	3	1	1	1	1	1	1	1	1					2091	2091	2091	88995	88995	1	1	1	46	791020	1945/10/8	1946/10/27	379	1			379
519	226177		High	3	5	1	1	3	1	3	2	6	1	34	2	45	1	563489	5.75089	2	1	1	1	1	1	1	1	1					519	519	519	226177	226177	1	1	1	45	563489	1944/2/21	1944/4/22	61	1			61
1134	13371	5972.15	High	3	5	2	1	4	1	4	3	3	2	33	2	45	1	302122	5.48018	1	1	1	1	1	1	1	1	1					1134	1134	1134	13371	13371	2	2	1	45	302122	1944/9/26	1945/8/22	326	1			326
887	484425		Int	2	5	2	0	3	2	3	2	4	2	29	1	45	1	294508	5.4691	1	1	1	1	1	1	1	1	1					887	887	887	484425	484425	2	2	1	45	294508	1944/6/27	1945/5/29	332	1			332
836	364271		Int	2	5	1	1	3	2	2	2	8	2	27	1	45	1	57412	4.759	2	2	1	1	1	1	1	2	1					836	836	836	364271	364271	2	2	2	45	57412	1944/6/13	1945/2/11	238	1			238
1196	505364		High	3	5	2	1	4	1	5	3	2	1	41	2	44	1	1698529	6.23007	3	2	1	2	1	1	1	1	1					1196	1196	1196	505364	505364	1	1	2	44	1698529	1944/10/25	1945/2/28	123	1			123
1064	383592		High	3	5	2	2	5	1	6	4	1	1	34	2	44	1	121137	5.08328	3	1	1	2	2	1	1	1	1					1064	1064	1064	383592	383592	1	1	1	44	121137	1944/9/6	1944/11/22	76	1			76
1944	116833		High	3	5	2	1	4	1	4	3	3	1	27	1	44	1	28857	4.46025	2	1	1	1	1	1	1	1	1					1944	1944	1944	116833	116833	1	1	1	44	28857	1945/8/20	1945/11/14	84	1			84
142	424886	2794.16	High	3	5	2	2	5	1	6	4	1	2	26	1	44	1	1081461	6.03401	3	1	1	1	1	1	1	1	1					142	142	142	424886	424886	1	2	1	44	1081461	1943/8/31	1943/12/19	109	1			109
841	385165	2856.72	High	3	5	2	1	4	1	4	3	3	2	24	1	44	1	284401	5.45393	2	1	1	1	1	1	1	2	1					841	841	841	385165	385165	1	2	1	44	284401	1944/6/14	1944/7/20	36	1			36
191	430657		Int	2	5	1	1	3	2	2	2	8	1	29	1	43	1	333626	5.52326	3	1	1	2	2	1	1	1	1					191	191	191	430657	430657	2	1	1	43	333626	1943/9/20	1946/9/16	1076	1			1076
211	150482		High	3	5	2	1	4	1	5	3	2	2	29	1	43	1	453477	5.65656	1	2	1	1	1	1	1	1	1					211	211	211	150482	150482	2	2	2	43	453477	1943/9/27	1945/2/13	496	1			496
1741	16643		High	3	5	2	1	4	1	4	3	3	2	33	2	42	1	376976	5.57631	3	1	1	1	2	1	1	2	1					1741	1741	1741	16643	16643	2	2	1	42	376976	1945/5/16	1945/7/15	59	1			59
1082	129582		High	3	5	2	1	4	1	5	3	2	1	36	2	41	1	100746	5.00323	2	1	1	1	1	1	1	1	1					1082	1082	1082	129582	129582	2	1	1	41	100746	1944/9/12	1946/11/27	795	1			795
172	349250		High	3	5	1	1	3	1	4	3	3	1	32	1	41	1	1751981	6.24353	1	1	1	1	1	1	1	1	1					172	172	172	349250	349250	2	1	1	41	1751981	1943/9/13	1944/2/28	165	1			165
1102	415365		High	3	5	1	2	4	1	6	4	1	1	31	1	41	1	1241379	6.0939	3	1	1	1	1	1	1	1	1					1102	1102	1102	415365	415365	2	1	1	41	1241379	1944/9/19	1944/11/22	63	1			63
199	400711		Int	2	5	1	0	2	2	3	2	4	2	29	1	41	1	1897081	6.27809	2	1	1	1	1	1	1	1	1					199	199	199	400711	400711	1	2	1	41	1897081	1943/9/21	1944/4/11	200	1			200
832	81889		High	3	5	2	1	4	1	4	3	3	1	24	1	41	1	582645	5.7654	3	1	1	2	1	1	1	1	1					832	832	832	81889	81889	2	1	1	41	582645	1944/6/13	1944/12/19	186	2	1944/11/10	147	147
1015	488004	3526.7	High	3	5	1	1	3	1	4	3	3	2	24	1	41	1	207121	5.31622	3	1	1	1	1	1	1	1	1					1015	1015	1015	488004	488004	1	2	1	41	207121	1944/8/16	1944/9/13	27	1			27
1530	51760		High	3	5	1	1	3	1	4	3	3	2	37	2	40	1	503558	5.70205	1	1	1	1	1	1	1	1	1					1530	1530	1530	51760	51760	2	2	1	40	503558	1945/2/27	1945/3/13	16	1			16
33	269173	2130.88	High	3	5	2	1	4	1	5	3	2	2	25	1	40	1	62177	4.79363	1	2	1	1	1	1	1	1	1					33	33	33	269173	269173	2	2	2	40	62177	1943/7/27	1945/10/1	784	1			784
467	221681	3441.27	High	3	5	2	1	4	1	4	3	3	1	47	2	39	1	236634	5.37408	1	1	1	1	1	1	1	1	1					467	467	467	221681	221681	2	1	1	39	236634	1944/1/31	1944/4/24	84	1			84
53	399668		High	3	5	2	1	4	1	4	3	3	1	33	2	38	1	6938	3.84123	3	1	1	1	2	1	1	1	1					53	53	53	399668	399668	1	1	1	38	6938	1943/8/3	1945/9/23	770	1			770
792	419119		Int	2	5	1	1	3	2	2	2	8	1	32	1	38	1	1634158	6.21329	3	1	1	1	1	1	2	2	1					792	792	792	419119	419119	2	1	1	38	1634158	1944/5/30	1946/3/16	646	1			646
734	371441	479.076	Int	2	5	1	0	2	2	3	2	4	1	32	1	38	1	145370	5.16247	1	1	1	1	1	1	1	2	1					734	734	734	371441	371441	2	1	1	38	145370	1944/5/9	1945/7/11	422	1			422
1487	520611	4738.97	High	3	5	1	2	4	1	6	4	1	1	30	1	37	1	643902	5.80882	2	1	1	1	1	1	1	1	1					1487	1487	1487	520611	520611	2	1	1	37	643902	1945/2/20	1946/10/30	610	1			610
316	354175		High	3	5	1	2	4	1	6	4	1	1	37	2	34	1	237805	5.37622	2	1	1	1	1	1	1	1	1					316	316	316	354175	354175	1	1	1	34	237805	1943/11/9	1944/4/27	168	1			168
2089	395144		High	3	5	1	1	3	1	4	3	3	1	36	2	34	1	2505026	6.39881	3	1	1	1	2	1	1	1	1					2089	2089	2089	395144	395144	1	1	1	34	2505026	1945/10/8	1946/10/13	365	1			365
298	131686		High	3	5	2	2	5	1	6	4	1	2	34	2	33	1	29830	4.47465	1	2	2	1	1	1	1	2	1					298	298	298	131686	131686	2	2	2	33	29830	1943/11/1	1945/5/16	555	1			555
352	128185		High	3	5	2	1	4	1	4	3	3	2	30	1	33	1	1900	3.27875	1	2	1	1	1	1	1	1	1					352	352	352	128185	128185	1	2	2	33	1900	1943/11/23	1945/4/14	501	1			501
152	428832	5241.74	High	3	5	2	2	5	1	6	4	1	1	29	1	33	1	124559	5.09538	3	1	1	1	2	1	1	1	1					152	152	152	428832	428832	2	1	1	33	124559	1943/9/6	1944/4/27	231	1			231
403	51715		High	3	5	1	2	4	1	6	4	1	2	31	1	32	1	201198	5.30362	1	1	1	1	1	1	1							403	403	403	51715	51715	2	2	1	32	201198	1943/12/28	1944/3/30	92	1			92
319	16115		High	3	5	2	1	4	1	4	3	3	2	30	1	32	1	3058824	6.48555	3	2	1	1	1	1	1	1	1					319	319	319	16115	16115	2	2	2	32	3058824	1943/11/15	1945/1/10	415	1			415
1510	505869		High	3	5	1	1	3	1	4	3	3	1	24	1	32	1	34470	4.53744	2	1	1	1	1	1	1	1	1					1510	1510	1510	505869	505869	2	1	1	32	34470	1945/2/20	1945/4/4	44	1			44
1562	485816	459.006	Int	2	5	2	0	3	2	3	2	4	1	35	2	31	1	102702	5.01158	2	1	1	1	1	1	1	1	2					1562	1562	1562	485816	485816	1	1	1	31	102702	1945/3/7	1945/10/10	213	1			213
190	225623		High	3	5	1	2	4	1	6	4	1	2	29	1	30	1	1049185	6.02085	1	1	1	1	1	1	1	1	1					190	190	190	225623	225623	2	2	1	30	1049185	1943/9/20	1943/12/13	83	1			83
833	268870	840.373	Int	2	5	1	0	2	2	3	2	4	2	40	2	29	1	1744344	6.24163	3	1	1	2	1	1	1	2	1					833	833	833	268870	268870	2	2	1	29	1744344	1944/6/13	1944/11/6	143	2	1944/9/29	106	106
655	464163		High	3	5	2	2	5	1	6	4	1	1	41	2	28	1	46154	4.66421	1	1	1	1	1	1	1	1	1					655	655	655	464163	464163	1	1	1	28	46154	1944/4/5	1946/5/3	748	1			748
27	258563		High	3	5	2	1	4	1	5	3	2	1	32	1	28	1	196676	5.29375	2	1	1	1	1	1	1	1	1					27	27	27	258563	258563	2	1	1	28	196676	1943/7/27	1944/2/26	209	1			209
2024	111522	3390.44	Int	2	5	1	1	3	2	2	2	8	1	30	1	28	1	488330	5.68871	3	1	1	1	1	1	1	1	1					2024	2024	2024	111522	111522	2	1	1	28	488330	1945/9/18	1945/10/17	29	1			29
881	445791		Int	2	5	1	1	3	2	2	2	8	2	25	1	28	1	27108	4.4331	2	1	1	1	1	1	1	1	1					881	881	881	445791	445791	2	2	1	28	27108	1944/6/27	1945/7/1	364	1			364
2058	328420		Int	2	5	1	1	3	2	2	2	8	1	32	1	27	1	101886	5.00811	3	1	1	1	2	1	1	2	1					2058	2058	2058	328420	328420	2	1	1	27	101886	1945/9/25	1946/10/28	393	1			393
2088	311579	4864.55	High	3	5	2	2	5	1	6	4	1	1	24	1	27	1	507976	5.70584	3	1	1	2	1	1	2	1	1					2088	2088	2088	311579	311579	1	1	1	27	507976	1945/10/8	1946/10/27	379	1			379
1251	510595		Int	2	5	1	1	3	2	2	2	8	1	28	1	26	1	373124	5.57185	1	1	1	1	1	1	1	1	1					1251	1251	1251	510595	510595	1	1	1	26	373124	1944/11/22	1945/2/28	96	1			96
899	308715		Int	2	5	1	1	3	2	2	2	8	2	41	2	25	1	153663	5.18657	1	1	1	1	1	1	1	1	1					899	899	899	308715	308715	1	2	1	25	153663	1944/6/28	1945/11/22	504	1			504
2105	379530		Int	2	5	1	0	2	2	3	2	4	1	40	2	25	1	103259	5.01393	3	1	1	1	2	1	1	1	1					2105	2105	2105	379530	379530	1	1	1	25	103259	1945/10/15	1946/1/9	84	1			84
1236	508920	3780.35	High	3	5	2	1	4	1	5	3	2	1	39	2	25	1	29462	4.46926	3	1	1	2	1	1	1	2	1					1236	1236	1236	508920	508920	1	1	1	25	29462	1944/11/15	1944/12/29	44	1			44
897	455855		High	3	5	2	1	4	1	4	3	3	1	31	1	25	1	144674	5.16039	1	1	1	1	1	1	1	1	1					897	897	897	455855	455855	1	1	1	25	144674	1944/6/28	1945/11/21	503	1			503
973	149239	4053.17	High	3	5	1	2	4	1	6	4	1	2	57	2	24	1	300752	5.47821	3	1	1	1	1	1	1	1	1					973	973	973	149239	149239	1	2	1	24	300752	1944/8/2	1945/11/15	463	1			463
374	466123		High	3	5	2	2	5	1	6	4	1	1	42	2	24	1	5189295	6.71511	1	1	1	1	1	1	1	1	1					374	374	374	466123	466123	2	1	1	24	5189295	1943/12/13	1945/2/7	414	1			414
868	329965	1860.08	High	3	5	1	1	3	1	4	3	3	1	35	2	24	1	719677	5.85714	3	1	1	2	1	1	1	1	1					868	868	868	329965	329965	1	1	1	24	719677	1944/6/21	1945/9/28	457	1			457
733	297157		High	3	5	2	1	4	1	4	3	3	2	42	2	23	1	495652	5.69518	3	1	1	1	1	1	2	1	1					733	733	733	297157	297157	2	2	1	23	495652	1944/5/9	1944/7/13	64	1			64
297	150879		High	3	5	2	1	4	1	4	3	3	1	36	2	23	1	112324	5.05047	3	1	1	2	1	1	1	1	2					297	297	297	150879	150879	2	1	1	23	112324	1943/11/1	1945/3/29	508	1			508
988	179527		Int	2	5	1	1	3	2	2	2	8	1	34	2	23	1	515515	5.71224	2	1	1	1	1	1	1	1	2					988	988	988	179527	179527	1	1	1	23	515515	1944/8/9	1945/3/8	209	1			209
1365	513287		High	3	5	2	1	4	1	4	3	3	1	30	1	23	1	1171470	6.06873	3	1	1	2	1	1	1	1	2					1365	1365	1365	513287	513287	1	1	1	23	1171470	1944/12/27	1945/2/23	56	1			56
562	240906		High	3	5	2	1	4	1	5	3	2	1	30	1	23	1	80144	4.90387	1	2	1	1	1	1	1	2	1					562	562	562	240906	240906	2	1	2	23	80144	1944/3/8	1944/11/10	242	1			242
454	412076		High	3	5	2	1	4	1	4	3	3	1	42	2	22	1	762658	5.88233	3	2	1	2	1	1	1	2	1					454	454	454	412076	412076	2	1	2	22	762658	1944/1/24	1944/9/25	241	1			241
188	128162	3961.26	High	3	5	2	1	4	1	4	3	3	1	39	2	22	1	434746	5.63824	3	1	1	1	2	1	1	1	1					188	188	188	128162	128162	2	1	1	22	434746	1943/9/20	1944/12/26	456	1			456
1967	525949		High	3	5	1	1	3	1	4	3	3	1	34	2	22	1	505326	5.70357	2	1	1	1	1	1	1	1	1					1967	1967	1967	525949	525949	1	1	1	22	505326	1945/9/3	1946/11/20	437	1			437
224	326828		High	3	5	2	1	4	1	4	3	3	1	42	2	21	1	2978283	6.47397	1	1	1	1	1	1	1	1	1					224	224	224	326828	326828	2	1	1	21	2978283	1943/10/4	1944/3/11	157	1			157
1558	470535		High	3	5	1	1	3	1	4	3	5	2	40	2	20	1	458047	5.66091	1	1	1	1	1	1	1	1	1					1558	1558	1558	470535	470535	1	2	1	20	458047	1945/3/7	1945/9/10	183	1			183
49	155686	3792.67	High	3	5	2	1	4	1	4	3	3	1	39	2	20	1	169951	5.23032	1	1	1	1	1	1	1							49	49	49	155686	155686	1	1	1	20	169951	1943/8/3	1944/5/17	284	1			284
1988	524780		Int	2	5	2	0	3	2	3	2	4	1	33	2	20	1	18984	4.27839	3	1	1	2	2	1	1	1	1					1988	1988	1988	524780	524780	2	1	1	20	18984	1945/9/4	1945/10/18	44	1			44
400	458855		Int	2	5	2	0	3	2	3	2	4	1	32	1	20	1	893300	5.951	3	1	1	2	1	1	1	1	1					400	400	400	458855	458855	2	1	1	20	893300	1943/12/27	1944/7/13	196	1			196
781	248762		High	3	5	2	2	5	1	6	4	1	1	37	2	19	1	216901	5.33626	3	1	1	1	1	1	2	1	1					781	781	781	248762	248762	1	1	1	19	216901	1944/5/24	1945/4/2	308	1			308
1623	8499		High	3	5	2	1	4	1	4	3	3	1	36	2	19	1	161339	5.20774	3	1	1	2	1	1	1	1	1					1623	1623	1623	8499	8499	2	1	1	19	161339	1945/4/3	1945/8/29	146	1			146
34	435754		Int	2	5	2	0	3	2	3	2	4	2	33	2	19	1	401223	5.60339	3	2	1	2	1	1	1	1	1					34	34	34	435754	435754	2	2	2	19	401223	1943/7/27	1946/2/21	924	1			924
1628	45860		High	3	5	2	2	5	1	6	4	1	1	31	1	19	1	59485	4.77441	2	1	1	1	1	1	1	2	1					1628	1628	1628	45860	45860	2	1	1	19	59485	1945/4/3	1946/2/28	325	1			325
153	363993		Int	2	5	2	0	3	2	3	2	4	1	30	1	19	1	168960	5.22778	2	1	1	1	1	1	1	1	1					153	153	153	363993	363993	2	1	1	19	168960	1943/9/6	1944/4/27	231	1			231
43	106188	3147.3	High	3	5	1	1	3	1	4	3	3	1	38	2	18	1	557851	5.74652	3	1	1	1	2	1	1							43	43	43	106188	106188	1	1	1	18	557851	1943/8/3	1944/1/18	165	1			165
610	480023		High	3	5	1	1	3	1	4	3	3	1	29	1	18	1	68389	4.83499	1	1	1	1	1	1	1	1	1					610	610	610	480023	480023	2	1	1	18	68389	1944/3/28	1944/4/19	21	1			21
1048	61105		High	3	5	1	2	4	1	6	4	1	1	53	2	17	1	369795	5.56796	3	1	1	1	1	1	2	1	1					1048	1048	1048	61105	61105	2	1	1	17	369795	1944/9/5	1945/5/28	263	2	1945/5/1	236	236
1853	484075		High	3	5	1	1	3	1	3	2	6	1	38	2	17	1	62791	4.7979	2	1	1	1	1	1	1	1	1					1853	1853	1853	484075	484075	1	1	1	17	62791	1945/7/11	1945/8/29	48	1			48
1360	91350	649.056	Int	2	5	1	1	3	2	2	2	8	1	35	2	17	1	273407	5.43681	3	2	1	2	1	1	1	2	1					1360	1360	1360	91350	91350	2	1	2	17	273407	1944/12/27	1945/3/14	77	1			77
89	448688	3845.74	High	3	5	2	1	4	1	5	3	2	1	33	2	17	1	257657	5.41104	3	1	1	1	2	1	1	1	1					89	89	89	448688	448688	2	1	1	17	257657	1943/8/16	1944/4/27	251	1			251
417	468311	4287.12	High	3	5	2	1	4	1	4	3	3	2	23	1	16	1	1653061	6.21829	1	1	1	1	1	1	1	1	1					417	417	417	468311	468311	2	2	1	16	1653061	1944/1/3	1944/6/19	166	1			166
1529	469310		High	3	5	2	2	5	1	6	4	1	1	35	2	15	1	29004	4.46246	2	1	1	1	1	1	1	1	1					1529	1529	1529	469310	469310	2	1	1	15	29004	1945/2/27	1945/12/11	284	1			284
266	423555	3956.98	High	3	5	2	1	4	1	5	3	2	1	32	1	15	1	64195	4.8075	3	1	1	1	1	1	2	2	1					266	266	266	423555	423555	1	1	1	15	64195	1943/10/19	1945/6/19	600	1			600
277	197009		High	3	5	2	2	5	1	6	4	1	2	29	1	15	1	321192	5.50676	3	1	1	2	1	1	1	1	1					277	277	277	197009	197009	2	2	1	15	321192	1943/10/25	1944/6/8	223	2	1943/11/2	7	7
321	419975		Int	2	5	2	0	3	2	3	2	4	1	29	1	15	1	201689	5.30468	3	1	1	1	1	1	1	1	1					321	321	321	419975	419975	2	1	1	15	201689	1943/11/15	1945/2/27	462	1			462
1427	514584		Int	2	5	1	1	3	2	2	2	8	2	29	1	15	1	255988	5.40822	2	1	1	1	1	1	1	1	1					1427	1427	1427	514584	514584	2	2	1	15	255988	1945/1/23	1945/7/10	167	1			167
177	374354		High	3	5	1	1	3	1	3	2	6	2	28	1	15	1	1144707	6.05869	3	1	1	2	2	1	1	1	1					177	177	177	374354	374354	2	2	1	15	1144707	1943/9/13	1944/6/18	275	1			275
1415	338537		Int	2	5	1	0	2	2	2	2	7	1	28	1	15	1	400360	5.60245	3	1	1	2	1	1	1	1	1					1415	1415	1415	338537	338537	1	1	1	15	400360	1945/1/17	1945/4/19	92	2	1945/2/5	18	18
306	289913		High	3	5	1	2	4	1	6	4	1	1	51	2	14	1	624302	5.79539	3	1	1	2	1	1	1	1	1					306	306	306	289913	289913	2	1	1	14	624302	1943/11/8	1944/3/21	133	1			133
1020	159542	2468.71	High	3	5	2	1	4	1	4	3	3	2	36	2	14	1	563958	5.75125	3	1	1	1	1	1	2	1	1					1020	1020	1020	159542	159542	1	2	1	14	563958	1944/8/23	1945/12/6	463	1			463
1773	283839		High	3	5	1	2	4	1	6	4	1	1	34	2	14	1	551345	5.74142	3	1	1	2	1	1	1	1	1					1773	1773	1773	283839	283839	1	1	1	14	551345	1945/5/23	1945/12/1	188	1			188
1318	512804		High	3	5	2	1	4	1	4	3	3	1	30	1	14	1	50027	4.6992	1	1	1	1	1	1	1	1	1					1318	1318	1318	512804	512804	2	1	1	14	50027	1944/12/12	1945/8/20	248	1			248
1802	532879		High	3	5	2	1	4	1	5	3	2	1	41	2	13	1	78798	4.89652	2	1	1	1	1	1	1	1	1					1802	1802	1802	532879	532879	1	1	1	13	78798	1945/5/30	1945/11/1	151	1			151
2021	448146	2454.27	High	3	5	1	2	4	1	6	4	1	1	38	2	13	1	51510	4.71189	3	1	1	1	2	1	1	1	1					2021	2021	2021	448146	448146	2	1	1	13	51510	1945/9/18	1945/11/1	43	1			43
776	136931	560.722	Int	2	5	2	0	3	2	3	2	4	1	38	2	13	1	196815	5.29406	2	1	1	1	1	1	1	1	1					776	776	776	136931	136931	2	1	1	13	196815	1944/5/23	1945/12/19	566	1			566
715	109983	6096.35	High	3	5	2	2	5	1	6	4	1	1	35	2	13	1	163169	5.21264	2	1	1	1	1	1	1	1	1					715	715	715	109983	109983	2	1	1	13	163169	1944/5/2	1945/9/26	504	1			504
1237	373459		High	3	5	2	1	4	1	5	3	2	1	33	2	13	1	400	2.60206	1	1	1	1	1	1	1	1	1					1237	1237	1237	373459	373459	1	1	1	13	400	1944/11/15	1945/4/28	163	1			163
1395	501233		Int	2	5	2	0	3	2	3	2	4	1	32	1	13	1	299128	5.47586	3	1	1	2	2	1	1	1	1					1395	1395	1395	501233	501233	1	1	1	13	299128	1945/1/10	1946/11/4	654	1			654
1829	243434		High	3	5	2	1	4	1	4	3	3	1	38	2	12	1	353435	5.54831	3	1	1	1	1	1	1	1	1					1829	1829	1829	243434	243434	1	1	1	12	353435	1945/7/4	1945/7/25	21	1			21
336	457540		Int	2	5	2	0	3	2	3	2	4	1	33	2	12	1	4732394	6.67508	2	1	1	1	1	1	1	1	2					336	336	336	457540	457540	1	1	1	12	4732394	1943/11/16	1944/1/17	61	1			61
2110	305803		High	3	5	2	1	4	1	4	3	3	1	31	1	12	1	412286	5.6152	3	1	1	1	2	1	1	2	2					2110	2110	2110	305803	305803	1	1	1	12	412286	1945/10/15	1946/1/3	78	1			78
338	342808	5849.61	High	3	5	2	2	5	1	6	4	1	2	25	1	12	1	987662	5.99461	2	2	1	1	1	1	1	1	1					338	338	338	342808	342808	2	2	2	12	987662	1943/11/22	1945/7/12	590	1			590
1943	29304		Int	2	5	2	0	3	2	3	2	4	2	41	2	11	1	379548	5.57927	3	1	1	1	1	1	1	1	1					1943	1943	1943	29304	29304	1	2	1	11	379548	1945/8/20	1945/11/14	84	1			84
1135	141864		High	3	5	1	1	3	1	5	3	2	1	38	2	11	1	1064567	6.02717	2	1	1	1	1	1	1	2	1					1135	1135	1135	141864	141864	2	1	1	11	1064567	1944/9/26	1944/12/10	74	1			74
1744	489214	1511.53	High	3	5	1	1	3	1	3	2	6	1	33	2	11	1	252026	5.40145	3	1	1	2	1	1	1	1	1					1744	1744	1744	489214	489214	1	1	1	11	252026	1945/5/16	1945/10/3	137	1			137
1626	222649		High	3	5	2	2	5	1	6	4	1	1	33	2	11	1	571875	5.7573	3	1	1	1	2	1	1	1	1					1626	1626	1626	222649	222649	2	1	1	11	571875	1945/4/3	1945/8/8	125	1			125
1557	388045		Int	2	5	1	1	3	2	2	2	8	1	33	2	11	1	68000	4.83251	1	1	1	1	1	1	1	1	1					1557	1557	1557	388045	388045	1	1	1	11	68000	1945/3/6	1946/4/3	387	1			387
885	333585	3129.72	High	3	5	2	1	4	1	4	3	3	1	32	1	11	1	290756	5.46353	1	1	1	1	1	1	1	2	1					885	885	885	333585	333585	2	1	1	11	290756	1944/6/27	1945/3/6	249	1			249
1651	518484		High	3	5	1	1	3	1	3	2	6	2	29	1	11	1	202817	5.3071	2	1	1	1	1	1	1	1	1					1651	1651	1651	518484	518484	2	2	1	11	202817	1945/4/17	1946/8/13	476	2	1946/8/13	476	476
1533	372676	3857.23	High	3	5	2	2	5	1	6	4	1	2	35	2	10	1	300188	5.47739	1	1	1	1	1	1	1	1	1					1533	1533	1533	372676	372676	2	2	1	10	300188	1945/2/28	1945/9/15	195	2	1945/7/11	131	131
687	483122		High	3	5	2	2	5	1	6	4	1	1	35	2	10	1	172321	5.23634	3	1	1	1	2	1	1	1	1					687	687	687	483122	483122	2	1	1	10	172321	1944/4/25	1945/4/17	352	1			352
315	49150		High	3	5	2	2	5	1	6	4	1	1	32	1	10	1	1816832	6.25931	3	1	1	2	2	1	1	1	1					315	315	315	49150	49150	1	1	1	10	1816832	1943/11/9	1944/2/4	85	1			85
413	44493	1653.06	Int	2	5	2	0	3	2	3	2	4	1	26	1	10	1	52919	4.72361	1	1	1	1	1	1	1	1	1					413	413	413	44493	44493	2	1	1	10	52919	1944/1/3	1944/9/12	249	1			249
1801	422140		High	3	5	2	1	4	1	4	3	3	2	25	1	10	1	67765	4.83101	1	1	1	1	1	1	1	1	1					1801	1801	1801	422140	422140	1	2	1	10	67765	1945/5/30	1945/8/1	61	1			61
1063	499246	906.902	Int	2	5	2	0	3	2	3	2	4	1	37	2	9	1	885484	5.94718	2	1	1	1	1	1	1	1	1					1063	1063	1063	499246	499246	1	1	1	9	885484	1944/9/3	1945/9/22	379	1			379
481	470648		High	3	5	2	1	4	1	4	3	3	2	35	2	9	1	181818	5.25964	3	1	1	1	2	1	1	1	1					481	481	481	470648	470648	1	2	1	9	181818	1944/2/1	1945/5/7	456	1			456
1051	148788		High	3	5	2	1	4	1	4	3	3	1	34	2	9	1	521831	5.71753	3	1	1	1	2	1	1	1	1					1051	1051	1051	148788	148788	2	1	1	9	521831	1944/9/5	1945/2/23	168	2	1945/2/20	165	165
1227	500170		Int	2	5	1	1	3	2	2	2	8	1	34	2	9	1	27107	4.43308	3	1	1	1	2	1	1	2	1					1227	1227	1227	500170	500170	2	1	1	9	27107	1944/11/14	1944/11/19	5	1			5
159	249167		High	3	5	2	1	4	1	4	3	3	1	30	1	9	1	151455	5.18028	2	2	2	1	1	1	1	1	1					159	159	159	249167	249167	1	1	2	9	151455	1943/9/7	1944/11/24	437	1			437
1381	513747	3169.97	High	3	5	2	2	5	1	6	4	1	2	28	1	9	1	614634	5.78862	2	2	1	1	1	1	1	1	1					1381	1381	1381	513747	513747	1	2	2	9	614634	1945/1/3	1945/12/18	345	1			345
1466	287676		High	3	5	1	2	4	1	6	4	1	1	44	2	8	1	336382	5.52683	2	1	1	1	1	1	1	1	1					1466	1466	1466	287676	287676	1	1	1	8	336382	1945/2/7	1945/5/2	85	1			85
267	441513		Int	2	5	1	1	3	2	2	2	8	1	40	2	8	1	95969	4.98213	3	1	1	1	1	1	1	1	2					267	267	267	441512	441512	1	1	1	8	95969	1943/10/19	1944/7/6	257	1			257
698	339071		Int	2	5	1	1	3	2	2	2	8	1	35	2	8	1	574380	5.7592	3	1	1	1	2	1	1	1	1					698	698	698	339071	339071	2	1	1	8	574380	1944/4/25	1944/4/30	5	1			5
2115	154647		High	3	5	2	1	4	1	5	3	2	1	35	2	8	1	406713	5.60929	3	1	1	1	2	1	1	1	1					2115	2115	2115	154647	154647	1	1	1	8	406713	1945/10/15	1945/11/17	32	1			32
264	240902	3578.36	High	3	5	1	2	4	1	6	4	1	1	34	2	8	1	40785	4.6105	3	2	1	2	1	1	1	1	1					264	264	264	240902	240902	1	1	2	8	40785	1943/10/19	1943/11/16	27	1			27
498	474393		High	3	5	2	1	4	1	4	3	3	2	33	2	8	1	256809	5.40961	2	1	1	1	1	1	1	1	1					498	498	498	474393	474393	1	2	1	8	256809	1944/2/14	1944/3/27	43	1			43
1076	98607	4816.98	High	3	5	2	2	5	1	6	4	1	1	32	1	8	1	114159	5.05751	1	1	1	1	1	1	1	1	1					1076	1076	1076	98607	98607	2	1	1	8	114159	1944/9/12	1944/12/23	101	2	1944/12/1	79	79
1294	219329	3124.52	High	3	5	1	1	3	1	4	3	3	2	28	1	8	1	115559	5.0628	2	1	1	1	1	1	1	1	1					1294	1294	1294	219329	219329	1	2	1	8	115559	1944/12/6	1945/6/13	187	1			187
1983	512819	579.585	Int	2	5	2	0	3	2	3	2	4	2	22	1	8	1	102418	5.01038	2	1	1	1	1	1	1	1	1					1983	1983	1983	512819	512819	2	2	1	8	102418	1945/9/4	1946/3/5	181	1			181
1380	498249	4593.61	High	3	5	2	2	5	1	6	4	1	2	44	2	7	1	762500	5.88224	3	1	1	1	1	1	1	1	1					1380	1380	1380	498249	498249	1	2	1	7	762500	1945/1/3	1945/7/11	188	1			188
520	465691	3853.69	High	3	5	2	2	5	1	6	4	1	1	39	2	7	1	310881	5.49259	3	1	1	2	1	1	1	1	1					520	520	520	465691	465691	2	1	1	7	310881	1944/2/21	1944/11/1	250	1			250
1019	341169	512.984	Int	2	5	2	0	3	2	3	2	4	2	37	2	7	1	1261302	6.10082	3	1	1	1	1	1	1	1	1					1019	1019	1019	341169	341169	1	2	1	7	1261302	1944/8/23	1945/3/29	216	1			216
1483	520878	3449.29	High	3	5	2	1	4	1	4	3	3	1	37	2	7	1	90428	4.9563	1	1	1	1	1	1	1	1	1					1483	1483	1483	520878	520878	2	1	1	7	90428	1945/2/13	1945/5/8	85	1			85
2108	531047		High	3	5	2	1	4	1	5	3	2	1	35	2	7	1	250059	5.39804	3	1	1	2	2	1	1	1	1					2108	2108	2108	531047	531047	1	1	1	7	250059	1945/10/15	1945/11/22	37	1			37
460	381822		High	3	5	1	1	3	1	3	2	6	2	31	1	7	1	600940	5.77883	2	1	1	1	1	1	1	1	1					460	460	460	381822	381822	2	2	1	7	600940	1944/1/24	1945/11/20	656	1			656
760	379489	324.937	Int	2	5	2	0	3	2	3	2	4	1	26	1	7	1	26941	4.43041	3	1	1	2	1	1	1	1	1					760	760	760	379489	379489	1	1	1	7	26941	1944/5/17	1946/1/12	595	1			595
580	308627		High	3	5	2	2	5	1	6	4	1	1	36	2	6	1	246292	5.39145	2	1	1	1	1	1	1	1	1					580	580	580	308627	308627	2	1	1	6	246292	1944/3/14	1945/10/1	557	2	1944/8/15	151	151
1451	518245		High	3	5	2	1	4	1	4	3	3	1	36	2	6	1	86954	4.93929	3	1	1	1	2	1	1	1	1					1451	1451	1451	518245	518245	2	1	1	6	86954	1945/1/30	1945/3/9	39	1			39
279	441242	3354.56	High	3	5	2	1	4	1	4	3	3	1	29	1	5	1	331200	5.52009	2	1	1	1	1	1	1	2	1					279	279	279	441242	441242	2	1	1	5	331200	1943/10/25	1944/5/28	213	1			213
1674	443603		High	3	5	1	2	4	1	6	4	1	1	27	1	5	1	311165	5.49299	3	1	1	2	1	1	1	1	1					1674	1674	1674	443603	443603	1	1	1	5	311165	1945/4/25	1945/8/1	96	1			96
619	95013		High	3	5	2	1	4	1	5	3	2	1	36	2	4	1	82796	4.91801	2	1	1	1	1	1	1	2	1					619	619	619	95013	95013	2	1	1	4	82796	1944/3/28	1945/2/25	327	1			327
1882	226011		High	3	5	2	2	5	1	6	4	1	1	37	2	3	1	314466	5.49757	1	1	1	1	1	1	1	1	1					1882	1882	1882	226011	226011	1	1	1	3	314466	1945/8/1	1945/11/22	111	1			111
721	391445		High	3	5	2	1	4	1	4	3	3	1	33	2	3	1	839552	5.92405	3	1	1	1	2	1	1	1	1					721	721	721	391445	391445	2	1	1	3	839552	1944/5/2	1944/6/21	49	1			49
688	262890		High	3	5	2	1	4	1	4	3	3	2	27	1	3	1	412295	5.61521	3	1	1	1	1	1	2	1	1					688	688	688	262890	262890	2	2	1	3	412295	1944/4/25	1944/9/27	152	1			152
1411	416964		High	3	5	1	2	4	1	6	4	1	1	33	2	1	1	1361671	6.13407	3	2	1	1	1	1	1	1	1					1411	1411	1411	416964	416964	2	1	2	1	1361671	1945/1/16	1946/1/15	359	1			359
90	203785		Int	2	5	1	0	2	2	3	2	4	1	32	1	1	1	81176	4.90943	3	1	1	1	2	1	1	1	1					90	90	90	203785	203785	2	1	1	1	81176	1943/8/16	1943/10/18	62	1			62
806	51175		High	3	5	2	2	5	1	6	4	1	1	44	2	0	1	788372	5.89673	3	1	1	2	1	1	2	1	1					806	806	806	51175	51175	2	1	1	0	788372	1944/6/6	1945/3/14	278	1			278
817	61499		High	3	5	2	1	4	1	5	3	2	1	36	2	0	1	305290	5.48471	3	1	1	2	2	1	1	1	1					817	817	817	61499	61499	1	1	1	0	305290	1944/6/7	1944/12/21	194	1			194
1419	511862		High	3	5	2	2	5	1	6	4	1	1	36	2	0	1	82229	4.91503	3	1	1	1	2	1	1	1	1					1419	1419	1419	511862	511862	2	1	1	0	82229	1945/1/17	1945/11/23	306	1			306
1397	512475	3943.18	High	3	5	2	2	5	1	6	4	1	2	33	2	0	1	177778	5.24988	3	1	1	1	1	1	2	1	1					1397	1397	1397	512475	512475	1	2	1	0	177778	1945/1/10	1945/8/11	211	1			211
1328	22933	4131.59	High	3	5	1	2	4	1	6	4	1	1	32	1	0	1	197183	5.29487	3	1	1	2	1	1	1	1	1					1328	1328	1328	22933	22933	1	1	1	0	197183	1944/12/13	1945/10/11	298	1			298
914	141805		Int	2	5	1	1	3	2	2	2	8	1	32	1	0	1	860068	5.93453	2	1	1	1	1	1	1	1	1					914	914	914	141805	141805	2	1	1	0	860068	1944/7/11	1944/9/27	76	1			76
1534	461567		High	3	5	2	2	5	1	6	4	1	1	30	1	0	1	11283	4.05242	3	1	1	1	2	1	1	1	1					1534	1534	1534	461567	461567	2	1	1	0	11283	1945/2/28	1945/5/2	62	1			62
1850	368573		Int	2	5	1	0	2	2	3	2	4	2	30	1	0	1	526294	5.72123	3	1	1	1	1	1	2	1	1					1850	1850	1850	368573	368573	1	2	1	0	526294	1945/7/11	1947/3/14	603	1			603
268	133732	2512.31	High	3	5	2	1	4	1	4	3	3	1	29	1	0	1	180923	5.25749	3	1	1	1	2	1	1	1	1					268	268	268	133732	133732	2	1	1	0	180923	1943/10/25	1944/1/25	90	1			90
534	454816		High	3	5	2	1	4	1	4	3	3	2	29	1	0	1	899318	5.95391	2	1	1	1	1	1	1	1	1					534	534	534	454816	454816	1	2	1	0	899318	1944/2/22	1944/6/8	106	1			106
213	15662		High	3	5	1	1	3	1	4	3	5	2	29	1	0	1	1281747	6.1078	2	2	1	1	1	1	1	1	1					213	213	213	15662	15662	1	2	2	0	1281747	1943/9/28	1944/9/4	336	1			336
724	199371		High	3	5	1	2	4	1	6	4	1	1	27	1	0	1	164716	5.21674	3	1	1	1	2	1	1	1	1					724	724	724	199371	199371	1	1	1	0	164716	1944/5/3	1945/1/9	246	1			246
2113	527777		High	3	5	2	1	4	1	5	3	2	1	27	1	0	1	254168	5.40512	3	1	1	1	2	1	1	1	1					2113	2113	2113	527777	527777	1	1	1	0	254168	1945/10/15	1946/3/14	149	1			149
1332	444632		High	3	5	1	1	3	1	4	3	3	2	25	1	0	1	232995	5.36735	1	1	1	1	1	1	1	1	1					1332	1332	1332	444632	444632	1	2	1	0	232995	1944/12/13	1945/10/1	288	1			288
1088	465998	4317.51	High	3	5	2	2	5	1	6	4	1	2	24	1	0	1	157391	5.19698	3	1	1	1	1	1	2	1	1					1088	1088	1088	465998	465998	1	2	1	0	157391	1944/9/13	1945/1/31	138	1			138
2001	159335		High	3	5	2	1	4	1	4	3	3	1	22	1	0	1	127750	5.10636	3	1	1	2	1	1	1	2	1					2001	2001	2001	159335	159335	1	1	1	0	127750	1945/9/17	1947/6/21	634	1			634
236	374223		Int	2	5	2	0	3	2	3	2	4	1	38	2	ND	ND	1762048	6.24602	3	1	1	1	2	1	1	1	1					236	236	236	374223	374223	1	1	1	9999	1762048	1943/10/5	1944/5/6	211	1			211
130	65294		Int	2	5	1	0	2	2	3	2	4	2	32	1	ND	ND	617928	5.79094	1	1	1	1	1	1	1	1	1					130	130	130	65294	65294	1	2	1	9999	617928	1943/8/24	1944/6/29	305	1			305
865	491017	0	Low	1	4	1	0	2	2	1	1	9	2	40	2	762	2	9803	3.99136	1	1	1	1	1	1	1	1	1					865	865	865	491017	491017	2	2	1	762	9803	1944/6/21	1947/10/15	1194	1			1194
150	273595	0	Low	1	4	1	1	1	2	0	1	10	2	32	1	686	2	19423	4.28832	3	1	1	1	2	1	1	1	1					150	150	150	273595	273595	2	2	1	686	19423	1943/9/6	1946/12/3	1167	1			1167
37	279629	0	Low	1	4	1	0	2	2	1	1	9	2	27	1	521	2	5944	3.77408	1	2	1	1	1	1	1	1	1					37	37	37	279629	279629	2	2	2	521	5944	1943/8/2	1945/10/3	781	1			781
415	283478	0	Low	1	4	1	1	1	2	0	1	10	2	32	1	412	2	6254	3.79616	1	1	1	1	1	1	1	1	1					415	415	415	283478	283478	2	2	1	412	6254	1944/1/3	1947/10/15	1362	1			1362
419	363802		Low	1	4	1	0	2	2	0	1	10	2	39	2	402	2	15144	4.18024	1	1	1	1	1	1	1	1	1					419	419	419	363802	363802	2	2	1	402	15144	1944/1/3	1947/10/15	1362	1			1362
541	454800	17.3377	Low	1	4	1	0	2	2	1	1	9	2	19	1	384	2	118571	5.07398	1	1	1	1	1	1	1	1	1					541	541	541	454800	454800	2	2	1	384	118571	1944/2/28	1947/3/2	1084	2	1946/7/23	865	865
263	158148	40.8608	Low	1	4	1	0	2	2	1	1	9	2	26	1	378	2	34891	4.54271	1	1	1	1	1	1	1	1	1					263	263	263	158148	158148	2	2	1	378	34891	1943/10/18	1946/2/11	833	1			833
807	488821	8.05546	Low	1	4	1	0	2	2	1	1	9	2	38	2	371	2	15591	4.19287	1	1	1	1	1	1	1	1	1					807	807	807	488821	488821	2	2	1	371	15591	1944/6/6	1945/2/21	255	1			255
608	479291	0	Low	1	4	1	1	1	2	0	1	10	1	31	1	356	2	31520	4.49859	1	1	1	1	1	1	1	2	1					608	608	608	479291	479291	2	1	1	356	31520	1944/3/28	1947/10/15	1277	1			1277
88	149889	25.8158	Low	1	4	1	0	2	2	1	1	9	2	40	2	306	2	67700	4.83059	1	2	2	1	1	1	1	1	1					88	88	88	149889	149889	2	2	2	306	67700	1943/8/16	1946/3/8	922	1			922
810	488835	0	Low	1	4	1	1	1	2	0	1	10	1	35	2	306	2	57198	4.75738	1	1	1	1	1	1	1	1	1					810	810	810	488835	488835	2	1	1	306	57198	1944/6/6	1947/10/15	1209	1			1209
1319	512803	36.6445	Low	1	4	1	0	2	2	1	1	9	2	29	1	295	2	228998	5.35983	1	1	1	1	1	1	1	1	1					1319	1319	1319	512803	512803	2	2	1	295	228998	1944/12/12	1946/7/21	579	1			579
1851	247264	28.9882	Low	1	4	1	0	2	2	1	1	9	2	23	1	283	2	71255	4.85282	1	1	1	1	1	1	1	1	1					1851	1851	1851	247264	247264	1	2	1	283	71255	1945/7/11	1947/10/15	814	1			814
25	151950	22.1085	Low	1	4	1	0	2	2	1	1	9	1	38	2	265	2	400	2.60206	1	2	1	1	1	1	1	1	1					25	25	25	151950	151950	2	1	2	265	400	1943/7/27	1945/11/21	834	1			834
97	228963	0	Low	1	4	1	1	1	2	0	1	10	2	29	1	258	2	400	2.60206	1	2	2	1	1	1	1	1	1					97	97	97	228963	228963	2	2	2	258	400	1943/8/16	1945/1/25	519	1			519
1362	303360	31.8842	Low	1	4	1	0	2	2	1	1	9	2	35	2	253	2	18440	4.26576	2	2	1	1	1	1	1	1	1					1362	1362	1362	303360	303360	2	2	2	253	18440	1944/12/27	1946/10/27	660	1			660
237	169469	22.1085	Low	1	4	1	1	1	2	0	1	10	1	33	2	250	2	15638	4.19418	2	2	1	1	1	1	1	1	1					237	237	237	169469	169469	2	1	2	250	15638	1943/10/11	1945/9/12	691	1			691
794	17683	0	Low	1	4	1	1	1	2	0	1	10	2	28	1	230	2	1895718	6.27777	3	1	1	2	1	1	1	1	2					794	794	794	17683	17683	2	2	1	230	1895718	1944/5/30	1945/6/14	374	1			374
6	172693	58.462	Low	1	4	1	0	2	2	1	1	9	2	28	1	224	2	14304	4.15546	1	1	1	1	1	1	1	1	1					6	6	6	172693	172693	2	2	1	224	14304	1943/7/13	1946/10/27	1184	1			1184
260	392001	0	Low	1	4	1	0	2	2	1	1	9	2	18	1	141	1	221429	5.34523	1	1	1	1	1	1	1	1	1					260	260	260	392001	392001	2	2	1	141	221429	1943/10/18	1947/7/13	1345	1			1345
40	393265	69.6737	Low	1	4	1	0	2	2	1	1	9	2	27	1	130	1	168764	5.22728	2	1	1	1	1	1	1	1	1					40	40	40	393265	393265	2	2	1	130	168764	1943/8/2	1944/7/20	348	1			348
85	269011	18.6014	Low	1	4	1	0	2	2	1	1	9	2	35	2	90	1	878840	5.94391	2	1	1	1	1	1	1	1	1					85	85	85	269011	269011	1	2	1	90	878840	1943/8/10	1945/8/16	726	1			726
[truncated: 14 more rows]
[truncated: 102 more columns]

## Sheet: =>50 woHx n=399
sample_JICANO	HN	MBLconcngmljverJun2018	Lancet1	Lancet12	Lancet3	MBL2_Haplo_code	MBL2_Haplo2_code	Haplotypecategory	MBL2_funcscore_rev	funcscore	funcscore2	funcgr	SEX	AGE	AgeCat	CD4	CD4Cat	VL	logVL	sympAIDS	ARV	ARV2	TBPTBExTB	CRYPTO	PCP	PEN	HBsAgfin	AHCVfin	AB	AC	AD	AE	OInatural642Hx_jicano	Query_LabBaseLineall_jicano	F1Antiretroviraldrugs_jicano	OI__Natural642_hn	Query_ClinBaseLineall_hn	OI__Natural642_cohort	sex	arvHx	cd4	vl	Entymd	Endymd	Duration	PulTB	Pulymd2	Puldur	PTBdurKM
[truncated: 399 more rows]
[truncated: 102 more columns]

[truncated: 18 more sheets: <50 woHx n=171, Fig1 KM woHx, Tab3 COX woHx, n=417, CD4=>50 CardurKM, PCPall目的のCox, n=215, CD4<50 CardurKM, woPCPHx, Sheet1, sort for cross sectional, sort by key, Tab2, logistic, log wo PCPHx, woAllIHx, ＫＭ, COX, woOIsCOX, AGE・CD4 cat]
